# Supplementary material for: Language as a barrier to colorectal cancer screening in Flanders: an ecological study
Source: Arch Public Health. 2025 Mar 25;83:79. doi: 10.1186/s13690-025-01541-3 (PMC11934783; doi:10.1186/s13690-025-01541-3)
Supplement: Supplementary file 1 — Supplementary Material 1 [file 13690_2025_1541_MOESM1_ESM.xlsx]

## Sheet: Table
Description of Numerical Variable	Min.	Q1	Median	Mean	Q3	Max.	Missing
Total Screening Coverage	0.384	0.638	0.666	0.659	0.69	0.782	0
Screening Response Rate	0.136	0.499	0.539	0.529	0.575	0.703	0
Proportion of Non-Dutch-at-Home Pupils	0.01	0.043	0.07	0.108	0.126	0.737	21
Proportion of 50-54-Year Olds	0.047	0.072	0.076	0.076	0.079	0.092	0
Proportion of 55-59-Year Olds	0.054	0.07	0.075	0.075	0.079	0.112	0
Proportion of 60-64-Year Olds	0.044	0.062	0.066	0.066	0.07	0.133	0
Proportion of 65-69-Year Olds	0.038	0.053	0.057	0.058	0.061	0.12	0
Proportion of 70-74-Year Olds	0.029	0.044	0.048	0.049	0.052	0.115	3
Proportion of Males	0.467	0.491	0.496	0.496	0.501	0.603	0
Proportion of Primary Education Highest	0.146	0.297	0.328	0.322	0.358	0.444	1200
Proportion of Secondary Education Highest	0.185	0.291	0.309	0.305	0.321	0.391	1200
Proportion of Tertiary Education Highest	0.123	0.254	0.286	0.299	0.332	0.532	1200
Median Net Taxable Income	16737	20138	21461	21531	22819	28320	0
Proportion of (Only) Wage-Earners	0.161	0.325	0.345	0.336	0.357	0.4	0
Proportion of (Only) Self-Employed	0.038	0.07	0.081	0.085	0.095	0.21	0
Proportion of Jobseekers	0.005	0.011	0.014	0.014	0.017	0.039	0
Proportion of Financial Aid Recipients	0	0.001	0.002	0.003	0.003	0.018	0
Proportion of People in (Early) Retirement	0.141	0.191	0.203	0.204	0.214	0.392	0
Average Number of Patients per Practice	237	1300	1541	1639	1851	5631	15
Population Density	51	261	407.5	563.4	675.2	3369	0
Child Deprivation Index	0	0.051	0.078	0.092	0.118	0.386	303
Proportion of People with Chronic Diseases	0.072	0.105	0.118	0.119	0.131	0.196	1
Proportion of People with Disabilities	22.14	49.74	64.01	65.39	78.5	159.75	0
Proportion of People with Global Medical Record	0.426	0.799	0.85	0.833	0.887	0.954	0
Proportion of People with 1+ Doctor Visit(s)	0.66	0.84	0.86	0.853	0.88	0.93	0
Local Service Centres per 10,000 Seniors	0	0	0	1.416	2.7	9.2	0
Proportion of Belgians at Birth	0.405	0.857	0.918	0.886	0.944	0.988	0
Proportion of Non-Belgian EU Citizens at Birth	0.007	0.028	0.039	0.06	0.062	0.54	4
Proportion of Non-EU Citizens at Birth	0.004	0.025	0.039	0.054	0.063	0.276	5
Proportion of French-at-Home Children 0-2	0.032	0.746	0.842	0.786	0.895	1	1200
Proportion of Dutch-at-Home Children 0-2	0	0.006	0.015	0.063	0.039	0.742	1200
Proportion of EN/GE-at-Home Children 0-2	0	0.004	0.009	0.011	0.013	0.119	1200
Proportion of PL/RO/RU-at-Home Children 0-2	0	0.018	0.028	0.034	0.042	0.222	1200
Proportion of SP/PO-at-Home Children 0-2	0	0.004	0.008	0.011	0.014	0.08	1200
Proportion of AR/TU/BE-at-Home Children 0-2	0	0.013	0.026	0.043	0.053	0.304	1200
