# Supplementary material for: Language as a barrier to colorectal cancer screening in Flanders: an ecological study
Source: Arch Public Health. 2025 Mar 25;83:79. doi: 10.1186/s13690-025-01541-3 (PMC11934783; doi:10.1186/s13690-025-01541-3)
Supplement: Supplementary file 2 — Supplementary Material 2 [file 13690_2025_1541_MOESM2_ESM.xlsx]

## Sheet: Table
Variable Name	Description	Remarks	Low-VIF Model	DAG Model
Total Screening Coverage	Total screening coverage (within programme + outside programme + valid exclusions) / all inhabitants of eligible age		Outcome	Outcome
Screening Response Rate	People screened within 1 year after invitation to official programme / all inhabitants of eligible age		Outcome	Outcome
Non-Dutch at Home	Proportion of inhabiting secondary education students who speak Dutch with 0 (household of 2- people) or 1- (household of 3) other household member(s) at the end of the school year / all inhabiting secondary education students	Collected in February of each year All siblings combined are counted as one household member	Exposure	Exposure
Language at Home	Proportion of children born in years X-(X-2) who are spoken to in language A by their mothers / all inhabitants born in those years	Collected shortly (within 30 months) after birth	Exposure	Exposure
		See Table S1b for categories
Age Distribution	Percentual age distribution in 5-year categories based on population count of social security numbers	See Table S1b for categories	Yes	Yes
Sex Distribution	Proportion of males / all inhabitants		Response Rate only	Yes
Occupational Status	Proportion of inhabitants with the specified occupational status or source of income as defined in the Kruispuntbank Sociale Zekerheid (Eng: Central Database of Social Security)	See Table S1b for categories	Yes	No
		Participation in the labour market is prioritized for people who fit >1 category (e.g. retired + working part-time)
Population Density	Population density calculated as the population with a social security number / area in km²		Total Coverage only	Yes
Educational Attainment	Proportional highest educational attainment level in inhabitants aged 25+	See Table S1b for categories	No	Yes
Median Income	Median net taxable income of all taxpayers (excl. incomes of €0) in euro (€)	Per taxpayer; not per declaration	Yes	No
Child Deprivation Index	Children born into deprived families in year X and previous 2 years / all children born in those years		No	No
Chronical Disease(s)	Proportion of inhabitants with 1+ tatute(s) chronic disease		Response Rate only	No
Global Medical Record	Inhabitants with health insurance and a global medical record / all inhabitants with health insurance		Total Coverage only	No
Doctor Visits	Inhabitants with health insurance and 1+ doctor visit in past year / all inhabitants with health insurance		Response Rate only	No
Disabled	Proportion of inhabitants recognized by the "Directie-generaal Personen met een handicap" / 1000 adult inhabitants		No	No
Local Service Centres	Proportion of local service centres for the elderly / 10,000 inhabitants aged 65+		No	No
Patients per GP Practice	Average number of patients per GP practice		Total Coverage only	No
Citizenship at Birth	% of inhabitants that has a particular nationality (aggregated into 3 zones) at birth	Non-Belgian citizenship is prioritized	No	Yes
		See Table S1b for categories
Language Facilities	Binary variable indicating whether official communication in both Dutch and French is allowed in the municipality		Yes	Yes
Border Status (National)	Category denoting the adjacency of a municipality to the regions of Brussels and/or Wallonia	“Borders” is prioritized over “Near”,	Yes	No
		Wallonia is prioritized over Brussels
Proximity to Walloon Border	Category denoting the adjacency of a municipality to the region of Wallonia		No	No
Proximity to Brussels Border	Category denoting the adjacency of a municipality to the Brussels Capital Region		No	No
Proximity to Dutch Border	Category denoting the adjacency of a municipality to the Netherlands		No	No
Proximity to French Border	Category denoting the adjacency of a municipality to France		No	No
Francophone Border Score	Integer (0-4) indicating the proximity to Wallonia, Brussels, and France	2 points given for adjacency to a border, 1 point for being 1 municipality away from one	No	No

## Sheet: Key
DAG	Directed Acyclic Graph
VIF	Variance Inflation Factor
