# Supplementary material for: Language as a barrier to colorectal cancer screening in Flanders: an ecological study
Source: Arch Public Health. 2025 Mar 25;83:79. doi: 10.1186/s13690-025-01541-3 (PMC11934783; doi:10.1186/s13690-025-01541-3)
Supplement: Supplementary file 3 — Supplementary Material 3 [file 13690_2025_1541_MOESM3_ESM.xlsx]

## Sheet: Table
	2013	2014	2015	2016	2017	2018	2019	2020	2021	2022	2023
Dutch	0.745	0.743	0.735	0.728	0.713	0.71	0.7	0.7	0.706	0.693	0.686
French	0.052	0.053	0.054	0.056	0.057	0.058	0.059	0.064	0.065	0.066	0.065
Arabic	0.036	0.035	0.037	0.041	0.043	0.045	0.043	0.043	0.039	0.044	0.047
Turkish	0.03	0.031	0.029	0.027	0.028	0.027	0.027	0.026	0.023	0.02	0.02
Romanian	0.007	0.008	0.01	0.012	0.014	0.016	0.018	0.018	0.02	0.022	0.022
English	0.012	0.011	0.012	0.012	0.013	0.012	0.012	0.013	0.013	0.014	0.014
Polish	0.01	0.012	0.012	0.014	0.014	0.013	0.014	0.012	0.011	0.01	0.01
Berber	0.017	0.015	0.015	0.014	0.016	0.014	0.013	0.012	0.011	0.01	0.01
Other	0.09	0.093	0.093	0.098	0.102	0.105	0.113	0.111	0.111	0.12	0.12

## Sheet: Meta
These data were collected and compiled by Departement Opgroeien, a department of the Flemish regional government, and are published here:
Taal en nationaliteit | Opgroeien
