# Supplementary material for: Language as a barrier to colorectal cancer screening in Flanders: an ecological study
Source: Arch Public Health. 2025 Mar 25;83:79. doi: 10.1186/s13690-025-01541-3 (PMC11934783; doi:10.1186/s13690-025-01541-3)
Supplement: Supplementary file 4 — Supplementary Material 4 [file 13690_2025_1541_MOESM4_ESM.xlsx]

## Sheet: Coefficients
	Year	Cov.Prp	Rsp.Prp	Lng.Fsp	Age.5cp.1	Age.5cp.2	Age.5cp.3	Age.5cp.4	Age.5cp.5	Sex.Prp.M	Occ.Sdp.1	Occ.Sdp.2	Occ.Sdp.4	Occ.Sdp.7	Occ.Sdp.8	Pop.Dns	Edu.Prp.1	Edu.Prp.2	Edu.Prp.3	Ico.Med	Dpv.Dic	Chd.Cdp	Gmr.Prp	Dvi.P1y	Dab.Prd	Lsc.Prp	Hcp.Pgp	Coo.Nbp.B	Coo.Nbp.E	Coo.Nbp.N
Year	1	-0.225577	-0.14154	0.196312	-0.456257	0.20323	0.280854	0.121852	0.474146	0.0143726	0.0291264	0.112095	-0.399883	0.130066	0.119147	0.0131885	-0.0871732	0.0322778	0.0483929	0.573708	0.019088	0.511974	0.563758	0.367406	-0.0463833	0.0480402	0.205159	-0.137856	0.147406	0.143083
Total Screening Coverage (Cov.Prp)	-0.225577	1	0.79094	-0.517326	0.345935	0.301526	0.242491	0.300288	0.118137	0.310114	0.0567828	0.0169042	0.0102567	-0.266105	0.128936	-0.19698	0.0186482	0.248146	-0.0356445	-0.162528	-0.123616	-0.0246894	0.229983	0.284548	-0.00316723	0.0268497	0.164843	0.22782	-0.118955	-0.336369
Screening Response Rate (Rsp.Prp)	-0.14154	0.79094	1	-0.527924	0.364627	0.331007	0.278297	0.345838	0.132689	0.354672	0.0513021	-0.0145092	0.0388357	-0.269214	0.0808617	-0.261536	0.0924692	0.226129	-0.115634	-0.136781	-0.110941	-0.00914778	0.268723	0.382396	-0.0258944	0.0337041	0.169472	0.171243	-0.044725	-0.314388
Non-Dutch at Home (Lng.Fsp)	0.196312	-0.517326	-0.527924	1	-0.447415	-0.196585	-0.127577	-0.211582	-0.0577533	-0.423745	-0.189342	-0.321966	0.351071	0.580812	-0.151505	0.566747	-0.197252	-0.420344	0.0518261	0.123284	0.360546	-0.0994306	-0.201065	-0.338495	-0.200519	0.117506	0.0725531	-0.76874	0.577004	0.873904
50-to-54-Year Olds (Age.5cp.1)	-0.456257	0.345935	0.364627	-0.447415	1	0.354905	0.149628	0.166075	-0.102865	0.192308	0.102855	0.0939895	0.0271216	-0.358853	-0.0123176	-0.350951	-0.165363	0.282693	0.105247	-0.167495	-0.290664	-0.210636	-0.156889	0.0342422	0.00113337	-0.175467	-0.0998379	0.327317	-0.247135	-0.403034
55-to-59-Year Olds (Age.5cp.2)	0.20323	0.301526	0.331007	-0.196585	0.354905	1	0.733899	0.571986	0.403709	0.16446	-0.0933863	0.186	-0.0710107	-0.167307	0.304366	-0.277801	-0.206473	0.232715	0.125471	0.158932	-0.160105	0.205922	0.210624	0.237805	-0.0524249	-0.0686356	0.0706003	0.124816	-0.0249219	-0.21197
60-to-64-Year Olds (Age.5cp.3)	0.280854	0.242491	0.278297	-0.127577	0.149628	0.733899	1	0.733139	0.526986	0.0908503	-0.172738	0.1469	-0.0396504	-0.066794	0.465129	-0.192127	-0.0921902	0.221677	0.0281293	0.160394	-0.0542456	0.342764	0.220567	0.247086	0.00461662	-0.048417	0.0683884	0.0780906	0.00340468	-0.140125
65-to-69-Year Olds (Age.5cp.4)	0.121852	0.300288	0.345838	-0.211582	0.166075	0.571986	0.733139	1	0.625141	0.0170148	-0.200464	0.112548	-0.0123683	-0.0805943	0.59167	-0.187461	-0.0237352	0.126902	0.0205707	0.0576538	-0.0283247	0.329308	0.131034	0.183779	0.0649831	-0.0896022	0.0165767	0.134293	-0.0694897	-0.183536
70-to-74-Year Olds (Age.5cp.5)	0.474146	0.118137	0.132689	-0.0577534	-0.102865	0.403709	0.526986	0.625141	1	-0.10306	-0.155417	0.192764	-0.258795	0.0412777	0.647745	-0.0371005	0.00960087	-0.000134824	0.042012	0.2719	-0.00260317	0.489854	0.318272	0.22901	0.0597716	-0.0226874	0.110258	0.0799165	-0.0676042	-0.052176
Proportion of Males (Sex.Prp.M)	0.0143726	0.310114	0.354672	-0.423745	0.192308	0.16446	0.0908503	0.0170148	-0.10306	1	-0.018489	0.126637	-0.0799686	-0.301825	-0.236936	-0.563009	0.365048	0.289921	-0.390017	-0.324743	0.0200716	0.196792	0.411092	0.433909	0.321957	0.0055827	0.107196	0.21151	-0.0650139	-0.406749
Wage-Earners Only (Occ.Sdp.1)	0.0291264	0.0567828	0.0513021	-0.189342	0.102855	-0.0933863	-0.172738	-0.200464	-0.155417	-0.0184889	1	-0.452641	-0.167502	-0.0691295	0.0713046	0.171705	0.0443337	0.361778	0.087704	0.260598	-0.0564016	-0.023881	0.134333	0.219712	0.0363155	0.0296424	-0.03395	0.31773	-0.391394	-0.115254
Self-Employed Only (Occ.Sdp.2)	0.112095	0.0169042	-0.0145092	-0.321966	0.0939895	0.186	0.1469	0.112548	0.192764	0.126637	-0.452641	1	-0.537664	-0.386831	0.00899491	-0.480591	-0.0950629	-0.0552522	0.256192	0.130036	-0.445269	0.0709821	-0.0461157	-0.0691539	-0.0345881	-0.127898	-0.151488	0.420345	-0.27442	-0.496971
Jobseekers (Occ.Sdp.4)	-0.399883	0.0102567	0.0388357	0.351071	0.0271216	-0.0710107	-0.0396504	-0.0123683	-0.258795	-0.0799686	-0.167502	-0.537664	1	0.403287	-0.134179	0.320939	0.234927	6.11629e-05	-0.48318	-0.564041	0.53058	-0.198314	-0.256438	-0.184538	0.0334031	0.141058	0.0907586	-0.550298	0.486922	0.461008
Financial Aid Recipients (Occ.Sdp.7)	0.130066	-0.266105	-0.269214	0.580812	-0.358853	-0.167307	-0.066794	-0.0805943	0.0412777	-0.301825	-0.0691295	-0.386831	0.403287	1	0.0501311	0.468668	-0.0165889	-0.270873	-0.0794929	-0.056694	0.497801	0.053097	-0.0683537	-0.139372	0.00236339	0.192223	0.114786	-0.529785	0.376529	0.632968
(Early) Retirement (Occ.Sdp.8)	0.119147	0.128936	0.0808617	-0.151505	-0.0123176	0.304366	0.465129	0.59167	0.647745	-0.236936	0.0713046	0.00899491	-0.134179	0.0501311	1	0.0449036	0.140206	0.130594	0.0411285	0.0685396	0.0884206	0.548856	0.167505	0.240735	0.343024	0.00977979	-0.0347939	0.336151	-0.383989	-0.160764
Population Density (Pop.Dns)	0.0131885	-0.19698	-0.261536	0.566747	-0.350951	-0.277801	-0.192127	-0.187461	-0.0371005	-0.563009	0.171705	-0.480591	0.320939	0.468668	0.0449036	1	-0.233339	-0.294858	0.196191	0.170374	0.222773	-0.267007	-0.215339	-0.323977	-0.320512	0.154155	0.12729	-0.482044	0.278676	0.686461
Primary Ed. as Highest (Edu.Prp.1)	-0.0871732	0.0186482	0.0924692	-0.197252	-0.165363	-0.206473	-0.0921902	-0.0237352	0.00960087	0.365048	0.0443337	-0.0950629	0.234927	-0.0165889	0.140206	-0.233339	1	0.175902	-0.832719	-0.731168	0.36679	0.516067	0.326744	0.484071	0.64185	0.0250702	0.0623868	0.19969	-0.168139	-0.256626
Secondary Ed. as Highest (Edu.Prp.2)	0.0322778	0.248146	0.226129	-0.420344	0.282693	0.232715	0.221677	0.126902	-0.000134824	0.289921	0.361778	-0.0552522	6.11629e-05	-0.270873	0.130594	-0.294858	0.175902	1	-0.275767	-0.0605047	-0.022094	0.19518	0.213519	0.347965	0.205829	-0.0544845	0.0232282	0.366726	-0.284552	-0.364473
Tertiary Ed. as Highest (Edu.Prp.3)	0.0483929	-0.0356445	-0.115634	0.0518261	0.105247	0.125471	0.0281293	0.0205707	0.042012	-0.390017	0.087704	0.256192	-0.48318	-0.0794929	0.0411285	0.196191	-0.832719	-0.275767	1	0.802885	-0.455662	-0.385905	-0.34024	-0.396438	-0.484835	-0.0553651	-0.138117	0.123434	-0.171487	0.0567973
Median Income (Ico.Med)	0.573708	-0.162528	-0.136781	0.123284	-0.167495	0.158932	0.160394	0.0576538	0.2719	-0.324743	0.260598	0.130036	-0.564041	-0.056694	0.0685396	0.170374	-0.731168	-0.0605047	0.802885	1	-0.464618	-0.0532227	0.0563745	-0.0620815	-0.518469	-0.0893061	-0.00907807	0.053718	-0.0970356	0.104856
Child Deprivation Index (Dpv.Dic)	0.019088	-0.123616	-0.110941	0.360546	-0.290664	-0.160105	-0.0542456	-0.0283247	-0.00260317	0.0200716	-0.0564016	-0.445269	0.53058	0.497801	0.0884206	0.222773	0.36679	-0.022094	-0.455662	-0.464618		0.28748	0.146277	0.103374	0.341206	0.189131	0.143129	-0.382855	0.295111	0.399666
Chronical Diseases (Chd.Cdp)	0.511974	-0.0246894	-0.00914778	-0.0994306	-0.210636	0.205922	0.342764	0.329308	0.489854	0.196792	-0.023881	0.0709821	-0.198314	0.053097	0.548856	-0.267007	0.516067	0.19518	-0.385905	-0.0532227	0.28748	1	0.620266	0.645406	0.660171	0.0777943	0.103281	0.213025	-0.190685	-0.169902
Global Medical Record (Gmr.Prp)	0.563758	0.229983	0.268723	-0.201065	-0.156889	0.210624	0.220567	0.131034	0.318272	0.411092	0.134333	-0.0461157	-0.256438	-0.0683537	0.167505	-0.215339	0.326744	0.213519	-0.34024	0.0563745	0.146277	0.620266	1	0.828732	0.345229	0.110694	0.352662	0.0776346	-0.0141861	-0.16013
Doctor Visits (Dvi.P1y)	0.367406	0.284548	0.382396	-0.338495	0.0342422	0.237805	0.247086	0.183779	0.22901	0.433909	0.219712	-0.0691539	-0.184539	-0.139372	0.240735	-0.323977	0.484071	0.347965	-0.396438	-0.0620815	0.103374	0.645406	0.828732	1	0.454661	0.0844889	0.215359	0.263211	-0.183731	-0.302228
Disabled (Dab.Prd)	-0.0463833	-0.00316723	-0.0258944	-0.200519	0.00113337	-0.0524249	0.00461662	0.0649831	0.0597716	0.321957	0.0363155	-0.0345881	0.0334031	0.00236339	0.343024	-0.320512	0.64185	0.205829	-0.484835	-0.518469	0.341206	0.660171	0.345229	0.454661	1	0.0163279	0.00742917	0.299104	-0.291757	-0.27909
Local Service Centres (Lsc.Prp)	0.0480401	0.0268497	0.0337041	0.117506	-0.175467	-0.0686356	-0.048417	-0.0896022	-0.0226874	0.0055827	0.0296424	-0.127898	0.141058	0.192223	0.00977979	0.154155	0.0250702	-0.0544845	-0.0553651	-0.0893061	0.189131	0.0777943	0.110694	0.0844889	0.0163279	1	0.0748035	-0.153211	0.123708	0.187696
Patients per GP Practice (Hcp.Pgp)	0.205159	0.164843	0.169472	0.0725531	-0.0998379	0.0706003	0.0683884	0.0165767	0.110258	0.107196	-0.03395	-0.151488	0.0907586	0.114786	-0.0347939	0.12729	0.0623868	0.0232282	-0.138117	-0.00907807	0.143129	0.103281	0.352662	0.215359	0.00742917	0.0748035	1	-0.235021	0.240598	0.175853
Belgian at Birth (Coo.Nbp.B)	-0.137856	0.22782	0.171243	-0.76874	0.327317	0.124816	0.0780906	0.134293	0.0799165	0.21151	0.31773	0.420345	-0.550298	-0.529785	0.336151	-0.482044	0.19969	0.366726	0.123434	0.053718	-0.382855	0.213025	0.0776346	0.263211	0.299104	-0.153211	-0.235021	1	-0.918325	-0.85533
Non-Belgian EU at Birth (Coo.Nbp.E)	0.147406	-0.118955	-0.044725	0.577004	-0.247135	-0.0249219	0.00340468	-0.0694897	-0.0676042	-0.0650139	-0.391394	-0.27442	0.486922	0.376529	-0.383989	0.278676	-0.168139	-0.284552	-0.171487	-0.0970356	0.295111	-0.190685	-0.0141861	-0.183731	-0.291757	0.123708	0.240598	-0.918325	1	0.63119
Non-EU at Birth (Coo.Nbp.N)	0.143083	-0.336369	-0.314388	0.873904	-0.403034	-0.21197	-0.140125	-0.183536	-0.052176	-0.406749	-0.115254	-0.496971	0.461008	0.632968	-0.160764	0.686461	-0.256626	-0.364473	0.0567973	0.104856	0.399666	-0.169902	-0.16013	-0.302228	-0.27909	0.187696	0.175853	-0.85533	0.63119	1

## Sheet: P-Values
	Year	Cov.Prp	Rsp.Prp	Lng.Fsp	Age.5cp.1	Age.5cp.2	Age.5cp.3	Age.5cp.4	Age.5cp.5	Sex.Prp.M	Occ.Sdp.1	Occ.Sdp.2	Occ.Sdp.4	Occ.Sdp.7	Occ.Sdp.8	Pop.Dns	Edu.Prp.1	Edu.Prp.2	Edu.Prp.3	Ico.Med	Dpv.Dic	Chd.Cdp	Gmr.Prp	Dvi.P1y	Dab.Prd	Lsc.Prp	Hcp.Pgp	Coo.Nbp.B	Coo.Nbp.E	Coo.Nbp.N
Year	1	0	1.6271e-09	0	0	0	0	2.1547e-07	0	0.542269	0.216781	1.86507e-06	0	3.34186e-08	3.98783e-07	0.576041	0.0327683	0.429995	0.236571	0	0.460523	0	0	0	0.0491175	0.0415567	0	4.28662e-09	3.45341e-10	1.13486e-09
Total Screening Coverage (Cov.Prp)	0	1	0	0	0	0	0	0	5.1119e-07	0	0.0159805	0.473536	0.663662	0	4.03265e-08	0	0.648481	7.1704e-10	0.383446	4.00946e-12	1.60847e-06	0.295273	0	0	0.89318	0.254891	2.42451e-12	0	4.28838e-07	0
Screening Response Rate (Rsp.Prp)	1.6271e-09	0	1	0	0	0	0	0	1.64347e-08	0	0.0295191	0.538438	0.0995301	0	0.000594935	0	0.0235032	2.14146e-08	0.00456753	5.66038e-09	1.69163e-05	0.69821	0	0	0.272192	0.152901	5.70877e-13	2.58904e-13	0.0580871	0
Non-Dutch at Home (Lng.Fsp)	0	0	0	1	0	0	6.69149e-08	0	0.0148403	0	8.88178e-16	0	0	0	1.33771e-10	0	1.37501e-06	0	0.208744	1.82672e-07	0	2.65423e-05	0	0	0	6.69787e-07	0.00225603	0	0	0
50-to-54-Year Olds (Age.5cp.1)	0	0	0	0	1	0	1.77402e-10	1.3376e-12	1.24754e-05	2.22045e-16	1.22925e-05	6.50477e-05	0.25011	0	0.601498	0	4.69792e-05	1.73239e-12	0.00988553	8.56204e-13	0	0	2.18518e-11	0.146449	0.961675	6.50591e-14	2.38215e-05	0	0	0
55-to-59-Year Olds (Age.5cp.2)	0	0	0	0	0	1	0	0	0	2.21156e-12	7.24892e-05	1.77636e-15	0.00257454	1.04983e-12	0	0	3.35948e-07	8.03031e-09	0.00207577	1.19038e-11	4.67335e-10	0	0	0	0.0261359	0.00357546	0.00284094	1.08082e-07	0.291151	0
60-to-64-Year Olds (Age.5cp.3)	0	0	0	6.69149e-08	1.77402e-10	0	1	0	0	0.0001135	1.59428e-13	3.79752e-10	0.092624	0.00469675	0	2.22045e-16	0.0239275	4.08712e-08	0.491626	7.67164e-12	0.0358511	0	0	0	0.84482	0.0399817	0.00384361	0.000913598	0.885352	2.4911e-09
65-to-69-Year Olds (Age.5cp.4)	2.1547e-07	0	0	0	1.3376e-12	0	0	1	0	0.470647	0	1.6937e-06	0.600001	0.000642552	0	1.11022e-15	0.561739	0.00184214	0.615049	0.0144298	0.273421	0	2.41208e-08	3.9968e-15	0.00581559	0.000140938	0.483984	1.06814e-08	0.00321463	4.66294e-15
70-to-74-Year Olds (Age.5cp.5)	0	5.1119e-07	1.64347e-08	0.0148403	1.24754e-05	0	0	0	1	1.20092e-05	3.49618e-11	2.22045e-16	0	0.0808253	0	0.11591	0.814756	0.997375	0.305048	0	0.919867	0	0	0	0.0112677	0.336453	3.02244e-06	0.000696867	0.00417405	0.0271113
Proportion of Males (Sex.Prp.M)	0.542269	0	0	0	2.22045e-16	2.21156e-12	0.0001135	0.470647	1.20092e-05	1	0.433074	7.01748e-08	0.00068413	0	0	0	0	4.39204e-13	0	0	0.437736	0	0	0	0	0.812896	5.65553e-06	0	0.00584703	0
Wage-Earners Only (Occ.Sdp.1)	0.216781	0.0159805	0.0295191	8.88178e-16	1.22925e-05	7.24892e-05	1.59428e-13	0	3.49618e-11	0.433074	1	0	8.54428e-13	0.00343113	0.00247036	2.22933e-13	0.278268	0	0.0317168	0	0.0290982	0.311375	1.0575e-08	0	0.123518	0.208745	0.151638	0	0	9.78465e-07
Self-Employed Only (Occ.Sdp.2)	1.86507e-06	0.473536	0.538438	0	6.50477e-05	1.77636e-15	3.79752e-10	1.6937e-06	2.22045e-16	7.01748e-08	0	1	0	0	0.702933	0	0.0198603	0.176501	1.9039e-10	3.08296e-08	0	0.00259203	0.050441	0.0033309	0.142412	5.18434e-08	1.25179e-10	0	0	0
Jobseekers (Occ.Sdp.4)	0	0.663662	0.0995301	0	0.25011	0.00257454	0.092624	0.600001	0	0.00068413	8.54428e-13	0	1	0	1.09952e-08	0	5.73808e-09	0.998807	0	0	0	0	0	3.10862e-15	0.156605	1.84943e-09	0.000123172	0	0	0
Financial Aid Recipients (Occ.Sdp.7)	3.34186e-08	0	0	0	0	1.04983e-12	0.00469675	0.000642552	0.0808253	0	0.00343113	0	0	1	0.0339371	0	0.686092	1.75475e-11	0.0524204	0.016445	0	0.0246742	0.0038122	3.19237e-09	0.920407	2.22045e-16	1.19276e-06	0	0	0
(Early) Retirement (Occ.Sdp.8)	3.98783e-07	4.03265e-08	0.000594935	1.33771e-10	0.601498	0	0	0	0	0	0.00247036	0.702933	1.09952e-08	0.0339371	1	0.0568143	0.000572778	0.00134616	0.314529	0.00362252	0.000614933	0	8.5354e-13	0	0	0.678403	0.141715	0	0	7.33236e-12
Population Density (Pop.Dns)	0.576041	0	0	0	0	0	2.22045e-16	1.11022e-15	0.11591	0	2.22933e-13	0	0	0	0.0568143	1	7.30628e-09	1.68088e-13	1.28017e-06	3.42393e-13	0	0	0	0	0	4.86384e-11	6.81064e-08	0	0	0
Primary Ed. as Highest (Edu.Prp.1)	0.0327683	0.648481	0.0235032	1.37501e-06	4.69792e-05	3.35948e-07	0.0239275	0.561739	0.814756	0	0.278268	0.0198603	5.73808e-09	0.686092	0.000572778	7.30628e-09	1	1.46725e-05	0	0	6.87987e-11	0	2.22045e-16	0	0	0.539938	0.128175	8.18362e-07	3.4812e-05	1.83285e-10
Secondary Ed. as Highest (Edu.Prp.2)	0.429995	7.1704e-10	2.14146e-08	0	1.73239e-12	8.03031e-09	4.08712e-08	0.00184214	0.997375	4.39204e-13	0	0.176501	0.998807	1.75475e-11	0.00134616	1.68088e-13	1.46725e-05	1	6.21947e-12	0.138787	0.704538	1.48445e-06	1.2903e-07	0	3.66086e-07	0.182598	0.571422	0	1.22191e-12	0
Tertiary Ed. as Highest (Edu.Prp.3)	0.236571	0.383446	0.00456753	0.208744	0.00988553	0.00207577	0.491626	0.615049	0.305048	0	0.0317168	1.9039e-10	0	0.0524204	0.314529	1.28017e-06	0	6.21947e-12	1	0	0	0	0	0	0	0.175617	0.000722201	0.00245542	2.40946e-05	0.165045
Median Income (Ico.Med)	0	4.00946e-12	5.66038e-09	1.82672e-07	8.56204e-13	1.19038e-11	7.67164e-12	0.0144298	0	0	0	3.08296e-08	0	0.016445	0.00362252	3.42393e-13	0	0.138787	0	1	0	0.0239799	0.0167565	0.00842351	0	0.000148307	0.701511	0.0226598	3.80266e-05	8.52017e-06
Child Deprivation Index (Dpv.Dic)	0.460523	1.60847e-06	1.69163e-05	0	0	4.67335e-10	0.0358511	0.273421	0.919867	0.437736	0.0290982	0	0	0	0.000614933	0	6.87987e-11	0.704538	0	0	1	0	1.30441e-08	6.14832e-05	0	1.60316e-13	3.03354e-08	0	0	0
Chronical Diseases (Chd.Cdp)	0	0.295273	0.69821	2.65423e-05	0	0	0	0	0	0	0.311375	0.00259203	0	0.0246742	0	0	0	1.48445e-06	0	0.0239799	0	1	0	0	0	0.000958853	1.23e-05	0	4.44089e-16	4.2899e-13
Global Medical Record (Gmr.Prp)	0	0	0	0	2.18518e-11	0	0	2.41208e-08	0	0	1.0575e-08	0.050441	0	0.0038122	8.5354e-13	0	2.22045e-16	1.2903e-07	0	0.0167565	1.30441e-08	0	1	0	0	2.50725e-06	0	0.000979161	0.547969	8.87512e-12
Doctor Visits (Dvi.P1y)	0	0	0	0	0.146449	0	0	3.9968e-15	0	0	0	0.0033309	3.10862e-15	3.19237e-09	0	0	0	0	0	0.00842351	6.14832e-05	0	0	1	0	0.000332601	0	0	4.21885e-15	0
Disabled (Dab.Prd)	0.0491175	0.89318	0.272192	0	0.961675	0.0261359	0.84482	0.00581559	0.0112677	0	0.123518	0.142412	0.156605	0.920407	0	0	0	3.66086e-07	0	0	0	0	0	0	1	0.488749	0.753778	0	0	0
Local Service Centres (Lsc.Prp)	0.0415567	0.254891	0.152901	6.69787e-07	6.50591e-14	0.00357546	0.0399817	0.000140938	0.336453	0.812896	0.208745	5.18434e-08	1.84943e-09	2.22045e-16	0.678403	4.86384e-11	0.539938	0.182598	0.175617	0.000148307	1.60316e-13	0.000958853	2.50725e-06	0.000332601	0.488749	1	0.00156361	6.39146e-11	1.44676e-07	1.11022e-15
Patients per GP Practice (Hcp.Pgp)	0	2.42451e-12	5.70877e-13	0.00225603	2.38215e-05	0.00284094	0.00384361	0.483984	3.02244e-06	5.65553e-06	0.151638	1.25179e-10	0.000123172	1.19276e-06	0.141715	6.81064e-08	0.128175	0.571422	0.000722201	0.701511	3.03354e-08	1.23e-05	0	0	0.753778	0.00156361	1	0	0	7.28306e-14
Belgian at Birth (Coo.Nbp.B)	4.28662e-09	0	2.58904e-13	0	0	1.08082e-07	0.000913598	1.06814e-08	0.000696867	0	0	0	0	0	0	0	8.18362e-07	0	0.00245542	0.0226598	0	0	0.000979161	0	0	6.39146e-11	0	1	0	0
Non-Belgian EU at Birth (Coo.Nbp.E)	3.45341e-10	4.28838e-07	0.0580871	0	0	0.291151	0.885352	0.00321463	0.00417405	0.00584703	0	0	0	0	0	0	3.4812e-05	1.22191e-12	2.40946e-05	3.80266e-05	0	4.44089e-16	0.547969	4.21885e-15	0	1.44676e-07	0	0	1	0
Non-EU at Birth (Coo.Nbp.N)	1.13486e-09	0	0	0	0	0	2.4911e-09	4.66294e-15	0.0271113	0	9.78465e-07	0	0	0	7.33236e-12	0	1.83285e-10	0	0.165045	8.52017e-06	0	4.2899e-13	8.87512e-12	0	0	1.11022e-15	7.28306e-14	0	0	1

## Sheet: Key
	Complete autocorrelation
	Insignificant before Bonferroni correction (p ≥ 0.05)
	Insignificant after Bonferroni correction (p ≥ 1.15e-4)						Calculated as 0.05 / ((30*29)/2); correlations between 30 variables - duplicates - the diagonal (a variable with itself)
	Significant after Bonferroni correction (2.2e-16 ≤ p < 1.15e-4)
	Significant after Bonferroni correction (p < 2.2e-16)
