# Supplementary material for: Language as a barrier to colorectal cancer screening in Flanders: an ecological study
Source: Arch Public Health. 2025 Mar 25;83:79. doi: 10.1186/s13690-025-01541-3 (PMC11934783; doi:10.1186/s13690-025-01541-3)
Supplement: Supplementary file 5 — Supplementary Material 5 [file 13690_2025_1541_MOESM5_ESM.xlsx]

## Sheet: Table
National Border Status	Municipalities	N	Min.	Q1	Median	Mean	Q3	Max
Screening Response Rate
Far From Border	204	1230	0.383	0.526	0.556	0.556	0.587	0.703
Near Brussels	11	66	0.256	0.453	0.484	0.473	0.519	0.575
Borders Brussels	8	48	0.198	0.297	0.333	0.332	0.386	0.448
Borders Brussels + Near Wallonia	4	24	0.136	0.198	0.284	0.282	0.369	0.438
Near Wallonia	38	222	0.437	0.501	0.529	0.53	0.556	0.656
Borders Wallonia	35	210	0.23	0.421	0.475	0.462	0.509	0.636
Total Screening Coverage
Far From Border	205	1230	0.559	0.656	0.675	0.676	0.698	0.782
Near Brussels	11	66	0.499	0.614	0.631	0.627	0.659	0.701
Borders Brussels	8	48	0.428	0.481	0.515	0.518	0.558	0.612
Borders Brussels + Near Wallonia	4	24	0.384	0.482	0.53	0.511	0.558	0.598
Near Wallonia	37	222	0.595	0.64	0.658	0.66	0.682	0.746
Borders Wallonia	35	210	0.507	0.574	0.618	0.614	0.653	0.721
Walloon Border
Screening Response Rate
Borders	35	210	0.23	0.421	0.475	0.462	0.509	0.636
Near	42	252	0.136	0.491	0.526	0.506	0.551	0.656
Far	223	1338	0.198	0.517	0.551	0.544	0.584	0.703
Total Screening Coverage
Borders	35	210	0.507	0.574	0.618	0.614	0.653	0.721
Near	42	252	0.384	0.631	0.654	0.646	0.68	0.746
Far	223	1338	0.428	0.649	0.673	0.668	0.695	0.782
Brussels Border
Screening Response Rate
Borders	15	90	0.136	0.261	0.329	0.321	0.389	0.448
Near	17	102	0.256	0.45	0.481	0.47	0.515	0.591
Far	268	1608	0.279	0.514	0.546	0.544	0.579	0.703
Total Screening Coverage
Borders	15	90	0.384	0.49	0.539	0.525	0.562	0.619
Near	17	102	0.499	0.597	0.628	0.621	0.648	0.701
Far	268	1608	0.507	0.647	0.671	0.669	0.692	0.782
Dutch Border
Screening Response Rate
Borders	35	210	0.394	0.554	0.59	0.584	0.62	0.703
Near	40	240	0.437	0.538	0.572	0.57	0.599	0.691
Far	225	1350	0.136	0.488	0.53	0.513	0.561	0.666
Total Screening Coverage
Borders	35	210	0.531	0.663	0.681	0.682	0.706	0.773
Near	40	240	0.596	0.664	0.685	0.685	0.705	0.782
Far	225	1350	0.384	0.63	0.659	0.651	0.685	0.767
French Border
Screening Response Rate
Borders	10	60	0.308	0.442	0.484	0.474	0.526	0.573
Near	10	60	0.279	0.484	0.521	0.502	0.543	0.596
Far	280	1680	0.136	0.503	0.542	0.532	0.578	0.703
Total Screening Coverage
Borders	10	60	0.535	0.608	0.635	0.635	0.662	0.719
Near	10	60	0.507	0.657	0.675	0.661	0.686	0.746
Far	280	1680	0.384	0.639	0.666	0.66	0.691	0.782
Language Facilities
Screening Response Rate
No	288	1728	0.293	0.506	0.541	0.538	0.577	0.703
Yes	12	72	0.136	0.248	0.296	0.313	0.369	0.571
Total Screening Coverage
No	288	1728	0.467	0.643	0.668	0.664	0.691	0.782
Yes	12	72	0.384	0.506	0.53	0.524	0.554	0.706
