# Supplementary material for: Language as a barrier to colorectal cancer screening in Flanders: an ecological study
Source: Arch Public Health. 2025 Mar 25;83:79. doi: 10.1186/s13690-025-01541-3 (PMC11934783; doi:10.1186/s13690-025-01541-3)
Supplement: Supplementary file 6 — Supplementary Material 6 [file 13690_2025_1541_MOESM6_ESM.xlsx]

## Sheet: Table
Category	Detail	Low-VIF Model	DAG Model
Age Distribution
50-54 Years		Total Coverage only	Response Rate only
55-59 Years		Yes	Total Coverage only
60-64 Years		Response Rate only	Yes
65-69 Years		Yes	No
70-74 Years		Total Coverage only	Response Rate only
Occupational Status
Wage-Earner Only		Response Rate only	No
Self-Employed Only		No	No
Jobseeker		No	No
Financial Aid Recipient		Response Rate only	No
(Early) Retired		Yes	No
Educational Attainment
Primary as Highest		No	Yes
Secondary as Highest		No	Yes
Tertiary as Highest		No	Yes
Language at Home
Dutch		Exposure	Exposure
French		Exposure	Exposure
Germanic	English / German	Exposure	Exposure
Eastern European	Russian / Polish / Romanian	Exposure	Exposure
Iberian Romance	Spanish / Portuguese	Exposure	Exposure
Middle-Eastern	Arabic / Turkish / Berber	Exposure	Exposure
Other Languages
Citizenship at Birth
Belgian		No	Total Coverage only
EU excl. Belgian		No	Response Rate only
Non-EU		No	Response Rate only
Border Status (Main Analysis)
Borders Wallonia	Borders at least one Wallonian municipality
Near Wallonia	Borders at least one Flemish municipality that borders at least one Wallonian municipality
Borders Brussels	Borders at least one Brusselian municipality
Near Brussels	Borders at least one Flemish municipality that borders at least one Brusselian municipality
Borders Brussels + Near Wallonia	Fulfills the criteria for both “Borders BR” and “Near WA”
Far	At least two municipalities away from both Brussels and Wallonia
Border Status (Secondary Analysis)
Borders	Borders the country or region in question
Near	Borders at least one Flemish municipality that borders the country or region in question
Far	At least two municipalities away from the country or region in question

## Sheet: Key
DAG	Directed Acyclic Graph
VIF	Variance Inflation Factor
