# Supplementary material for: Language as a barrier to colorectal cancer screening in Flanders: an ecological study
Source: Arch Public Health. 2025 Mar 25;83:79. doi: 10.1186/s13690-025-01541-3 (PMC11934783; doi:10.1186/s13690-025-01541-3)
Supplement: Supplementary file 7 — Supplementary Material 7 [file 13690_2025_1541_MOESM7_ESM.xlsx]

## Sheet: Table
Z (p)	Response Rate	Total Coverage
Walloon Border
Borders - Near	-6.351 (<1.00E-04)	-6.437 (<1.00E-04)
Borders - Far	-15.124 (<1.00E-04)	-14.380 (<1.00E-04)
Near - Far	-7.707 (<1.00E-04)	-6.785 (<1.00E-04)
Brussels Border
Borders - Near	-4.749 (<1.00E-04)	-4.920 (<1.00E-04)
Borders - Far	-16.209 (<1.00E-04)	-16.070 (<1.00E-04)
Near - Far	-10.469 (<1.00E-04)	-10.079 (<1.00E-04)
Dutch Border
Borders - Near	2.645 (0.0123)	-0.375 (1.000)
Borders - Far	14.437 (<1.00E-04)	9.019 (<1.00E-04)
Near - Far	11.720 (<1.00E-04)	10.056 (<1.00E-04)
French Border
Borders - Near	2.024 (0.0645)	-4.090 (1.00E-04)
Borders - Far	-6.778 (<1.00E-04)	-4.792 (<1.00E-04)
Near - Far	-3.966 (1.00E-04)	0.891 (0.559)
