# Supplementary material for: Language as a barrier to colorectal cancer screening in Flanders: an ecological study
Source: Arch Public Health. 2025 Mar 25;83:79. doi: 10.1186/s13690-025-01541-3 (PMC11934783; doi:10.1186/s13690-025-01541-3)
Supplement: Supplementary file 8 — Supplementary Material 8 [file 13690_2025_1541_MOESM8_ESM.xlsx]

## Sheet: Table
Language Group	β (95% CI)
	Response Rate	Total Coverage
Dutch	0.342 (0.305; 0.379)	0.202 (0.181; 0.223)
French	-0.358 (-0.397; -0.319)	-0.213 (-0.238; -0.188)
German, English	-0.429 (-0.823; -0.035)	-0.381 (-0.628; -0.381)
Russian, Polish, Romanian	-0.252 (-0.402; -0.102)	-0.069 (-0.165; 0.027)
Spanish, Portuguese	-1.146 (-1.598; -0.694)	-0.368 (-0.656; -0.080)
Arabic, Turkish, Berber	0.449 (0.327; 0.571)	0.326 ± (0.250; 0.402)
Other	0.311 (0.168; 0.454)	-0.148 (-0.241; -0.055)
