# Supplementary material for: Language as a barrier to colorectal cancer screening in Flanders: an ecological study
Source: Arch Public Health. 2025 Mar 25;83:79. doi: 10.1186/s13690-025-01541-3 (PMC11934783; doi:10.1186/s13690-025-01541-3)
Supplement: Supplementary file 9 — Supplementary Material 9 [file 13690_2025_1541_MOESM9_ESM.xlsx]

## Sheet: Data
Year	Municipality	Arrondissement	Province	Region	Border Status_1	WA Border	BR Border	DU Border	FR Border	FP Borders	FP Border Score	Facility	Cov.Prp	Rsp.Prp	Lng.Fsp	Lng.Fpp	Lng.Nlp.NL	Lng.Nlp.FR	Lng.Nlp.GE	Lng.Nlp.EE	Lng.Nlp.IB	Lng.Nlp.ME	Lng.Nlp.OT	Age.5cp.1	Age.5cp.2	Age.5cp.3	Age.5cp.4	Age.5cp.5	Sex.Prp.M	Occ.Sdp.1	Occ.Sdp.2	Occ.Sdp.3	Occ.Sdp.4	Occ.Sdp.5	Occ.Sdp.6	Occ.Sdp.7	Occ.Sdp.8	Occ.Sdp.9	Occ.Sdp.10	Occ.Sdp.11	Occ.Sdp.12	Pop.Dns	Pop.Off	Edu.Prp.1	Edu.Prp.2	Edu.Prp.3	Edu.Prp.U	Ico.Avg	Ico.Med
2020	Heusden-Zolder	Hasselt	Limburg	Flanders	Far	Far	Far	Far	Far	0	0	No	0.664	0.512	0.279	0.312	0.613	0.005	0.004	0.014	0.005	0.304	0.055	0.0670168	0.0727385	0.0686013	0.0578328	0.0445703	0.497	0.315	0.081	0.023	0.014	0.002	0.004	0.003	0.194	0.238	0.034	0.005	0.088	638	33892					24704	20611
2020	Maasmechelen	Tongeren	Limburg	Flanders	Far	Far	Far	Borders	Far	0	0	No	0.635	0.509	0.253	0.293	0.534	0.007	0.008	0.021	0.007	0.301	0.122	0.0721311	0.0739286	0.0708471	0.05752	0.0463498	0.5	0.281	0.057	0.017	0.023	0.001	0.005	0.004	0.185	0.231	0.053	0.007	0.136	507	38933					22047	19263
2021	Maasmechelen	Tongeren	Limburg	Flanders	Far	Far	Far	Borders	Far	0	0	No	0.633	0.53	0.265	0.288	0.537	0.005	0.01	0.017	0.009	0.296	0.127	0.0714158	0.0741469	0.0707011	0.059828	0.0474999	0.5	0.278	0.06	0.018	0.023	0.001	0.004	0.004	0.186	0.232	0.054	0.007	0.133	510	39161					22985	19913
2020	Genk	Hasselt	Limburg	Flanders	Far	Far	Far	Far	Far	0	0	No	0.616	0.461	0.24	0.334	0.608	0.007	0.006	0.018	0.008	0.286	0.066	0.0693296	0.0745481	0.070668	0.056772	0.0458688	0.494	0.311	0.058	0.018	0.022	0.001	0.005	0.006	0.2	0.237	0.043	0.006	0.094	759	66447					23393	19603
2021	Heusden-Zolder	Hasselt	Limburg	Flanders	Far	Far	Far	Far	Far	0	0	No	0.662	0.552	0.295	0.323	0.631	0.004	0.004	0.018	0.002	0.284	0.057	0.0661976	0.0720993	0.0686106	0.0593366	0.0472716	0.497	0.309	0.083	0.025	0.015	0.002	0.004	0.003	0.195	0.238	0.034	0.005	0.086	644	34207					25430	21302
2020	Beringen	Hasselt	Limburg	Flanders	Far	Far	Far	Far	Far	0	0	No	0.673	0.537	0.274	0.256	0.647	0.006	0.006	0.015	0.006	0.27	0.052	0.069557	0.0685493	0.0649899	0.0557485	0.0441057	0.501	0.336	0.07	0.025	0.015	0.002	0.004	0.003	0.188	0.244	0.029	0.005	0.079	594	46598					24739	20991
2021	Genk	Hasselt	Limburg	Flanders	Far	Far	Far	Far	Far	0	0	No	0.621	0.501	0.259	0.341	0.643	0.01	0.007	0.016	0.004	0.253	0.067	0.0687924	0.0723736	0.0710251	0.0595771	0.0479644	0.494	0.305	0.061	0.02	0.022	0.001	0.004	0.006	0.202	0.237	0.043	0.007	0.093	762	66673					24196	20272
2020	Zele	Dendermonde	East Flanders	Flanders	Far	Far	Far	Far	Far	0	0	No	0.633	0.503	0.252	0.262	0.648	0.009	0.005	0.029	0.009	0.253	0.046	0.0688379	0.0710403	0.0582474	0.0566542	0.0471884	0.496	0.358	0.07	0.022	0.014	0.001	0.002	0.005	0.194	0.241	0.025	0.004	0.063	641	21338					25068	21131
2021	Beringen	Hasselt	Limburg	Flanders	Far	Far	Far	Far	Far	0	0	No	0.675	0.577	0.276	0.247	0.67	0.007	0.002	0.015	0.005	0.245	0.055	0.0694767	0.069072	0.0645993	0.0566761	0.0459841	0.502	0.332	0.072	0.027	0.016	0.002	0.003	0.004	0.19	0.245	0.03	0.005	0.076	598	46882					25598	21906
2021	Zele	Dendermonde	East Flanders	Flanders	Far	Far	Far	Far	Far	0	0	No	0.636	0.536	0.248	0.273	0.652	0.009	0.009	0.028	0.008	0.243	0.051	0.0686003	0.0700061	0.0604939	0.0558081	0.0491542	0.496	0.353	0.073	0.023	0.016	0.001	0.002	0.004	0.196	0.241	0.025	0.005	0.061	641	21333					25544	21392
2020	Antwerpen	Antwerpen	Antwerp	Flanders	Far	Far	Far	Borders	Far	0	0	No	0.56	0.394	0.409	0.463	0.431	0.026	0.032	0.042	0.022	0.222	0.226	0.0590353	0.056024	0.051146	0.0429608	0.0380508	0.5	0.314	0.064	0.018	0.03	0.002	0.005	0.01	0.155	0.259	0.025	0.007	0.11	2596	529247					24000	19649
2021	Antwerpen	Antwerpen	Antwerp	Flanders	Far	Far	Far	Borders	Far	0	0	No	0.559	0.415	0.419	0.464	0.444	0.026	0.031	0.04	0.022	0.209	0.227	0.0591822	0.0564668	0.0510378	0.043769	0.0380218	0.501	0.308	0.067	0.02	0.032	0.001	0.005	0.011	0.153	0.261	0.025	0.007	0.109	2599	529417					24708	20189
2020	Vilvoorde	Halle-Vilvoorde	Flemish Brabant	Flanders	Borders BR	Far	Borders	Far	Far	1	2	No	0.475	0.319	0.515	0.582	0.273	0.346	0.013	0.052	0.029	0.203	0.085	0.0670298	0.0614293	0.051041	0.039291	0.0324168	0.485	0.356	0.051	0.02	0.02	0.002	0.003	0.007	0.146	0.301	0.021	0.003	0.07	2111	45495					26018	21739
2021	Vilvoorde	Halle-Vilvoorde	Flemish Brabant	Flanders	Borders BR	Far	Borders	Far	Far	1	2	No	0.485	0.329	0.524	0.593	0.268	0.373	0.012	0.046	0.025	0.19	0.085	0.0661974	0.0617157	0.0519654	0.0406191	0.0322242	0.485	0.347	0.053	0.021	0.023	0.002	0.003	0.008	0.145	0.306	0.022	0.003	0.068	2120	45715					26561	22138
2020	Lokeren	Sint-Niklaas	East Flanders	Flanders	Far	Far	Far	Near	Far	0	0	No	0.66	0.529	0.147	0.152	0.711	0.009	0.014	0.042	0.005	0.189	0.029	0.068499	0.0684515	0.0607242	0.0509285	0.0484082	0.493	0.352	0.071	0.023	0.015	0.002	0.003	0.004	0.187	0.254	0.022	0.007	0.061	616	42044					26399	22098
2021	Machelen	Halle-Vilvoorde	Flemish Brabant	Flanders	Borders BR	Far	Borders	Far	Far	1	2	No	0.481	0.349	0.598	0.647	0.202	0.427	0.01	0.028	0.032	0.186	0.114	0.0654728	0.0637763	0.0520264	0.0412818	0.0316054	0.488	0.338	0.058	0.021	0.022	0.001	0.002	0.009	0.146	0.301	0.023	0.004	0.075	1385	15895					25053	21493
2020	Machelen	Halle-Vilvoorde	Flemish Brabant	Flanders	Borders BR	Far	Borders	Far	Far	1	2	No	0.467	0.303	0.579	0.642	0.216	0.419	0.019	0.037	0.021	0.186	0.103	0.0637522	0.0643922	0.0507585	0.0405812	0.031556	0.488	0.347	0.055	0.018	0.019	0.001	0.003	0.007	0.148	0.301	0.022	0.004	0.075	1359	15605					24774	21351
2020	Ronse	Oudenaarde	East Flanders	Flanders	Borders WA	Borders	Far	Far	Far	1	2	Yes	0.529	0.361	0.375	0.433	0.486	0.227	0.006	0.024	0.004	0.185	0.069	0.0653862	0.0627344	0.0601205	0.0526575	0.0442853	0.49	0.313	0.056	0.017	0.022	0.001	0.004	0.003	0.202	0.277	0.031	0.008	0.065	761	26374					22821	19012
2020	Boom	Antwerpen	Antwerp	Flanders	Far	Far	Far	Far	Far	0	0	No	0.599	0.411	0.297	0.306	0.514	0.076	0.032	0.029	0.017	0.182	0.15	0.0711248	0.0659021	0.0538954	0.0415657	0.0407581	0.498	0.361	0.044	0.02	0.021	0.001	0.003	0.003	0.172	0.271	0.029	0.006	0.069	2516	18555					24768	20741
2020	Willebroek	Mechelen	Antwerp	Flanders	Far	Far	Far	Far	Far	0	0	No	0.608	0.453	0.257	0.315	0.55	0.107	0.01	0.028	0.017	0.18	0.108	0.0670616	0.0669498	0.0597221	0.049402	0.0418017	0.493	0.357	0.053	0.022	0.019	0.001	0.003	0.01	0.182	0.264	0.023	0.005	0.062	981	26826					26406	21845
2021	Houthalen-Helchteren	Maaseik	Limburg	Flanders	Far	Far	Far	Far	Far	0	0	No	0.658	0.559	0.226	0.263	0.732	0.003	0.009	0.015	0.009	0.179	0.053	0.0649931	0.0779598	0.0745425	0.0598831	0.0473316	0.505	0.327	0.063	0.023	0.016	0.001	0.004	0.004	0.197	0.228	0.033	0.006	0.098	400	30498					24392	21271
2020	Houthalen-Helchteren	Maaseik	Limburg	Flanders	Far	Far	Far	Far	Far	0	0	No	0.659	0.528	0.218	0.254	0.718	0.006	0.008	0.018	0.011	0.178	0.062	0.0677701	0.0784101	0.0734895	0.058504	0.0450842	0.504	0.333	0.061	0.021	0.015	0.002	0.005	0.003	0.194	0.229	0.033	0.006	0.099	400	30550					23598	20468
2021	Borsbeek	Antwerpen	Antwerp	Flanders	Far	Far	Far	Near	Far	0	0	No	0.641	0.529	0.249	0.248	0.609	0.017	0.011	0.049	0.028	0.178	0.108	0.0621107	0.0677981	0.0649093	0.0585899	0.0493816	0.483	0.341	0.059	0.022	0.023	0.002	0.003	0.008	0.198	0.245	0.022	0.005	0.071	2839	11077					26370	22059
2021	Lokeren	Sint-Niklaas	East Flanders	Flanders	Far	Far	Far	Near	Far	0	0	No	0.664	0.557	0.152	0.154	0.709	0.008	0.013	0.04	0.007	0.178	0.045	0.0692052	0.0687544	0.0627284	0.0515302	0.0492052	0.494	0.348	0.074	0.024	0.016	0.001	0.003	0.005	0.189	0.253	0.022	0.008	0.059	618	42145					27220	22683
2020	Sint-Niklaas	Sint-Niklaas	East Flanders	Flanders	Far	Far	Far	Near	Far	0	0	No	0.626	0.479	0.219	0.254	0.607	0.017	0.019	0.027	0.013	0.176	0.14	0.064135	0.0644121	0.0587946	0.0494112	0.0491215	0.492	0.329	0.063	0.02	0.017	0.001	0.004	0.011	0.195	0.252	0.023	0.007	0.077	943	78531					25599	21048
2021	Ronse	Oudenaarde	East Flanders	Flanders	Borders WA	Borders	Far	Far	Far	1	2	Yes	0.538	0.379	0.406	0.445	0.496	0.234	0.006	0.017	0.005	0.173	0.07	0.0648822	0.063902	0.0605844	0.0531197	0.0461451	0.489	0.306	0.059	0.019	0.024	0.001	0.004	0.004	0.2	0.278	0.032	0.009	0.065	764	26510					23272	19583
2020	Borsbeek	Antwerpen	Antwerp	Flanders	Far	Far	Far	Near	Far	0	0	No	0.637	0.466	0.207	0.236	0.593	0.016	0.011	0.067	0.016	0.172	0.125	0.0647252	0.0672814	0.0666423	0.0576045	0.0491145	0.484	0.353	0.056	0.021	0.021	0.002	0.005	0.007	0.198	0.242	0.021	0.005	0.069	2808	10949					25634	21634
2021	Leopoldsburg	Hasselt	Limburg	Flanders	Far	Far	Far	Far	Far	0	0	No	0.648	0.524	0.261	0.254	0.699	0.004	0.006	0.033	0.004	0.172	0.081	0.0663519	0.0714372	0.069621	0.0555757	0.0441942	0.504	0.335	0.061	0.026	0.017	0.001	0.003	0.004	0.209	0.218	0.032	0.005	0.089	731	16065					25049	22031
2021	Boom	Antwerpen	Antwerp	Flanders	Far	Far	Far	Far	Far	0	0	No	0.596	0.408	0.308	0.303	0.535	0.073	0.035	0.03	0.006	0.165	0.156	0.068067	0.0685456	0.0536559	0.0425419	0.0412656	0.497	0.356	0.046	0.021	0.022	0.001	0.003	0.004	0.17	0.274	0.029	0.006	0.069	2547	18799					25305	21228
2020	Mechelen	Mechelen	Antwerp	Flanders	Far	Far	Far	Far	Far	0	0	No	0.588	0.445	0.284	0.241	0.645	0.031	0.02	0.03	0.011	0.161	0.101	0.0611214	0.0616597	0.0579033	0.0473098	0.0401063	0.49	0.357	0.06	0.024	0.019	0.002	0.003	0.011	0.172	0.255	0.02	0.005	0.071	1327	86921					27835	22835
2021	Sint-Niklaas	Sint-Niklaas	East Flanders	Flanders	Far	Far	Far	Near	Far	0	0	No	0.626	0.52	0.232	0.261	0.612	0.02	0.021	0.029	0.015	0.161	0.142	0.0640181	0.0641554	0.0580768	0.0501885	0.0487905	0.492	0.327	0.064	0.022	0.018	0.001	0.003	0.012	0.193	0.254	0.023	0.008	0.075	952	79357					26159	21534
2021	Willebroek	Mechelen	Antwerp	Flanders	Far	Far	Far	Far	Far	0	0	No	0.607	0.478	0.269	0.325	0.571	0.106	0.011	0.036	0.017	0.157	0.102	0.0662659	0.0681466	0.059112	0.0494874	0.042481	0.494	0.352	0.054	0.023	0.021	0.002	0.002	0.011	0.18	0.266	0.023	0.005	0.061	991	27081					27236	22380
2020	Leopoldsburg	Hasselt	Limburg	Flanders	Far	Far	Far	Far	Far	0	0	No	0.649	0.494	0.255	0.26	0.682	0.014	0.012	0.024	0.012	0.157	0.1	0.0701003	0.0702227	0.0686934	0.0537069	0.0436751	0.503	0.335	0.059	0.023	0.016	0.001	0.004	0.003	0.206	0.217	0.031	0.005	0.1	723	15850					24153	21383
2020	Gent	Gent	East Flanders	Flanders	Far	Far	Far	Near	Far	0	0	No	0.596	0.437	0.335	0.347	0.58	0.02	0.024	0.019	0.015	0.156	0.185	0.057361	0.0573042	0.051701	0.0437997	0.0384691	0.499	0.356	0.073	0.026	0.021	0.001	0.004	0.017	0.163	0.223	0.025	0.007	0.083	1674	263927					26770	21804
2021	Mechelen	Mechelen	Antwerp	Flanders	Far	Far	Far	Far	Far	0	0	No	0.59	0.46	0.288	0.235	0.652	0.034	0.021	0.027	0.01	0.155	0.101	0.0602128	0.0624692	0.0578419	0.0484497	0.041314	0.49	0.351	0.062	0.025	0.022	0.001	0.003	0.013	0.171	0.255	0.02	0.006	0.071	1327	86911					28393	23418
2021	Gent	Gent	East Flanders	Flanders	Far	Far	Far	Near	Far	0	0	No	0.6	0.474	0.339	0.351	0.59	0.018	0.023	0.02	0.016	0.152	0.182	0.0573099	0.0570676	0.0517099	0.0441789	0.0391847	0.499	0.355	0.076	0.028	0.021	0.001	0.004	0.018	0.162	0.224	0.025	0.008	0.079	1674	263703					27481	22490
2021	Temse	Sint-Niklaas	East Flanders	Flanders	Far	Far	Far	Near	Far	0	0	No	0.658	0.522	0.19	0.213	0.694	0.015	0.019	0.022	0.018	0.143	0.091	0.0715769	0.0741156	0.0620817	0.0555867	0.0510039	0.496	0.343	0.076	0.026	0.014	0.001	0.003	0.004	0.191	0.244	0.025	0.005	0.068	756	30287					27888	22402
2020	Zelzate	Eeklo	East Flanders	Flanders	Far	Far	Far	Borders	Far	0	0	No	0.638	0.5	0.159	0.24	0.664	0.017	0.012	0.058	0	0.124	0.124	0.071495	0.0689361	0.0628877	0.0551334	0.0554435	0.507	0.354	0.038	0.017	0.016	0.001	0.004	0.009	0.206	0.224	0.04	0.013	0.078	937	12899					24707	21597
2021	Zelzate	Eeklo	East Flanders	Flanders	Far	Far	Far	Borders	Far	0	0	No	0.642	0.524	0.167	0.253	0.642	0.017	0.017	0.056	0.002	0.122	0.144	0.0714068	0.0670676	0.0630329	0.0542783	0.0554202	0.506	0.348	0.04	0.018	0.015	0.002	0.003	0.01	0.206	0.229	0.039	0.013	0.078	954	13124					25233	22203
2020	Temse	Sint-Niklaas	East Flanders	Flanders	Far	Far	Far	Near	Far	0	0	No	0.662	0.521	0.184	0.208	0.701	0.013	0.021	0.025	0.019	0.119	0.102	0.0744526	0.0717404	0.0622478	0.0539459	0.0514652	0.496	0.347	0.075	0.024	0.014	0.001	0.003	0.003	0.191	0.245	0.025	0.005	0.069	754	30196					27464	21823
2021	Hamme	Dendermonde	East Flanders	Flanders	Far	Far	Far	Far	Far	0	0	No	0.63	0.532	0.139	0.163	0.763	0.018	0.01	0.019	0.003	0.119	0.068	0.0680773	0.0705972	0.0604376	0.0551978	0.0519179	0.495	0.361	0.075	0.027	0.015	0.001	0.002	0.003	0.2	0.234	0.022	0.006	0.055	617	24980					26132	22052
2020	Hamme	Dendermonde	East Flanders	Flanders	Far	Far	Far	Far	Far	0	0	No	0.629	0.496	0.141	0.16	0.774	0.015	0.009	0.029	0.006	0.113	0.054	0.0694049	0.068884	0.0575436	0.0568624	0.0507313	0.494	0.362	0.073	0.026	0.013	0.001	0.002	0.002	0.2	0.236	0.023	0.005	0.056	616	24946					25431	21443
2020	Grimbergen	Halle-Vilvoorde	Flemish Brabant	Flanders	Borders BR	Far	Borders	Far	Far	1	2	No	0.552	0.369	0.318	0.437	0.33	0.378	0.015	0.086	0.021	0.107	0.063	0.0694529	0.0678738	0.0599784	0.0508724	0.0462931	0.482	0.329	0.086	0.026	0.014	0.001	0.003	0.005	0.19	0.259	0.018	0.003	0.066	983	37972					30503	23816
2021	Hasselt	Hasselt	Limburg	Flanders	Far	Far	Far	Far	Far	0	0	No	0.672	0.576	0.156	0.177	0.71	0.015	0.018	0.031	0.013	0.105	0.108	0.0649229	0.0700936	0.0716195	0.0652256	0.0561959	0.49	0.326	0.088	0.031	0.018	0.001	0.004	0.008	0.225	0.204	0.022	0.005	0.067	772	79089					28311	23325
2021	Dilsen-Stokkem	Maaseik	Limburg	Flanders	Far	Far	Far	Borders	Far	0	0	No	0.659	0.571	0.127	0.122	0.79	0.009	0.013	0.018	0.004	0.105	0.062	0.0734249	0.0816366	0.0711679	0.0650211	0.0504706	0.497	0.313	0.068	0.023	0.02	0.001	0.004	0.002	0.192	0.225	0.034	0.007	0.111	316	20819					24714	21425
2021	Hemiksem	Antwerpen	Antwerp	Flanders	Far	Far	Far	Near	Far	0	0	No	0.629	0.485	0.132	0.185	0.733	0.028	0.008	0.025	0.015	0.104	0.087	0.0732538	0.0711244	0.0552811	0.0462521	0.0501704	0.5	0.373	0.057	0.025	0.018	0.001	0.002	0.003	0.166	0.265	0.022	0.005	0.063	2142	11722					28145	23536
2020	Hemiksem	Antwerpen	Antwerp	Flanders	Far	Far	Far	Near	Far	0	0	No	0.624	0.439	0.11	0.179	0.746	0.018	0.01	0.039	0.018	0.102	0.065	0.071631	0.0690544	0.0536803	0.0475822	0.0471528	0.498	0.377	0.055	0.024	0.015	0.001	0.003	0.002	0.168	0.267	0.022	0.005	0.061	2124	11634					27159	22962
2020	Diest	Leuven	Flemish Brabant	Flanders	Far	Far	Far	Far	Far	0	0	No	0.643	0.486	0.153	0.174	0.72	0.012	0.007	0.036	0.015	0.102	0.109	0.0717938	0.0765773	0.0736907	0.0620206	0.0557526	0.493	0.339	0.077	0.027	0.011	0.001	0.003	0.005	0.226	0.214	0.033	0.005	0.06	413	24234					27485	22321
2021	Grimbergen	Halle-Vilvoorde	Flemish Brabant	Flanders	Borders BR	Far	Borders	Far	Far	1	2	No	0.554	0.399	0.334	0.459	0.339	0.364	0.015	0.081	0.022	0.101	0.079	0.0695952	0.0678735	0.061274	0.0513095	0.0443187	0.483	0.323	0.089	0.027	0.017	0.001	0.002	0.005	0.188	0.259	0.019	0.003	0.068	991	38314					31181	24206
2021	Zwijndrecht	Antwerpen	Antwerp	Flanders	Far	Far	Far	Near	Far	0	0	No	0.662	0.55	0.165	0.191	0.666	0.024	0.013	0.03	0.013	0.101	0.153	0.0655287	0.0728442	0.0750233	0.0606517	0.0540106	0.491	0.354	0.054	0.022	0.02	0.002	0.002	0.005	0.211	0.237	0.02	0.005	0.069	952	19263					27754	23335
2020	Bilzen	Tongeren	Limburg	Flanders	Near WA	Near	Far	Near	Far	0	1	No	0.647	0.535	0.079	0.124	0.792	0.012	0.01	0.017	0.002	0.1	0.066	0.0722969	0.0784833	0.0674341	0.0600782	0.0525376	0.495	0.338	0.075	0.026	0.016	0.001	0.004	0.003	0.202	0.222	0.024	0.005	0.084	428	32477					25550	21703
2020	Hasselt	Hasselt	Limburg	Flanders	Far	Far	Far	Far	Far	0	0	No	0.661	0.519	0.147	0.17	0.7	0.014	0.017	0.037	0.01	0.099	0.122	0.0659645	0.0713452	0.0714721	0.0644797	0.0542766	0.49	0.334	0.085	0.03	0.017	0.001	0.005	0.007	0.223	0.205	0.022	0.005	0.067	767	78714					27547	22708
2020	Harelbeke	Kortrijk	West Flanders	Flanders	Near WA	Near	Far	Far	Far	0	1	No	0.662	0.504	0.155	0.177	0.779	0.024	0.004	0.046	0.008	0.099	0.039	0.0675064	0.078278	0.0655416	0.0586997	0.0514017	0.501	0.371	0.073	0.026	0.01	0.001	0.003	0.003	0.21	0.225	0.022	0.004	0.051	969	28502					25378	21712
2020	Turnhout	Turnhout	Antwerp	Flanders	Far	Far	Far	Borders	Far	0	0	No	0.647	0.497	0.259	0.289	0.565	0.01	0.011	0.154	0.016	0.096	0.148	0.0674749	0.0694147	0.0652265	0.0532569	0.0471288	0.498	0.342	0.051	0.018	0.023	0.002	0.004	0.013	0.199	0.234	0.023	0.006	0.087	800	45280					24047	20450
2020	Wetteren	Dendermonde	East Flanders	Flanders	Far	Far	Far	Far	Far	0	0	No	0.625	0.488	0.172	0.196	0.701	0.011	0.019	0.041	0.013	0.095	0.12	0.0734849	0.0737149	0.0643232	0.0550082	0.0491816	0.49	0.367	0.071	0.024	0.013	0.001	0.003	0.008	0.208	0.222	0.023	0.006	0.054	705	26021					26884	22154
2021	Harelbeke	Kortrijk	West Flanders	Flanders	Near WA	Near	Far	Far	Far	0	1	No	0.666	0.54	0.17	0.182	0.777	0.023	0.008	0.046	0.01	0.095	0.042	0.0656631	0.0773637	0.0677587	0.0590269	0.0516573	0.5	0.365	0.074	0.027	0.011	0.001	0.002	0.004	0.212	0.227	0.022	0.004	0.051	974	28614					25977	22320
2020	Dilsen-Stokkem	Maaseik	Limburg	Flanders	Far	Far	Far	Borders	Far	0	0	No	0.658	0.55	0.132	0.126	0.82	0.002	0.011	0.014	0.005	0.095	0.052	0.0760759	0.0799401	0.0697	0.0641453	0.0486886	0.498	0.316	0.065	0.021	0.019	0.001	0.004	0.002	0.19	0.228	0.034	0.006	0.114	314	20693					23689	20616
2020	Zaventem	Halle-Vilvoorde	Flemish Brabant	Flanders	Borders BR	Far	Borders	Far	Far	1	2	No	0.469	0.293	0.5	0.581	0.215	0.42	0.059	0.06	0.042	0.094	0.11	0.0663135	0.0653165	0.0573406	0.0419586	0.0366889	0.492	0.312	0.078	0.021	0.014	0.001	0.002	0.003	0.149	0.254	0.014	0.003	0.148	1266	34782					29819	22840
2020	Tienen	Leuven	Flemish Brabant	Flanders	Borders WA	Borders	Far	Far	Far	1	2	No	0.568	0.434	0.212	0.236	0.645	0.086	0.023	0.05	0.01	0.094	0.093	0.0689294	0.071194	0.064938	0.0600125	0.0536432	0.484	0.345	0.058	0.026	0.015	0.001	0.003	0.007	0.226	0.231	0.024	0.007	0.058	485	35293					26634	22187
2021	Aartselaar	Antwerpen	Antwerp	Flanders	Far	Far	Far	Near	Far	0	0	No	0.694	0.539	0.094	0.148	0.781	0.023	0.013	0.018	0.023	0.094	0.048	0.0726419	0.0754039	0.0707085	0.0636652	0.067394	0.496	0.329	0.081	0.027	0.013	0.001	0.001	0.002	0.243	0.222	0.014	0.004	0.064	1314	14455					31734	24715
2020	Lier	Mechelen	Antwerp	Flanders	Far	Far	Far	Far	Far	0	0	No	0.617	0.468	0.164	0.198	0.73	0.01	0.021	0.04	0.012	0.093	0.094	0.0714948	0.0756651	0.0655255	0.055604	0.0533417	0.488	0.352	0.076	0.024	0.015	0.001	0.003	0.011	0.205	0.219	0.023	0.005	0.066	736	36646					27116	22159
2021	Diest	Leuven	Flemish Brabant	Flanders	Far	Far	Far	Far	Far	0	0	No	0.648	0.518	0.173	0.18	0.73	0.012	0.007	0.027	0.012	0.091	0.121	0.0694758	0.0748043	0.0742714	0.0622618	0.0565643	0.492	0.332	0.075	0.029	0.014	0.001	0.002	0.006	0.227	0.216	0.031	0.006	0.06	415	24370					28139	22962
2021	Lennik	Halle-Vilvoorde	Flemish Brabant	Flanders	Near WA	Near	Near	Far	Far	0	2	No	0.628	0.486	0.166	0.26	0.577	0.234	0.005	0.041	0.014	0.09	0.041	0.0734592	0.0859375	0.0762804	0.0583767	0.0551215	0.489	0.325	0.106	0.031	0.008	0.001	0.001	0.004	0.22	0.234	0.014	0.005	0.05	296	9190					32533	24858
2021	Zaventem	Halle-Vilvoorde	Flemish Brabant	Flanders	Borders BR	Far	Borders	Far	Far	1	2	No	0.473	0.324	0.521	0.603	0.227	0.416	0.065	0.068	0.03	0.089	0.104	0.066565	0.0629203	0.058428	0.0435385	0.0373227	0.491	0.305	0.081	0.023	0.019	0.001	0.002	0.004	0.148	0.259	0.015	0.003	0.14	1276	35184					30254	23480
2021	Tienen	Leuven	Flemish Brabant	Flanders	Borders WA	Borders	Far	Far	Far	1	2	No	0.574	0.461	0.218	0.249	0.646	0.094	0.024	0.05	0.011	0.088	0.087	0.0673687	0.0709632	0.0653468	0.0599551	0.0544791	0.485	0.339	0.06	0.026	0.017	0.001	0.003	0.008	0.225	0.232	0.024	0.008	0.057	489	35545					27394	22720
2020	Mortsel	Antwerpen	Antwerp	Flanders	Far	Far	Far	Near	Far	0	0	No	0.636	0.488	0.16	0.167	0.721	0.017	0.014	0.031	0.017	0.088	0.113	0.0682121	0.0706905	0.0605864	0.0506348	0.0448393	0.486	0.349	0.068	0.025	0.017	0.002	0.003	0.006	0.192	0.248	0.018	0.007	0.067	3369	26157					29302	23648
2020	Mol	Turnhout	Antwerp	Flanders	Far	Far	Far	Borders	Far	0	0	No	0.684	0.548	0.129	0.146	0.755	0.004	0.014	0.029	0.01	0.088	0.099	0.0732444	0.0784203	0.0706295	0.0583637	0.0509772	0.498	0.342	0.066	0.024	0.013	0.001	0.003	0.005	0.206	0.225	0.028	0.005	0.081	324	37022					26626	21991
2020	Kuurne	Kortrijk	West Flanders	Flanders	Near WA	Near	Far	Far	Far	0	1	No	0.675	0.514	0.114	0.153	0.788	0.015	0.004	0.017	0.006	0.088	0.082	0.0749233	0.0707609	0.0630933	0.0529429	0.0556448	0.493	0.357	0.077	0.025	0.01	0.001	0.002	0.004	0.218	0.237	0.017	0.004	0.05	1354	13676					25126	21473
2020	Duffel	Mechelen	Antwerp	Flanders	Far	Far	Far	Far	Far	0	0	No	0.645	0.48	0.089	0.118	0.777	0.02	0.022	0.035	0.013	0.088	0.046	0.0706768	0.0726007	0.0671118	0.057096	0.0509846	0.491	0.368	0.063	0.025	0.011	0.001	0.002	0.003	0.206	0.23	0.024	0.006	0.06	782	17664					28803	23189
2020	Dendermonde	Dendermonde	East Flanders	Flanders	Far	Far	Far	Far	Far	0	0	No	0.623	0.481	0.116	0.12	0.783	0.036	0.012	0.026	0.008	0.086	0.048	0.0722193	0.0753356	0.0707592	0.0607566	0.0520397	0.488	0.365	0.066	0.024	0.013	0.001	0.004	0.006	0.221	0.223	0.022	0.006	0.05	812	45870					26841	22577
2021	Turnhout	Turnhout	Antwerp	Flanders	Far	Far	Far	Borders	Far	0	0	No	0.65	0.541	0.273	0.298	0.566	0.011	0.008	0.157	0.016	0.085	0.156	0.0663578	0.0687068	0.0660751	0.0542433	0.04637	0.498	0.335	0.052	0.018	0.026	0.002	0.004	0.014	0.198	0.235	0.022	0.006	0.088	811	45874					24661	20915
2020	Zwijndrecht	Antwerpen	Antwerp	Flanders	Far	Far	Far	Near	Far	0	0	No	0.66	0.498	0.156	0.194	0.724	0.021	0.021	0.025	0.014	0.085	0.11	0.0644287	0.0774083	0.0749583	0.0590596	0.0523353	0.491	0.362	0.051	0.021	0.018	0.001	0.002	0.005	0.211	0.233	0.02	0.005	0.072	948	19154					27457	22862
2021	Mortsel	Antwerpen	Antwerp	Flanders	Far	Far	Far	Near	Far	0	0	No	0.644	0.54	0.166	0.171	0.723	0.024	0.012	0.033	0.02	0.084	0.105	0.0641344	0.070815	0.0621111	0.0516511	0.0458484	0.486	0.346	0.07	0.026	0.018	0.002	0.002	0.006	0.192	0.248	0.018	0.007	0.065	3365	26170					30011	24183
2020	Menen	Kortrijk	West Flanders	Flanders	Borders WA	Borders	Far	Far	Borders	2	4	No	0.611	0.427	0.21	0.267	0.659	0.101	0.01	0.019	0.004	0.084	0.124	0.0681832	0.0690741	0.0597791	0.0549979	0.0508998	0.495	0.333	0.065	0.021	0.015	0.001	0.004	0.005	0.218	0.238	0.026	0.007	0.068	1015	33540					23434	20091
2021	Kuurne	Kortrijk	West Flanders	Flanders	Near WA	Near	Far	Far	Far	0	1	No	0.686	0.537	0.128	0.165	0.776	0.027	0.01	0.017	0.008	0.084	0.078	0.0697994	0.0729853	0.0641518	0.052784	0.0537253	0.492	0.352	0.078	0.025	0.011	0.001	0.002	0.004	0.218	0.239	0.017	0.004	0.048	1366	13794					25987	22104
2020	Zutendaal	Hasselt	Limburg	Flanders	Far	Far	Far	Near	Far	0	0	No	0.677	0.535	0.051	0.073	0.871	0.006	0	0.017	0.011	0.084	0.011	0.0731139	0.0834019	0.0820302	0.0744856	0.0570645	0.503	0.317	0.083	0.028	0.015	0.001	0.004	0.002	0.217	0.202	0.022	0.005	0.105	227	7282					25735	22194
2021	Menen	Kortrijk	West Flanders	Flanders	Borders WA	Borders	Far	Far	Borders	2	4	No	0.613	0.477	0.219	0.279	0.641	0.118	0.009	0.012	0.005	0.082	0.133	0.0677034	0.0701573	0.0607557	0.0545766	0.050881	0.496	0.33	0.066	0.021	0.016	0.001	0.004	0.006	0.216	0.24	0.026	0.007	0.067	1020	33708					23871	20488
2021	Wetteren	Dendermonde	East Flanders	Flanders	Far	Far	Far	Far	Far	0	0	No	0.629	0.533	0.178	0.206	0.692	0.027	0.014	0.041	0.017	0.082	0.128	0.0707351	0.074961	0.0658621	0.0557734	0.0489588	0.49	0.362	0.073	0.025	0.014	0.001	0.003	0.008	0.208	0.225	0.023	0.006	0.052	710	26206					27488	22782
2021	Wommelgem	Antwerpen	Antwerp	Flanders	Far	Far	Far	Near	Far	0	0	No	0.677	0.578	0.132	0.163	0.774	0.016	0.022	0.035	0.003	0.082	0.068	0.0724236	0.0768876	0.0731163	0.0598784	0.0523359	0.495	0.343	0.084	0.026	0.015	0.001	0.003	0.002	0.21	0.234	0.015	0.003	0.064	1000	12991					28449	23321
2020	Oostende	Oostende	West Flanders	Flanders	Far	Far	Far	Far	Far	0	0	No	0.613	0.449	0.281	0.335	0.539	0.028	0.015	0.056	0.009	0.081	0.272	0.0662878	0.0732801	0.074882	0.0742969	0.0687254	0.49	0.294	0.062	0.02	0.024	0.001	0.005	0.016	0.284	0.184	0.032	0.008	0.071	1753	71647					23935	20047
2021	Lier	Mechelen	Antwerp	Flanders	Far	Far	Far	Far	Far	0	0	No	0.618	0.512	0.171	0.203	0.748	0.01	0.018	0.035	0.011	0.081	0.096	0.0702229	0.0764445	0.0661653	0.0559403	0.054209	0.487	0.347	0.077	0.026	0.016	0.001	0.002	0.011	0.206	0.22	0.023	0.006	0.065	742	36923					27833	22779
2021	Duffel	Mechelen	Antwerp	Flanders	Far	Far	Far	Far	Far	0	0	No	0.65	0.538	0.101	0.135	0.789	0.022	0.017	0.037	0.015	0.08	0.041	0.0681921	0.0741659	0.0662759	0.0578787	0.0531447	0.492	0.362	0.064	0.025	0.013	0.001	0.001	0.003	0.21	0.231	0.023	0.006	0.059	785	17714					29207	23719
2021	Aalst	Aalst	East Flanders	Flanders	Near BR	Far	Near	Far	Far	0	1	No	0.589	0.455	0.267	0.306	0.592	0.17	0.014	0.05	0.012	0.079	0.083	0.0702296	0.0727622	0.0664251	0.0558067	0.0467554	0.491	0.348	0.068	0.024	0.017	0.001	0.004	0.007	0.208	0.235	0.024	0.006	0.057	1119	87978					27559	22898
2021	Dendermonde	Dendermonde	East Flanders	Flanders	Far	Far	Far	Far	Far	0	0	No	0.63	0.515	0.122	0.125	0.772	0.033	0.015	0.028	0.009	0.079	0.065	0.0711851	0.0741159	0.0723791	0.0612639	0.0529058	0.487	0.361	0.067	0.025	0.014	0.001	0.003	0.006	0.223	0.224	0.022	0.006	0.049	815	46015					27501	23130
2020	Kortrijk	Kortrijk	West Flanders	Flanders	Borders WA	Borders	Far	Far	Near	1	3	No	0.637	0.462	0.221	0.225	0.737	0.036	0.01	0.025	0.008	0.077	0.106	0.063941	0.0691163	0.0631388	0.0520119	0.0494372	0.493	0.324	0.089	0.026	0.013	0.001	0.004	0.009	0.209	0.233	0.021	0.006	0.065	958	77109					26433	21335
2020	Aalst	Aalst	East Flanders	Flanders	Near BR	Far	Near	Far	Far	0	1	No	0.589	0.428	0.25	0.299	0.602	0.162	0.016	0.051	0.015	0.076	0.078	0.0712881	0.0725805	0.0667246	0.0536405	0.0461948	0.491	0.356	0.066	0.023	0.015	0.001	0.004	0.007	0.208	0.234	0.024	0.006	0.055	1112	87332					26827	22312
2020	Aartselaar	Antwerpen	Antwerp	Flanders	Far	Far	Far	Near	Far	0	0	No	0.691	0.49	0.09	0.124	0.791	0.023	0.025	0.014	0.02	0.076	0.051	0.0748478	0.0769923	0.0675844	0.0646099	0.0667543	0.496	0.336	0.079	0.025	0.011	0.001	0.002	0.002	0.241	0.221	0.014	0.004	0.064	1312	14427					30738	24130
2020	Waasmunster	Dendermonde	East Flanders	Flanders	Far	Far	Far	Far	Far	0	0	No	0.669	0.533	0.102	0.114	0.868	0.006	0.006	0.022	0.003	0.076	0.019	0.0739691	0.0808266	0.0696718	0.0603456	0.0534882	0.501	0.308	0.131	0.029	0.011	0.001	0.002	0.003	0.196	0.233	0.016	0.004	0.066	339	10933					31265	23233
2021	Mol	Turnhout	Antwerp	Flanders	Far	Far	Far	Borders	Far	0	0	No	0.686	0.592	0.136	0.15	0.781	0.006	0.011	0.019	0.011	0.075	0.097	0.0710357	0.0792311	0.0719523	0.0596323	0.0526231	0.497	0.34	0.068	0.025	0.015	0.001	0.003	0.005	0.208	0.226	0.027	0.005	0.077	324	37021					27102	22678
2020	Wommelgem	Antwerpen	Antwerp	Flanders	Far	Far	Far	Near	Far	0	0	No	0.669	0.535	0.117	0.152	0.775	0.014	0.017	0.032	0.012	0.075	0.075	0.0722342	0.0796508	0.0706891	0.0584054	0.0514524	0.495	0.346	0.082	0.025	0.014	0.001	0.002	0.002	0.211	0.232	0.015	0.004	0.066	996	12943					27738	22764
2021	Oostende	Oostende	West Flanders	Flanders	Far	Far	Far	Far	Far	0	0	No	0.615	0.489	0.285	0.346	0.54	0.032	0.015	0.054	0.013	0.074	0.273	0.0650734	0.0722513	0.0760071	0.0749221	0.0689267	0.491	0.285	0.064	0.02	0.026	0.001	0.004	0.017	0.285	0.186	0.032	0.009	0.071	1755	71755					24500	20580
2021	Bilzen	Tongeren	Limburg	Flanders	Near WA	Near	Far	Near	Far	0	1	No	0.658	0.578	0.078	0.122	0.832	0.011	0.005	0.011	0.002	0.072	0.067	0.0705506	0.0785398	0.0707965	0.0600111	0.0543879	0.495	0.332	0.077	0.027	0.017	0.001	0.003	0.003	0.206	0.222	0.025	0.005	0.083	428	32536					26147	22304
2021	Kortrijk	Kortrijk	West Flanders	Flanders	Borders WA	Borders	Far	Far	Near	1	3	No	0.642	0.488	0.233	0.229	0.72	0.042	0.008	0.03	0.007	0.07	0.122	0.061857	0.0690689	0.0637698	0.0535982	0.0486869	0.493	0.32	0.091	0.027	0.015	0.001	0.003	0.01	0.208	0.234	0.021	0.006	0.063	959	77213					27221	22041
2021	Hoeselt	Tongeren	Limburg	Flanders	Near WA	Near	Far	Far	Far	0	1	No	0.667	0.597	0.047	0.093	0.837	0.004	0	0.026	0.013	0.07	0.048	0.0710483	0.085688	0.0725839	0.0651106	0.0518018	0.499	0.345	0.087	0.03	0.015	0.001	0.002	0.002	0.205	0.221	0.022	0.004	0.068	324	9740					26461	22660
2020	Wemmel	Halle-Vilvoorde	Flemish Brabant	Flanders	Borders BR	Far	Borders	Far	Far	1	2	Yes	0.491	0.243	0.501	0.596	0.104	0.582	0.01	0.124	0.024	0.069	0.086	0.0681116	0.0605107	0.0571853	0.0478622	0.0445962	0.486	0.285	0.117	0.022	0.017	0.001	0.003	0.005	0.175	0.265	0.018	0.002	0.09	1919	16814					30283	22536
2021	Bornem	Mechelen	Antwerp	Flanders	Far	Far	Far	Far	Far	0	0	No	0.676	0.579	0.072	0.084	0.785	0.024	0.02	0.016	0.028	0.069	0.057	0.0809664	0.0805933	0.0727112	0.0647358	0.0574134	0.493	0.358	0.078	0.029	0.012	0.001	0.001	0.003	0.227	0.215	0.019	0.005	0.051	464	21428					29653	23830
2020	Sint-Pieters-Leeuw	Halle-Vilvoorde	Flemish Brabant	Flanders	Borders BR / Near WA	Near	Borders	Far	Far	1	3	No	0.523	0.297	0.499	0.595	0.249	0.535	0.013	0.066	0.042	0.068	0.027	0.0683144	0.0703355	0.0608939	0.0488537	0.0462551	0.489	0.338	0.074	0.021	0.014	0.001	0.002	0.003	0.185	0.271	0.023	0.003	0.065	852	34621					26161	21721
2020	Maaseik	Maaseik	Limburg	Flanders	Far	Far	Far	Borders	Far	0	0	No	0.681	0.565	0.066	0.078	0.839	0.003	0.01	0.026	0.002	0.068	0.051	0.0747235	0.0845577	0.0754739	0.0605845	0.0519747	0.498	0.295	0.075	0.022	0.017	0.001	0.004	0.003	0.207	0.213	0.023	0.006	0.136	328	25310					24599	20695
2020	Leuven	Leuven	Flemish Brabant	Flanders	Near WA	Near	Far	Far	Far	0	1	No	0.616	0.475	0.212	0.305	0.564	0.034	0.036	0.034	0.025	0.067	0.24	0.0548328	0.0549598	0.0517757	0.0439033	0.0372421	0.502	0.374	0.063	0.026	0.014	0.001	0.003	0.014	0.158	0.208	0.016	0.005	0.118	1780	102275					30789	24064
2020	Ham	Hasselt	Limburg	Flanders	Far	Far	Far	Far	Far	0	0	No	0.671	0.557	0.079	0.082	0.876	0.003	0.006	0.013	0	0.067	0.035	0.0730352	0.0694837	0.0649303	0.0567344	0.0455332	0.497	0.371	0.062	0.027	0.012	0.001	0.003	0.002	0.195	0.227	0.029	0.004	0.067	335	10977					26151	22499
2021	Evergem	Gent	East Flanders	Flanders	Far	Far	Far	Near	Far	0	0	No	0.675	0.582	0.075	0.092	0.85	0.006	0.004	0.026	0.008	0.067	0.038	0.0753316	0.0772581	0.0664526	0.0533575	0.0523524	0.493	0.374	0.07	0.028	0.01	0.001	0.002	0.002	0.204	0.23	0.019	0.006	0.054	475	35791					28348	24187
2021	Lochristi	Gent	East Flanders	Flanders	Far	Far	Far	Near	Far	0	0	No	0.686	0.591	0.052	0.068	0.821	0.004	0	0.031	0.007	0.067	0.071	0.0822583	0.0752783	0.0667521	0.0554868	0.0541173	0.496	0.35	0.102	0.031	0.008	0.001	0.002	0.002	0.196	0.239	0.014	0.004	0.052	373	22621					30701	24634
2021	Leuven	Leuven	Flemish Brabant	Flanders	Near WA	Near	Far	Far	Far	0	1	No	0.624	0.516	0.231	0.319	0.558	0.036	0.032	0.032	0.032	0.066	0.243	0.0553484	0.0553385	0.0525004	0.0456672	0.038112	0.501	0.375	0.066	0.028	0.016	0.001	0.002	0.013	0.16	0.21	0.016	0.005	0.107	1758	101032					31915	24660
2020	Tessenderlo	Hasselt	Limburg	Flanders	Far	Far	Far	Far	Far	0	0	No	0.687	0.539	0.054	0.091	0.834	0.007	0.005	0.023	0.007	0.066	0.059	0.0793464	0.0753951	0.0694148	0.0606578	0.0528086	0.491	0.366	0.065	0.029	0.011	0.001	0.003	0.002	0.209	0.223	0.025	0.003	0.062	363	18727					26995	22619
2021	Wijnegem	Antwerpen	Antwerp	Flanders	Far	Far	Far	Near	Far	0	0	No	0.673	0.577	0.153	0.157	0.762	0.01	0.014	0.024	0.01	0.065	0.116	0.0664488	0.0779362	0.0725886	0.0600119	0.0521886	0.482	0.333	0.086	0.025	0.016	0.001	0.002	0.003	0.216	0.227	0.017	0.004	0.07	1280	10084					28066	23227
2020	Rumst	Antwerpen	Antwerp	Flanders	Far	Far	Far	Far	Far	0	0	No	0.686	0.531	0.077	0.099	0.841	0.013	0.008	0.013	0.01	0.065	0.05	0.0710872	0.078853	0.0639188	0.0581442	0.04925	0.497	0.36	0.079	0.026	0.009	0.001	0.002	0.001	0.208	0.24	0.015	0.003	0.057	748	15050					29612	23912
2020	Lanaken	Tongeren	Limburg	Flanders	Near WA	Near	Far	Borders	Far	0	1	No	0.653	0.552	0.095	0.111	0.79	0.018	0.018	0.024	0.006	0.064	0.079	0.0798092	0.0803435	0.0730916	0.0669466	0.055458	0.504	0.245	0.061	0.015	0.017	0.001	0.004	0.003	0.202	0.192	0.028	0.008	0.226	444	25884					25233	20576
2020	Drogenbos	Halle-Vilvoorde	Flemish Brabant	Flanders	Borders BR / Near WA	Near	Borders	Far	Far	1	3	Yes	0.413	0.178	0.726	0.787	0.082	0.654	0.006	0.101	0.057	0.063	0.038	0.063197	0.0656753	0.0536378	0.0454948	0.0339883	0.467	0.321	0.086	0.019	0.016	0.003	0.003	0.006	0.162	0.279	0.021	0.004	0.079	2264	5653					24883	20680
2020	Asse	Halle-Vilvoorde	Flemish Brabant	Flanders	Borders BR	Far	Borders	Far	Far	1	2	No	0.557	0.378	0.313	0.468	0.357	0.364	0.006	0.145	0.014	0.063	0.052	0.0699419	0.0669644	0.0581807	0.0472532	0.0451987	0.489	0.322	0.09	0.025	0.014	0.001	0.003	0.005	0.184	0.268	0.019	0.004	0.067	669	33505					28468	22683
2020	Wijnegem	Antwerpen	Antwerp	Flanders	Far	Far	Far	Near	Far	0	0	No	0.667	0.546	0.129	0.139	0.787	0.015	0.015	0.029	0.007	0.063	0.085	0.0678679	0.0802803	0.0746747	0.0575576	0.0497497	0.485	0.343	0.084	0.024	0.014	0.001	0.003	0.003	0.217	0.221	0.015	0.004	0.07	1266	9983					27778	22909
2021	Rumst	Antwerpen	Antwerp	Flanders	Far	Far	Far	Far	Far	0	0	No	0.687	0.544	0.084	0.101	0.808	0.012	0.019	0.028	0.007	0.063	0.063	0.0694206	0.079517	0.0644714	0.0589943	0.0494919	0.497	0.358	0.079	0.028	0.011	0.001	0.001	0.001	0.207	0.241	0.014	0.003	0.055	752	15146					30366	24518
2021	Waasmunster	Dendermonde	East Flanders	Flanders	Far	Far	Far	Far	Far	0	0	No	0.669	0.563	0.108	0.109	0.877	0.006	0.009	0.013	0.003	0.063	0.028	0.0786002	0.0764016	0.0712715	0.0582631	0.0551484	0.5	0.301	0.134	0.032	0.011	0.001	0.002	0.003	0.197	0.235	0.015	0.004	0.064	338	10912					32319	24294
2020	Waregem	Kortrijk	West Flanders	Flanders	Far	Far	Far	Far	Far	0	0	No	0.64	0.475	0.115	0.15	0.813	0.016	0.008	0.044	0.005	0.062	0.052	0.0717432	0.0780236	0.0654366	0.0582701	0.0535793	0.493	0.356	0.09	0.027	0.009	0.001	0.003	0.003	0.215	0.221	0.02	0.004	0.052	862	38350					26541	21948
2020	Wervik	Ieper	West Flanders	Flanders	Borders WA	Borders	Far	Far	Near	1	3	No	0.662	0.439	0.087	0.143	0.77	0.111	0.005	0.016	0.013	0.062	0.022	0.063705	0.067297	0.0601659	0.0575247	0.0541968	0.502	0.343	0.067	0.023	0.013	0	0.004	0.002	0.225	0.243	0.021	0.005	0.052	433	18909					23530	20405
2020	Dilbeek	Halle-Vilvoorde	Flemish Brabant	Flanders	Borders BR	Far	Borders	Far	Far	1	2	No	0.557	0.328	0.304	0.398	0.355	0.442	0.006	0.06	0.025	0.061	0.05	0.0698628	0.0732937	0.0624021	0.0507507	0.0460993	0.483	0.318	0.091	0.026	0.013	0.001	0.002	0.003	0.2	0.259	0.017	0.004	0.067	1047	43423					30498	23820
2021	Lanaken	Tongeren	Limburg	Flanders	Near WA	Near	Far	Borders	Far	0	1	No	0.661	0.606	0.111	0.107	0.799	0.011	0.019	0.021	0.011	0.061	0.077	0.0787131	0.0818845	0.0723702	0.0685109	0.0561308	0.505	0.24	0.063	0.016	0.018	0.001	0.002	0.003	0.206	0.194	0.027	0.008	0.222	444	25922					25905	21183
2021	Waregem	Kortrijk	West Flanders	Flanders	Far	Far	Far	Far	Far	0	0	No	0.646	0.536	0.126	0.162	0.818	0.013	0.008	0.041	0.006	0.061	0.053	0.0708729	0.0786785	0.0659717	0.0600851	0.0526166	0.493	0.352	0.09	0.029	0.01	0.001	0.002	0.003	0.217	0.221	0.019	0.004	0.051	867	38535					27381	22419
2021	Ham	Hasselt	Limburg	Flanders	Far	Far	Far	Far	Far	0	0	No	0.687	0.606	0.078	0.09	0.865	0.003	0.003	0.013	0.006	0.061	0.048	0.0740304	0.0714933	0.0623414	0.0583545	0.0476622	0.499	0.368	0.066	0.029	0.013	0.001	0.002	0.002	0.196	0.229	0.028	0.003	0.063	337	11031					26831	23129
2021	Koksijde	Veurne	West Flanders	Flanders	Far	Far	Far	Far	Near	0	1	No	0.681	0.529	0.143	0.211	0.788	0.072	0.004	0.015	0.008	0.061	0.053	0.0640293	0.0853876	0.103224	0.116945	0.114658	0.491	0.212	0.125	0.021	0.013	0.001	0.002	0.004	0.392	0.129	0.021	0.007	0.073	434	21852					32023	22388
2021	Dilbeek	Halle-Vilvoorde	Flemish Brabant	Flanders	Borders BR	Far	Borders	Far	Far	1	2	No	0.562	0.391	0.317	0.42	0.341	0.456	0.009	0.063	0.023	0.06	0.048	0.0681792	0.0714727	0.0643368	0.0520092	0.0454223	0.484	0.313	0.093	0.027	0.014	0.001	0.002	0.003	0.199	0.261	0.017	0.004	0.067	1054	43732					31033	24322
2021	Eeklo	Eeklo	East Flanders	Flanders	Far	Far	Far	Near	Far	0	0	No	0.64	0.542	0.149	0.224	0.682	0.013	0.031	0.06	0.011	0.06	0.143	0.0680297	0.073845	0.0652144	0.0560299	0.0534915	0.493	0.348	0.057	0.021	0.017	0.001	0.003	0.006	0.227	0.212	0.035	0.01	0.062	712	21549					25100	21014
2021	Tessenderlo	Hasselt	Limburg	Flanders	Far	Far	Far	Far	Far	0	0	No	0.697	0.613	0.064	0.097	0.845	0.007	0.007	0.024	0.007	0.06	0.05	0.0777784	0.0774607	0.0691481	0.061312	0.0532641	0.494	0.36	0.068	0.031	0.011	0.001	0.003	0.002	0.212	0.222	0.027	0.003	0.061	366	18881					27614	23276
2020	Destelbergen	Gent	East Flanders	Flanders	Far	Far	Far	Far	Far	0	0	No	0.668	0.536	0.104	0.129	0.848	0.007	0.009	0.016	0.007	0.06	0.053	0.0699606	0.0743298	0.0675333	0.0656993	0.0546416	0.489	0.329	0.102	0.027	0.01	0.001	0.002	0.001	0.219	0.234	0.014	0.003	0.057	694	18528					31714	24476
2021	As	Hasselt	Limburg	Flanders	Far	Far	Far	Near	Far	0	0	No	0.669	0.602	0.063	0.086	0.862	0	0.013	0.013	0.004	0.06	0.047	0.0699022	0.0756972	0.0707473	0.0550525	0.049499	0.494	0.348	0.07	0.026	0.014	0.001	0.004	0.002	0.195	0.231	0.025	0.003	0.08	374	8279					26957	22947
2021	Zutendaal	Hasselt	Limburg	Flanders	Far	Far	Far	Near	Far	0	0	No	0.676	0.594	0.07	0.081	0.885	0.005	0	0.011	0.011	0.06	0.027	0.0734247	0.08	0.079589	0.0756164	0.0632877	0.503	0.314	0.086	0.028	0.015	0	0.002	0.002	0.22	0.203	0.021	0.005	0.103	227	7290					26450	22956
2021	Wervik	Ieper	West Flanders	Flanders	Borders WA	Borders	Far	Far	Near	1	3	No	0.655	0.493	0.099	0.159	0.761	0.104	0.011	0.013	0.016	0.06	0.035	0.0616362	0.0692084	0.0598888	0.0566058	0.0558644	0.501	0.337	0.068	0.024	0.014	0.001	0.003	0.003	0.226	0.243	0.022	0.006	0.053	431	18864					24044	20910
2020	Eeklo	Eeklo	East Flanders	Flanders	Far	Far	Far	Near	Far	0	0	No	0.634	0.497	0.145	0.199	0.714	0.011	0.026	0.061	0.007	0.059	0.122	0.0716854	0.0719656	0.0642133	0.0570214	0.0537057	0.493	0.351	0.056	0.019	0.016	0.001	0.003	0.007	0.228	0.212	0.034	0.01	0.062	703	21285					24483	20548
2021	Puurs-Sint-Amands	Mechelen	Antwerp	Flanders	Far	Far	Far	Far	Far	0	0	No	0.677	0.556	0.087	0.094	0.854	0.016	0.004	0.015	0.004	0.059	0.048	0.0723167	0.0738424	0.0668243	0.0568312	0.0515295	0.497	0.358	0.077	0.03	0.013	0.001	0.002	0.001	0.202	0.239	0.017	0.005	0.054	534	26208					30129	24562
2021	Destelbergen	Gent	East Flanders	Flanders	Far	Far	Far	Far	Far	0	0	No	0.673	0.578	0.11	0.14	0.839	0.009	0.009	0.017	0.007	0.059	0.061	0.0703638	0.0716995	0.069509	0.064006	0.0553508	0.489	0.325	0.104	0.029	0.011	0.001	0.002	0.002	0.219	0.236	0.013	0.003	0.053	701	18683					32938	25190
2020	Puurs-Sint-Amands	Mechelen	Antwerp	Flanders	Far	Far	Far	Far	Far	0	0	No	0.672	0.531	0.075	0.091	0.85	0.014	0.007	0.012	0.004	0.059	0.053	0.0742593	0.0724267	0.0662034	0.0571167	0.0495571	0.497	0.364	0.076	0.028	0.011	0.001	0.002	0.002	0.201	0.237	0.018	0.005	0.056	533	26142					29192	23887
2020	Lochristi	Gent	East Flanders	Flanders	Far	Far	Far	Near	Far	0	0	No	0.689	0.575	0.043	0.059	0.837	0.004	0.002	0.017	0.009	0.059	0.073	0.0813332	0.0745701	0.0644477	0.0548115	0.0527339	0.495	0.353	0.099	0.029	0.008	0.001	0.002	0.002	0.192	0.241	0.013	0.004	0.056	373	22610					29771	23979
2021	Wemmel	Halle-Vilvoorde	Flemish Brabant	Flanders	Borders BR	Far	Borders	Far	Far	1	2	Yes	0.491	0.267	0.517	0.634	0.109	0.59	0.008	0.134	0.023	0.058	0.078	0.0672857	0.0619381	0.0560616	0.0483046	0.0450726	0.485	0.279	0.12	0.022	0.018	0.001	0.002	0.005	0.176	0.267	0.018	0.002	0.089	1940	17013					30518	22821
2021	Sint-Pieters-Leeuw	Halle-Vilvoorde	Flemish Brabant	Flanders	Borders BR / Near WA	Near	Borders	Far	Far	1	3	No	0.522	0.316	0.516	0.601	0.243	0.537	0.008	0.069	0.046	0.058	0.039	0.0654467	0.0702354	0.0615415	0.0482299	0.0456359	0.489	0.328	0.079	0.022	0.016	0.001	0.002	0.004	0.183	0.273	0.022	0.004	0.066	863	35061					26596	22153
2021	Hamont-Achel	Maaseik	Limburg	Flanders	Far	Far	Far	Borders	Far	0	0	No	0.721	0.648	0.077	0.131	0.797	0.013	0.013	0.04	0.003	0.058	0.077	0.0758241	0.0833508	0.0758241	0.0645341	0.0517109	0.508	0.231	0.073	0.017	0.017	0.001	0.003	0.002	0.207	0.21	0.019	0.004	0.215	328	14337					24803	20717
2020	Roeselare	Roeselare	West Flanders	Flanders	Near WA	Near	Far	Far	Far	0	1	No	0.641	0.492	0.154	0.219	0.696	0.015	0.009	0.107	0.007	0.057	0.109	0.0678909	0.0699192	0.0612402	0.0507688	0.0476557	0.499	0.354	0.078	0.028	0.013	0.001	0.004	0.01	0.203	0.228	0.023	0.006	0.052	1053	63478					25189	21472
2020	Ternat	Halle-Vilvoorde	Flemish Brabant	Flanders	Near BR	Far	Near	Far	Far	0	1	No	0.63	0.449	0.154	0.226	0.656	0.185	0.004	0.057	0.013	0.057	0.028	0.0681605	0.0760876	0.0693465	0.0566756	0.0453779	0.492	0.356	0.083	0.027	0.009	0.001	0.002	0.002	0.206	0.249	0.014	0.003	0.047	648	16012					30184	24436
2020	Lommel	Maaseik	Limburg	Flanders	Far	Far	Far	Borders	Far	0	0	No	0.698	0.595	0.125	0.16	0.831	0.007	0.007	0.019	0.021	0.057	0.057	0.0754251	0.0823472	0.0706859	0.0607767	0.0536822	0.505	0.312	0.065	0.022	0.012	0.001	0.003	0.003	0.202	0.212	0.03	0.005	0.134	340	34245					24590	20950
2021	Kontich	Antwerpen	Antwerp	Flanders	Far	Far	Far	Far	Far	0	0	No	0.672	0.576	0.098	0.121	0.804	0.019	0.009	0.03	0.012	0.057	0.069	0.0698669	0.0803987	0.0712304	0.0595703	0.0512483	0.492	0.346	0.087	0.027	0.011	0.001	0.002	0.004	0.202	0.242	0.012	0.004	0.06	894	21260					32332	25252
2020	Hamont-Achel	Maaseik	Limburg	Flanders	Far	Far	Far	Borders	Far	0	0	No	0.721	0.619	0.075	0.128	0.771	0.018	0.01	0.034	0.01	0.057	0.101	0.0800447	0.0813019	0.074876	0.0640497	0.052036	0.508	0.235	0.071	0.016	0.015	0.001	0.004	0.002	0.206	0.211	0.019	0.004	0.216	327	14299					23643	19946
2021	Sint-Katelijne-Waver	Mechelen	Antwerp	Flanders	Far	Far	Far	Far	Far	0	0	No	0.68	0.569	0.09	0.096	0.8	0.017	0.013	0.029	0.014	0.056	0.072	0.0721625	0.0730581	0.0653752	0.0601904	0.0485011	0.492	0.348	0.084	0.026	0.012	0.001	0.002	0.002	0.207	0.244	0.014	0.006	0.054	587	21197					30170	24412
2021	Asse	Halle-Vilvoorde	Flemish Brabant	Flanders	Borders BR	Far	Borders	Far	Far	1	2	No	0.56	0.4	0.336	0.483	0.372	0.37	0.007	0.134	0.01	0.055	0.053	0.0672214	0.0682838	0.0592835	0.047657	0.0442339	0.49	0.317	0.095	0.026	0.016	0.001	0.002	0.006	0.18	0.269	0.019	0.004	0.065	675	33827					29015	23054
2021	Roeselare	Roeselare	West Flanders	Flanders	Near WA	Near	Far	Far	Far	0	1	No	0.645	0.521	0.162	0.237	0.674	0.017	0.006	0.113	0.008	0.055	0.127	0.0672144	0.0698122	0.0616901	0.0527074	0.0475117	0.499	0.352	0.08	0.028	0.015	0.001	0.003	0.009	0.203	0.229	0.023	0.007	0.051	1058	63763					25779	22051
2020	Niel	Antwerpen	Antwerp	Flanders	Far	Far	Far	Far	Far	0	0	No	0.626	0.402	0.138	0.129	0.813	0.029	0.017	0.015	0.003	0.055	0.067	0.0668941	0.0626303	0.0592193	0.0429221	0.0409323	0.497	0.4	0.046	0.019	0.014	0.001	0.002	0.002	0.171	0.265	0.023	0.005	0.052	1974	10546					26250	23011
2021	Hoegaarden	Leuven	Flemish Brabant	Flanders	Borders WA	Borders	Far	Far	Far	1	2	No	0.604	0.507	0.101	0.126	0.829	0.055	0.012	0.024	0.006	0.055	0.018	0.0848768	0.0758349	0.0685431	0.0519177	0.0424384	0.503	0.36	0.084	0.033	0.012	0.001	0.002	0.004	0.185	0.257	0.015	0.003	0.045	201	6843					31654	25917
2021	Knokke-Heist	Brugge	West Flanders	Flanders	Far	Far	Far	Borders	Far	0	0	No	0.664	0.525	0.17	0.281	0.584	0.044	0.009	0.196	0.013	0.055	0.1	0.0728415	0.0872165	0.0890889	0.0890587	0.0937396	0.482	0.224	0.163	0.023	0.019	0.001	0.002	0.001	0.308	0.142	0.016	0.004	0.097	538	33086					34022	21475
2020	Koksijde	Veurne	West Flanders	Flanders	Far	Far	Far	Far	Near	0	1	No	0.682	0.466	0.152	0.234	0.765	0.087	0.014	0.021	0.01	0.055	0.048	0.0651826	0.083878	0.105545	0.114458	0.114184	0.492	0.217	0.121	0.02	0.013	0	0.002	0.003	0.391	0.131	0.02	0.007	0.074	434	21869					31011	21704
2020	Lennik	Halle-Vilvoorde	Flemish Brabant	Flanders	Near WA	Near	Near	Far	Far	0	2	No	0.616	0.461	0.143	0.24	0.656	0.195	0	0.032	0.014	0.054	0.05	0.0784249	0.0868707	0.0704179	0.0603269	0.0521005	0.491	0.332	0.104	0.029	0.007	0.001	0.002	0.002	0.219	0.234	0.014	0.005	0.052	293	9096					31812	24197
2021	Maaseik	Maaseik	Limburg	Flanders	Far	Far	Far	Borders	Far	0	0	No	0.684	0.62	0.072	0.085	0.86	0.003	0.008	0.033	0.002	0.054	0.04	0.0736759	0.0844654	0.0766686	0.0627289	0.05253	0.5	0.287	0.077	0.023	0.017	0.001	0.004	0.003	0.208	0.211	0.024	0.005	0.139	329	25389					25469	21406
2020	Sint-Katelijne-Waver	Mechelen	Antwerp	Flanders	Far	Far	Far	Far	Far	0	0	No	0.676	0.533	0.085	0.087	0.821	0.019	0.007	0.025	0.007	0.054	0.067	0.0704607	0.0738364	0.0661817	0.0581467	0.0472591	0.491	0.352	0.082	0.025	0.011	0.001	0.002	0.002	0.206	0.242	0.013	0.006	0.057	582	21026					29558	23723
2020	As	Hasselt	Limburg	Flanders	Far	Far	Far	Near	Far	0	0	No	0.672	0.539	0.061	0.073	0.861	0	0.009	0.018	0.004	0.054	0.054	0.0737864	0.0742718	0.0700243	0.0558252	0.0489078	0.495	0.353	0.065	0.024	0.016	0.001	0.005	0.001	0.195	0.231	0.026	0.003	0.081	372	8236					25824	22008
2021	Steenokkerzeel	Halle-Vilvoorde	Flemish Brabant	Flanders	Near BR	Far	Near	Far	Far	0	1	No	0.597	0.472	0.183	0.292	0.528	0.281	0.011	0.039	0.011	0.053	0.078	0.0714862	0.0719703	0.0644667	0.0497015	0.0513958	0.49	0.344	0.076	0.029	0.012	0.001	0.003	0.001	0.195	0.263	0.014	0.003	0.06	525	12372					31892	25202
2021	Niel	Antwerpen	Antwerp	Flanders	Far	Far	Far	Far	Far	0	0	No	0.622	0.435	0.137	0.134	0.807	0.038	0.029	0.012	0.003	0.053	0.058	0.0668253	0.0655878	0.0586387	0.0448358	0.0398858	0.499	0.4	0.048	0.021	0.016	0.001	0.002	0.002	0.172	0.261	0.022	0.005	0.049	1965	10493					27089	23761
2021	Lint	Antwerpen	Antwerp	Flanders	Far	Far	Far	Far	Far	0	0	No	0.692	0.605	0.125	0.13	0.812	0.016	0.004	0.037	0.008	0.053	0.069	0.0692695	0.0859858	0.0791161	0.0611404	0.0484314	0.498	0.361	0.075	0.028	0.012	0.001	0.001	0.002	0.186	0.245	0.012	0.003	0.074	1546	8575					32032	25215
2020	Merchtem	Halle-Vilvoorde	Flemish Brabant	Flanders	Near BR	Far	Near	Far	Far	0	1	No	0.616	0.45	0.186	0.259	0.633	0.219	0.006	0.034	0.006	0.052	0.051	0.0717096	0.0773128	0.0625298	0.0546018	0.0465546	0.492	0.354	0.091	0.031	0.009	0.001	0.002	0.005	0.193	0.237	0.013	0.004	0.06	455	16766					30086	24074
2021	Schoten	Antwerpen	Antwerp	Flanders	Far	Far	Far	Far	Far	0	0	No	0.667	0.579	0.118	0.109	0.78	0.012	0.022	0.042	0.019	0.052	0.073	0.0698176	0.0792587	0.0692639	0.0618626	0.05315	0.482	0.328	0.087	0.024	0.017	0.001	0.002	0.003	0.212	0.232	0.015	0.004	0.075	1163	34291					29842	23448
2020	Evergem	Gent	East Flanders	Flanders	Far	Far	Far	Near	Far	0	0	No	0.676	0.54	0.072	0.086	0.861	0.008	0.01	0.029	0.007	0.052	0.034	0.0765562	0.0768648	0.0642691	0.0529357	0.0505793	0.493	0.376	0.069	0.027	0.01	0.001	0.002	0.002	0.203	0.229	0.018	0.005	0.058	473	35628					27565	23523
2021	Ternat	Halle-Vilvoorde	Flemish Brabant	Flanders	Near BR	Far	Near	Far	Far	0	1	No	0.631	0.491	0.171	0.241	0.65	0.189	0.004	0.068	0.013	0.051	0.025	0.0679119	0.0755195	0.0691489	0.0583869	0.0469446	0.492	0.35	0.085	0.029	0.01	0.001	0.002	0.003	0.208	0.248	0.013	0.003	0.047	654	16144					30227	25003
2021	Bredene	Oostende	West Flanders	Flanders	Far	Far	Far	Far	Far	0	0	No	0.663	0.546	0.093	0.124	0.798	0.029	0.024	0.022	0.01	0.051	0.066	0.0716969	0.0817499	0.0811975	0.0781595	0.062859	0.496	0.337	0.055	0.023	0.019	0.001	0.003	0.005	0.26	0.206	0.03	0.006	0.056	1270	18086					26305	22351
2020	Bornem	Mechelen	Antwerp	Flanders	Far	Far	Far	Far	Far	0	0	No	0.671	0.532	0.066	0.076	0.822	0.018	0.01	0.01	0.028	0.051	0.061	0.0819879	0.0796949	0.0723946	0.0621461	0.0568581	0.494	0.358	0.078	0.027	0.012	0.001	0.002	0.003	0.224	0.216	0.019	0.005	0.055	463	21353					29015	23170
2020	Lint	Antwerpen	Antwerp	Flanders	Far	Far	Far	Far	Far	0	0	No	0.685	0.533	0.111	0.126	0.759	0.023	0.014	0.05	0.018	0.05	0.086	0.0739106	0.0874929	0.074137	0.0599887	0.0450481	0.5	0.365	0.073	0.027	0.011	0.001	0.002	0.003	0.18	0.244	0.011	0.003	0.081	1564	8641					31459	24744
2020	Hoeselt	Tongeren	Limburg	Flanders	Near WA	Near	Far	Far	Far	0	1	No	0.655	0.55	0.034	0.079	0.89	0	0.005	0.009	0.009	0.05	0.037	0.0727478	0.0837267	0.0716191	0.0632054	0.0529448	0.497	0.347	0.086	0.03	0.015	0.001	0.003	0.002	0.202	0.221	0.021	0.004	0.07	324	9730					25715	21738
2020	Deerlijk	Kortrijk	West Flanders	Flanders	Far	Far	Far	Far	Far	0	0	No	0.667	0.528	0.063	0.062	0.851	0.005	0.005	0.026	0.005	0.05	0.059	0.0717122	0.0717949	0.0612903	0.0503722	0.0457403	0.493	0.366	0.092	0.033	0.006	0.001	0.002	0.004	0.198	0.234	0.017	0.003	0.043	712	12078					26463	22616
2020	Halle	Halle-Vilvoorde	Flemish Brabant	Flanders	Borders WA	Borders	Near	Far	Far	1	3	No	0.566	0.367	0.209	0.313	0.567	0.267	0.004	0.038	0.028	0.049	0.047	0.064959	0.0655558	0.0566526	0.0496891	0.0458095	0.485	0.373	0.059	0.023	0.013	0.001	0.002	0.004	0.195	0.253	0.018	0.004	0.056	894	40182					27188	23094
2021	Schelle	Antwerpen	Antwerp	Flanders	Far	Far	Far	Far	Far	0	0	No	0.684	0.555	0.052	0.062	0.829	0.005	0.01	0.029	0.01	0.049	0.068	0.0788551	0.0746495	0.0667056	0.0609813	0.0522196	0.484	0.377	0.052	0.025	0.011	0.001	0.001	0.002	0.208	0.248	0.018	0.004	0.053	1094	8559					29066	23979
2020	Schelle	Antwerpen	Antwerp	Flanders	Far	Far	Far	Far	Far	0	0	No	0.693	0.473	0.044	0.05	0.834	0	0.013	0.031	0.004	0.049	0.067	0.0812713	0.073883	0.0662601	0.0605137	0.0501935	0.486	0.378	0.052	0.025	0.013	0.001	0.003	0.002	0.206	0.245	0.018	0.004	0.054	1090	8529					28637	23538
2021	Ninove	Aalst	East Flanders	Flanders	Near WA	Near	Far	Far	Far	0	1	No	0.601	0.483	0.206	0.297	0.644	0.181	0.008	0.036	0.014	0.048	0.069	0.071492	0.0724814	0.067306	0.0588071	0.0544943	0.49	0.348	0.072	0.025	0.014	0.001	0.003	0.005	0.218	0.239	0.023	0.006	0.047	539	39369					27029	22763
2020	Ninove	Aalst	East Flanders	Flanders	Near WA	Near	Far	Far	Far	0	1	No	0.599	0.437	0.199	0.283	0.66	0.164	0.008	0.035	0.014	0.048	0.071	0.0715359	0.0742598	0.0655788	0.058858	0.0536901	0.49	0.354	0.071	0.023	0.013	0.001	0.003	0.004	0.218	0.238	0.022	0.006	0.047	537	39251					26346	22148
2021	Blankenberge	Brugge	West Flanders	Flanders	Far	Far	Far	Far	Far	0	0	No	0.611	0.477	0.136	0.178	0.653	0.031	0.025	0.076	0.003	0.048	0.165	0.0659502	0.0805569	0.0945774	0.0932584	0.0845139	0.495	0.276	0.072	0.018	0.026	0.001	0.003	0.009	0.332	0.156	0.037	0.008	0.062	1076	20479					23939	20171
2020	De Panne	Veurne	West Flanders	Flanders	Far	Far	Far	Far	Borders	1	2	No	0.591	0.383	0.225	0.276	0.649	0.168	0.005	0.034	0.014	0.048	0.082	0.0725495	0.0773922	0.0849251	0.0897677	0.0869877	0.494	0.269	0.08	0.016	0.022	0.001	0.004	0.007	0.315	0.17	0.032	0.009	0.076	419	11147					24772	19697
2020	Kruibeke	Sint-Niklaas	East Flanders	Flanders	Far	Far	Far	Near	Far	0	0	No	0.669	0.531	0.099	0.102	0.844	0.004	0.004	0.02	0.004	0.048	0.075	0.072487	0.0691086	0.0627074	0.0516833	0.0498459	0.494	0.358	0.071	0.023	0.011	0.001	0.003	0.005	0.189	0.247	0.018	0.004	0.07	503	16846					28281	22823
2021	Londerzeel	Halle-Vilvoorde	Flemish Brabant	Flanders	Far	Far	Far	Far	Far	0	0	No	0.644	0.527	0.117	0.19	0.702	0.131	0.011	0.046	0.013	0.048	0.049	0.0742707	0.0762681	0.0656505	0.0536662	0.0521945	0.492	0.358	0.083	0.033	0.011	0.001	0.001	0.003	0.205	0.238	0.013	0.003	0.051	521	19016					30210	24773
2021	Zulte	Gent	East Flanders	Flanders	Far	Far	Far	Far	Far	0	0	No	0.647	0.534	0.072	0.106	0.836	0.016	0.011	0.034	0.005	0.048	0.05	0.0765107	0.0775199	0.0667339	0.0543081	0.0439637	0.503	0.372	0.097	0.031	0.009	0.001	0.002	0.002	0.184	0.235	0.018	0.002	0.045	484	15843					27629	23336
2021	Halle	Halle-Vilvoorde	Flemish Brabant	Flanders	Borders WA	Borders	Near	Far	Far	1	3	No	0.568	0.423	0.231	0.33	0.565	0.266	0.006	0.042	0.028	0.047	0.046	0.0649134	0.0661177	0.056409	0.0500184	0.046307	0.485	0.366	0.061	0.024	0.014	0.001	0.002	0.004	0.194	0.253	0.019	0.004	0.057	904	40656					27848	23611
2020	Schoten	Antwerpen	Antwerp	Flanders	Far	Far	Far	Far	Far	0	0	No	0.664	0.535	0.115	0.112	0.797	0.014	0.023	0.038	0.018	0.047	0.063	0.0718861	0.0783206	0.0700809	0.0586094	0.0521167	0.483	0.334	0.084	0.023	0.016	0.001	0.002	0.003	0.208	0.233	0.014	0.004	0.078	1164	34316					29201	22926
2020	Bredene	Oostende	West Flanders	Flanders	Far	Far	Far	Far	Far	0	0	No	0.658	0.52	0.091	0.138	0.81	0.025	0.022	0.025	0.013	0.047	0.058	0.0718062	0.0807819	0.080011	0.0743392	0.0609581	0.498	0.346	0.055	0.021	0.015	0.001	0.003	0.004	0.251	0.21	0.029	0.006	0.059	1274	18141					25784	21806
2021	Geraardsbergen	Aalst	East Flanders	Flanders	Borders WA	Borders	Far	Far	Far	1	2	No	0.596	0.466	0.163	0.22	0.68	0.136	0.015	0.042	0.011	0.046	0.07	0.0748169	0.0761992	0.0681116	0.0588183	0.052613	0.493	0.345	0.069	0.027	0.015	0.001	0.004	0.008	0.222	0.233	0.026	0.006	0.044	425	33970					26866	22919
2020	Geel	Turnhout	Antwerp	Flanders	Far	Far	Far	Near	Far	0	0	No	0.677	0.546	0.108	0.112	0.778	0.011	0.016	0.046	0.012	0.046	0.092	0.0752831	0.0760445	0.0680372	0.0585808	0.0510156	0.502	0.364	0.072	0.027	0.014	0.001	0.002	0.007	0.2	0.22	0.024	0.005	0.063	369	40709					27375	22740
2021	Lommel	Maaseik	Limburg	Flanders	Far	Far	Far	Borders	Far	0	0	No	0.705	0.64	0.104	0.126	0.854	0.014	0.006	0.021	0.018	0.046	0.042	0.0756462	0.0838147	0.073925	0.0629267	0.0552541	0.503	0.309	0.067	0.024	0.014	0.001	0.003	0.003	0.211	0.213	0.029	0.005	0.119	335	34255					25451	21724
2020	Ravels	Turnhout	Antwerp	Flanders	Far	Far	Far	Borders	Far	0	0	No	0.668	0.557	0.059	0.117	0.819	0.013	0.002	0.059	0.015	0.046	0.046	0.0809787	0.0860315	0.0740642	0.0593046	0.0506615	0.505	0.267	0.088	0.018	0.014	0.001	0.004	0.001	0.173	0.212	0.016	0.004	0.203	158	15023					24419	20706
2021	Kortenberg	Leuven	Flemish Brabant	Flanders	Near BR	Far	Near	Far	Far	0	1	No	0.613	0.469	0.214	0.3	0.553	0.185	0.029	0.082	0.035	0.045	0.071	0.072166	0.0735848	0.0624786	0.0507853	0.0476051	0.492	0.335	0.078	0.03	0.013	0.001	0.002	0.004	0.187	0.25	0.013	0.004	0.083	589	20425					33713	25733
2020	Knokke-Heist	Brugge	West Flanders	Flanders	Far	Far	Far	Borders	Far	0	0	No	0.658	0.48	0.152	0.268	0.581	0.037	0.012	0.222	0.012	0.045	0.091	0.073254	0.0878142	0.0889016	0.0886298	0.0930099	0.481	0.236	0.155	0.022	0.016	0.001	0.003	0.002	0.305	0.142	0.016	0.004	0.1	537	33089					31712	20787
2020	Edegem	Antwerpen	Antwerp	Flanders	Far	Far	Far	Near	Far	0	0	No	0.663	0.497	0.199	0.207	0.796	0.038	0.013	0.017	0.01	0.044	0.083	0.0609636	0.0714606	0.0706083	0.0611879	0.0544141	0.482	0.32	0.082	0.023	0.014	0.001	0.002	0.006	0.224	0.236	0.012	0.003	0.076	2557	22261					31276	24366
2021	Kruibeke	Sint-Niklaas	East Flanders	Flanders	Far	Far	Far	Near	Far	0	0	No	0.673	0.568	0.091	0.117	0.856	0.006	0.004	0.021	0.004	0.044	0.063	0.0747014	0.0679265	0.06549	0.05301	0.0498009	0.495	0.356	0.073	0.026	0.012	0.001	0.002	0.004	0.191	0.246	0.017	0.004	0.068	502	16785					29102	23331
2020	Baarle-Hertog	Turnhout	Antwerp	Flanders	Far	Far	Far	Borders	Far	0	0	No	0.662	0.497	0.094	0.181	0.824	0.011	0	0.088	0.011	0.044	0.022	0.0637782	0.0762565	0.0623917	0.0523397	0.0533795	0.502	0.172	0.085	0.011	0.015	0.001	0.005	0.001	0.154	0.214	0.014	0.005	0.325	389	2865					23168	18995
2020	Bever	Halle-Vilvoorde	Flemish Brabant	Flanders	Borders WA	Borders	Far	Far	Far	1	2	Yes	0.554	0.402	0.148	0.25	0.778	0.133	0	0.022	0	0.044	0.022	0.073989	0.0840993	0.0712316	0.0491728	0.0505515	0.504	0.321	0.11	0.042	0.012	0.002		0.001	0.169	0.268	0.022	0.005	0.048	113	2178					28652	23613
2020	Blankenberge	Brugge	West Flanders	Flanders	Far	Far	Far	Far	Far	0	0	No	0.616	0.441	0.131	0.178	0.714	0.023	0.026	0.069	0.005	0.043	0.12	0.0677188	0.0823765	0.0936141	0.0906826	0.0822299	0.494	0.288	0.07	0.018	0.023	0	0.005	0.007	0.325	0.155	0.037	0.008	0.064	1076	20463					23265	19534
2020	Kampenhout	Halle-Vilvoorde	Flemish Brabant	Flanders	Far	Far	Far	Far	Far	0	0	No	0.634	0.51	0.11	0.168	0.72	0.097	0.003	0.046	0.012	0.043	0.079	0.0773859	0.0792814	0.0649415	0.0550519	0.0444206	0.491	0.364	0.087	0.032	0.01	0.001	0.002	0.002	0.18	0.251	0.012	0.003	0.055	361	12129					31861	25275
2020	Hoegaarden	Leuven	Flemish Brabant	Flanders	Borders WA	Borders	Far	Far	Far	1	2	No	0.591	0.48	0.105	0.108	0.845	0.068	0	0.006	0.019	0.043	0.019	0.0817455	0.0779636	0.0663273	0.0481455	0.0417455	0.503	0.367	0.081	0.034	0.01	0.001	0.002	0.003	0.183	0.257	0.015	0.003	0.045	201	6863					31363	25550
2020	Avelgem	Kortrijk	West Flanders	Flanders	Borders WA	Borders	Far	Far	Far	1	2	No	0.608	0.456	0.065	0.076	0.851	0.053	0.003	0.017	0.01	0.043	0.023	0.0725546	0.0718692	0.0657006	0.0556154	0.0471948	0.494	0.363	0.07	0.027	0.01	0.001	0.003	0.002	0.21	0.237	0.029	0.006	0.042	462	10206					25300	21606
2021	Ravels	Turnhout	Antwerp	Flanders	Far	Far	Far	Borders	Far	0	0	No	0.675	0.584	0.061	0.121	0.847	0.009	0.002	0.034	0.013	0.043	0.053	0.0816124	0.0836643	0.0765158	0.0590416	0.0521578	0.506	0.259	0.09	0.019	0.016	0.002	0.002	0.001	0.176	0.214	0.016	0.004	0.202	159	15104					25438	21345
2020	Arendonk	Turnhout	Antwerp	Flanders	Far	Far	Far	Borders	Far	0	0	No	0.674	0.548	0.114	0.096	0.822	0.003	0.003	0.045	0.013	0.042	0.073	0.0756163	0.074315	0.0621702	0.0502422	0.0493024	0.511	0.323	0.068	0.022	0.016	0.001	0.004	0.001	0.186	0.224	0.016	0.003	0.136	251	13290					24782	21324
2021	De Panne	Veurne	West Flanders	Flanders	Far	Far	Far	Far	Borders	1	2	No	0.601	0.417	0.235	0.279	0.607	0.173	0.005	0.037	0.026	0.042	0.11	0.0702722	0.0803238	0.0870841	0.0916207	0.0865504	0.494	0.264	0.082	0.017	0.024	0	0.004	0.007	0.318	0.168	0.033	0.009	0.075	422	11232					25727	20472
2021	Geel	Turnhout	Antwerp	Flanders	Far	Far	Far	Near	Far	0	0	No	0.684	0.577	0.106	0.117	0.786	0.012	0.013	0.047	0.013	0.041	0.088	0.0752219	0.0745109	0.0717403	0.058525	0.052518	0.503	0.359	0.075	0.028	0.015	0.001	0.002	0.007	0.203	0.22	0.024	0.006	0.062	370	40781					27848	23251
2021	Beveren	Sint-Niklaas	East Flanders	Flanders	Far	Far	Far	Borders	Far	0	0	No	0.674	0.573	0.089	0.116	0.782	0.007	0.016	0.044	0.021	0.041	0.088	0.0729067	0.0731707	0.066469	0.0624277	0.0564164	0.495	0.358	0.073	0.024	0.012	0.001	0.002	0.005	0.201	0.227	0.017	0.005	0.076	322	49062					29427	23584
2021	Kampenhout	Halle-Vilvoorde	Flemish Brabant	Flanders	Far	Far	Far	Far	Far	0	0	No	0.647	0.526	0.128	0.177	0.746	0.107	0	0.031	0.009	0.041	0.066	0.0737605	0.0801107	0.0635024	0.0572336	0.0455915	0.491	0.357	0.092	0.033	0.01	0.001	0.002	0.002	0.182	0.252	0.012	0.003	0.054	365	12280					32316	26027
2020	Kontich	Antwerpen	Antwerp	Flanders	Far	Far	Far	Far	Far	0	0	No	0.668	0.528	0.086	0.12	0.834	0.02	0.007	0.029	0.009	0.041	0.061	0.0720377	0.0809894	0.0691637	0.0594582	0.048669	0.492	0.351	0.085	0.025	0.011	0.001	0.002	0.004	0.2	0.242	0.012	0.004	0.063	892	21203					31410	24574
2020	Herenthout	Turnhout	Antwerp	Flanders	Far	Far	Far	Far	Far	0	0	No	0.692	0.557	0.066	0.094	0.836	0.005	0.005	0.027	0.059	0.041	0.027	0.0701524	0.0860463	0.0757426	0.0628083	0.0505316	0.494	0.369	0.076	0.027	0.013	0.002	0.002	0.002	0.218	0.205	0.021	0.004	0.061	386	9109					25420	21110
2020	Geraardsbergen	Aalst	East Flanders	Flanders	Borders WA	Borders	Far	Far	Far	1	2	No	0.589	0.432	0.151	0.2	0.726	0.103	0.011	0.031	0.011	0.04	0.078	0.0750467	0.0761744	0.0678062	0.0577168	0.0531767	0.492	0.35	0.068	0.026	0.014	0.001	0.004	0.007	0.224	0.23	0.026	0.006	0.045	421	33649					26080	22330
2020	Olen	Turnhout	Antwerp	Flanders	Far	Far	Far	Far	Far	0	0	No	0.693	0.531	0.053	0.058	0.879	0.007	0.007	0.01	0.007	0.04	0.05	0.0744038	0.0755962	0.0772655	0.0564388	0.0490461	0.504	0.374	0.062	0.027	0.012	0.001	0.004	0.003	0.203	0.229	0.024	0.005	0.055	544	12560					27069	22477
2021	Avelgem	Kortrijk	West Flanders	Flanders	Borders WA	Borders	Far	Far	Far	1	2	No	0.61	0.464	0.063	0.086	0.832	0.067	0.003	0.018	0.012	0.04	0.028	0.072181	0.0733515	0.0647679	0.0587202	0.0458447	0.493	0.358	0.073	0.029	0.011	0.001	0.003	0.002	0.212	0.238	0.027	0.006	0.04	463	10249					25741	22199
2021	Spiere-Helkijn	Kortrijk	West Flanders	Flanders	Borders WA	Borders	Far	Far	Near	1	3	Yes	0.531	0.37	0.321	0.421	0.58	0.28	0.04	0.02	0	0.04	0.04	0.0868307	0.0791124	0.0646406	0.0443801	0.0419682	0.491	0.353	0.082	0.033	0.02	0	0	0.004	0.164	0.251	0.025	0.006	0.062	192	2076					26324	21381
2020	Kortenberg	Leuven	Flemish Brabant	Flanders	Near BR	Far	Near	Far	Far	0	1	No	0.622	0.426	0.195	0.285	0.583	0.178	0.025	0.088	0.025	0.039	0.063	0.073919	0.0714567	0.0627893	0.0485078	0.0485078	0.492	0.342	0.076	0.03	0.009	0.002	0.002	0.003	0.187	0.251	0.013	0.003	0.083	585	20289					33060	25066
2021	Tielt	Tielt	West Flanders	Flanders	Far	Far	Far	Far	Far	0	0	No	0.663	0.554	0.128	0.148	0.772	0.011	0.009	0.07	0.009	0.039	0.09	0.0670424	0.0736094	0.0671404	0.0592502	0.0497917	0.5	0.334	0.109	0.028	0.011	0.001	0.002	0.004	0.213	0.223	0.017	0.005	0.052	296	20390					26085	21938
2021	Zonhoven	Hasselt	Limburg	Flanders	Far	Far	Far	Far	Far	0	0	No	0.695	0.623	0.078	0.071	0.893	0.002	0.008	0.016	0.004	0.039	0.037	0.0704146	0.0813774	0.0714453	0.0613258	0.053174	0.494	0.336	0.088	0.031	0.012	0	0.004	0.001	0.21	0.226	0.025	0.004	0.061	538	21339					27807	23174
2020	Pelt	Maaseik	Limburg	Flanders	Far	Far	Far	Borders	Far	0	0	No	0.712	0.622	0.093	0.088	0.874	0.01	0.009	0.029	0.008	0.039	0.031	0.0738999	0.0782399	0.0708861	0.0631404	0.0486739	0.501	0.313	0.07	0.023	0.011	0.001	0.003	0.003	0.204	0.221	0.023	0.004	0.123	396	33076					24929	21589
2020	Wielsbeke	Tielt	West Flanders	Flanders	Far	Far	Far	Far	Far	0	0	No	0.632	0.478	0.079	0.119	0.883	0.013	0.016	0.036	0	0.039	0.013	0.0686185	0.0680085	0.0591644	0.0460506	0.0454407	0.505	0.369	0.093	0.029	0.009	0.001	0.003	0.002	0.173	0.252	0.017	0.003	0.048	449	9833					25206	21655
2021	Malle	Antwerpen	Antwerp	Flanders	Far	Far	Far	Far	Far	0	0	No	0.696	0.583	0.07	0.084	0.852	0.005	0.003	0.055	0.013	0.039	0.034	0.0719954	0.0815308	0.0731473	0.0638039	0.0484449	0.495	0.34	0.087	0.029	0.012	0.001	0.002	0.004	0.202	0.231	0.016	0.007	0.068	301	15620					27976	23058
2021	Drogenbos	Halle-Vilvoorde	Flemish Brabant	Flanders	Borders BR / Near WA	Near	Borders	Far	Far	1	3	Yes	0.421	0.181	0.737	0.779	0.089	0.633	0.013	0.127	0.063	0.038	0.038	0.0664323	0.0606327	0.055536	0.0481547	0.0323374	0.468	0.318	0.091	0.021	0.019	0.002	0.002	0.008	0.155	0.281	0.022	0.004	0.078	2280	5699					25296	21462
2021	Edegem	Antwerpen	Antwerp	Flanders	Far	Far	Far	Near	Far	0	0	No	0.669	0.546	0.204	0.212	0.813	0.021	0.01	0.021	0.008	0.038	0.088	0.0591724	0.0686526	0.0714831	0.0604304	0.0561621	0.483	0.317	0.086	0.024	0.014	0.001	0.002	0.005	0.223	0.238	0.012	0.003	0.074	2553	22244					32591	24983
2021	Merchtem	Halle-Vilvoorde	Flemish Brabant	Flanders	Near BR	Far	Near	Far	Far	0	1	No	0.627	0.514	0.206	0.281	0.586	0.259	0.016	0.036	0.012	0.038	0.053	0.0681342	0.0768111	0.0640578	0.053925	0.0476357	0.49	0.347	0.093	0.032	0.011	0.001	0.002	0.005	0.194	0.239	0.014	0.004	0.058	465	17154					30738	24763
2021	Lebbeke	Dendermonde	East Flanders	Flanders	Far	Far	Far	Far	Far	0	0	No	0.611	0.497	0.132	0.152	0.791	0.082	0.009	0.027	0.013	0.038	0.04	0.0734348	0.0748647	0.0593913	0.0517312	0.0512716	0.494	0.373	0.069	0.028	0.012	0.001	0.002	0.001	0.204	0.241	0.019	0.004	0.046	717	19560					28132	23891
2020	Lebbeke	Dendermonde	East Flanders	Flanders	Far	Far	Far	Far	Far	0	0	No	0.612	0.476	0.125	0.138	0.79	0.082	0.002	0.035	0.011	0.038	0.042	0.0732219	0.0721992	0.0592115	0.0519507	0.0503656	0.493	0.378	0.067	0.026	0.012	0.001	0.003	0.001	0.201	0.242	0.018	0.004	0.047	716	19538					27269	23233
2020	Beveren	Sint-Niklaas	East Flanders	Flanders	Far	Far	Far	Borders	Far	0	0	No	0.668	0.536	0.078	0.113	0.775	0.006	0.021	0.043	0.024	0.038	0.093	0.0736226	0.0719105	0.0672836	0.0614745	0.0560731	0.494	0.362	0.073	0.023	0.012	0.001	0.003	0.004	0.199	0.228	0.016	0.005	0.074	321	49047					28432	22995
2021	Pelt	Maaseik	Limburg	Flanders	Far	Far	Far	Borders	Far	0	0	No	0.725	0.659	0.092	0.096	0.866	0.008	0.007	0.033	0.007	0.038	0.04	0.0706103	0.0780383	0.0722809	0.0633017	0.0504445	0.502	0.308	0.072	0.024	0.014	0.001	0.003	0.003	0.205	0.222	0.023	0.004	0.121	400	33383					25764	22213
2020	Alken	Tongeren	Limburg	Flanders	Far	Far	Far	Far	Far	0	0	No	0.697	0.57	0.069	0.057	0.831	0.008	0.008	0.011	0	0.038	0.103	0.078726	0.0834478	0.071772	0.0560611	0.0534856	0.499	0.345	0.095	0.033	0.012	0.001	0.002	0.002	0.206	0.225	0.017	0.004	0.058	413	11626					26838	22231
2021	Nieuwpoort	Veurne	West Flanders	Flanders	Far	Far	Far	Far	Far	0	0	No	0.647	0.508	0.106	0.152	0.804	0.06	0.027	0.022	0	0.038	0.049	0.0701574	0.0850445	0.0922313	0.0987337	0.0997604	0.494	0.256	0.101	0.019	0.017	0.001	0.002	0.007	0.353	0.14	0.029	0.007	0.068	351	11667					25771	20789
2021	Ingelmunster	Roeselare	West Flanders	Flanders	Far	Far	Far	Far	Far	0	0	No	0.656	0.542	0.073	0.104	0.858	0.006	0.009	0.071	0	0.038	0.018	0.070224	0.0722763	0.0606764	0.0519318	0.0490765	0.495	0.362	0.094	0.031	0.008	0.001	0.001	0.003	0.213	0.219	0.018	0.003	0.046	682	11189					25322	21809
2020	Buggenhout	Dendermonde	East Flanders	Flanders	Far	Far	Far	Far	Far	0	0	No	0.659	0.506	0.057	0.068	0.857	0.036	0.005	0.043	0.005	0.038	0.015	0.073809	0.0795338	0.0659715	0.0605193	0.0540448	0.494	0.37	0.071	0.027	0.01	0.001	0.002	0.002	0.221	0.232	0.016	0.004	0.044	572	14662					28995	23984
2021	Zwevegem	Kortrijk	West Flanders	Flanders	Near WA	Near	Far	Far	Far	0	1	No	0.653	0.529	0.058	0.059	0.876	0.016	0.007	0.012	0.007	0.038	0.045	0.0718623	0.0740339	0.0681224	0.0556561	0.0476535	0.496	0.356	0.088	0.032	0.009	0.001	0.002	0.001	0.207	0.235	0.019	0.004	0.047	391	24853					27313	23136
2020	Zulte	Gent	East Flanders	Flanders	Far	Far	Far	Far	Far	0	0	No	0.647	0.476	0.062	0.095	0.861	0.013	0.004	0.036	0.007	0.038	0.04	0.0796253	0.0763972	0.0644978	0.0519653	0.0434838	0.503	0.375	0.095	0.031	0.007	0.001	0.003	0.002	0.184	0.237	0.018	0.003	0.045	482	15791					26702	22608
2020	Sint-Truiden	Hasselt	Limburg	Flanders	Near WA	Near	Far	Far	Far	0	1	No	0.64	0.478	0.172	0.171	0.686	0.016	0.013	0.057	0.006	0.037	0.186	0.0740337	0.0799186	0.0754383	0.0637896	0.0575414	0.497	0.333	0.077	0.027	0.017	0.001	0.003	0.004	0.227	0.2	0.033	0.007	0.07	385	40672					25236	20859
2021	Tongeren	Tongeren	Limburg	Flanders	Borders WA	Borders	Far	Near	Far	1	2	No	0.633	0.518	0.133	0.168	0.752	0.057	0.013	0.031	0.013	0.037	0.097	0.0693187	0.0793036	0.0753032	0.0688706	0.0583736	0.494	0.327	0.073	0.03	0.02	0.001	0.004	0.008	0.227	0.209	0.03	0.006	0.066	356	31224					25505	21438
2020	Tielt	Tielt	West Flanders	Flanders	Far	Far	Far	Far	Far	0	0	No	0.66	0.497	0.122	0.142	0.792	0.011	0.004	0.063	0.006	0.037	0.088	0.0691662	0.0706213	0.0688752	0.0548576	0.0514624	0.5	0.337	0.106	0.027	0.01	0.001	0.002	0.004	0.213	0.225	0.018	0.004	0.053	299	20603					25432	21298
2020	Opwijk	Halle-Vilvoorde	Flemish Brabant	Flanders	Near BR	Far	Near	Far	Far	0	1	No	0.637	0.469	0.124	0.172	0.696	0.155	0.009	0.066	0.011	0.037	0.025	0.0696855	0.0685331	0.0629745	0.0542299	0.0458921	0.489	0.369	0.073	0.029	0.009	0.001	0.002	0.003	0.193	0.256	0.014	0.003	0.048	741	14746					29754	24830
2021	Wevelgem	Kortrijk	West Flanders	Flanders	Near WA	Near	Far	Far	Near	0	2	No	0.684	0.561	0.077	0.087	0.879	0.029	0.008	0.014	0.004	0.037	0.029	0.066432	0.0748034	0.0660515	0.0585997	0.0532407	0.495	0.361	0.076	0.028	0.009	0.001	0.002	0.003	0.221	0.234	0.018	0.005	0.042	806	31503					26401	22623
2021	Wachtebeke	Gent	East Flanders	Flanders	Far	Far	Far	Borders	Far	0	0	No	0.642	0.553	0.055	0.058	0.877	0.016	0	0.012	0.016	0.037	0.041	0.0766165	0.0717316	0.0609333	0.0557912	0.0595192	0.493	0.352	0.068	0.028	0.011	0.001	0.003	0.003	0.204	0.233	0.024	0.005	0.067	225	7769					27976	23996
2021	Buggenhout	Dendermonde	East Flanders	Flanders	Far	Far	Far	Far	Far	0	0	No	0.654	0.553	0.048	0.082	0.845	0.04	0.011	0.048	0.008	0.037	0.011	0.0740237	0.0789903	0.06722	0.0602123	0.0555178	0.495	0.366	0.074	0.029	0.01	0.001	0.002	0.002	0.222	0.229	0.016	0.004	0.045	573	14689					29714	24513
2020	Zwevegem	Kortrijk	West Flanders	Flanders	Near WA	Near	Far	Far	Far	0	1	No	0.64	0.481	0.052	0.065	0.886	0.017	0.006	0.011	0.003	0.037	0.041	0.0718691	0.0736829	0.0663066	0.0540933	0.0482083	0.496	0.358	0.086	0.032	0.008	0.001	0.002	0.001	0.205	0.234	0.019	0.003	0.05	390	24814					26852	22524
2020	Tongeren	Tongeren	Limburg	Flanders	Borders WA	Borders	Far	Near	Far	1	2	No	0.639	0.484	0.12	0.164	0.774	0.041	0.017	0.026	0.01	0.036	0.096	0.0710893	0.0785994	0.0748764	0.0673342	0.0572887	0.494	0.333	0.072	0.027	0.018	0.001	0.004	0.007	0.225	0.21	0.03	0.006	0.068	355	31142					24921	20841
2021	Brasschaat	Antwerpen	Antwerp	Flanders	Far	Far	Far	Near	Far	0	0	No	0.671	0.586	0.097	0.11	0.83	0.012	0.014	0.038	0.014	0.036	0.055	0.0715518	0.0759176	0.0731988	0.0683886	0.0598662	0.48	0.289	0.101	0.023	0.014	0.001	0.002	0.004	0.224	0.223	0.015	0.006	0.099	991	38211					31337	23433
2020	Boechout	Antwerpen	Antwerp	Flanders	Far	Far	Far	Far	Far	0	0	No	0.694	0.534	0.104	0.1	0.814	0.015	0.018	0.021	0.021	0.036	0.075	0.0728264	0.082686	0.072677	0.0582611	0.0536301	0.489	0.328	0.092	0.027	0.011	0.001	0.001	0.005	0.203	0.243	0.015	0.006	0.067	647	13372					30853	23832
2021	Alken	Tongeren	Limburg	Flanders	Far	Far	Far	Far	Far	0	0	No	0.704	0.626	0.077	0.065	0.84	0.004	0	0.014	0.007	0.036	0.1	0.0773112	0.0811597	0.0757718	0.0574703	0.0567861	0.5	0.338	0.098	0.035	0.013	0.001	0.002	0.003	0.209	0.224	0.017	0.004	0.056	414	11685					27707	22945
2020	Zonhoven	Hasselt	Limburg	Flanders	Far	Far	Far	Far	Far	0	0	No	0.698	0.578	0.073	0.07	0.918	0.008	0.004	0.01	0.002	0.036	0.022	0.07385	0.0811178	0.0703334	0.060346	0.0508276	0.493	0.341	0.085	0.031	0.011	0.001	0.004	0.002	0.207	0.23	0.025	0.004	0.061	538	21327					26789	22390
2020	Aarschot	Leuven	Flemish Brabant	Flanders	Far	Far	Far	Far	Far	0	0	No	0.629	0.495	0.082	0.103	0.821	0.022	0.014	0.043	0.008	0.036	0.056	0.0746803	0.0788549	0.0704062	0.0578159	0.0534093	0.489	0.373	0.07	0.03	0.01	0.001	0.002	0.004	0.231	0.202	0.023	0.005	0.048	479	30183					27584	22878
2021	Sint-Truiden	Hasselt	Limburg	Flanders	Near WA	Near	Far	Far	Far	0	1	No	0.64	0.506	0.177	0.175	0.696	0.014	0.014	0.057	0.006	0.035	0.178	0.0733626	0.0799367	0.075627	0.067178	0.0581933	0.496	0.327	0.079	0.028	0.018	0.001	0.003	0.004	0.231	0.202	0.034	0.007	0.065	383	40557					25811	21403
2020	Meise	Halle-Vilvoorde	Flemish Brabant	Flanders	Near BR	Far	Near	Far	Far	0	1	No	0.61	0.422	0.262	0.307	0.573	0.281	0.008	0.051	0.018	0.035	0.035	0.0710029	0.0785922	0.0767076	0.0626496	0.0470636	0.487	0.321	0.105	0.028	0.011	0.001	0.003	0.001	0.199	0.249	0.014	0.003	0.065	560	19627					32840	24583
2021	Melle	Gent	East Flanders	Flanders	Far	Far	Far	Far	Far	0	0	No	0.688	0.57	0.1	0.102	0.88	0.008	0.016	0.016	0.019	0.035	0.027	0.0680526	0.0627917	0.0652524	0.0549003	0.0457361	0.481	0.366	0.081	0.029	0.011	0.002	0.002	0.002	0.203	0.245	0.012	0.005	0.042	768	11782					30942	26225
2020	Londerzeel	Halle-Vilvoorde	Flemish Brabant	Flanders	Far	Far	Far	Far	Far	0	0	No	0.633	0.482	0.111	0.184	0.739	0.129	0.016	0.039	0.008	0.035	0.035	0.0758354	0.0743526	0.0651909	0.0540168	0.0506805	0.492	0.363	0.08	0.033	0.009	0.001	0.002	0.002	0.204	0.237	0.014	0.002	0.053	517	18861					29604	24205
2020	Zemst	Halle-Vilvoorde	Flemish Brabant	Flanders	Near BR	Far	Near	Far	Far	0	1	No	0.663	0.523	0.087	0.086	0.835	0.061	0.006	0.008	0.021	0.035	0.034	0.0753354	0.0836773	0.0715514	0.0588665	0.0460956	0.49	0.374	0.072	0.029	0.009	0.001	0.002	0.001	0.197	0.251	0.011	0.003	0.048	538	23260					33407	25909
2020	Deinze	Gent	East Flanders	Flanders	Far	Far	Far	Far	Far	0	0	No	0.676	0.537	0.076	0.084	0.846	0.012	0.014	0.031	0.014	0.035	0.048	0.0719329	0.0725518	0.0650559	0.0539611	0.0498808	0.495	0.357	0.097	0.03	0.008	0.001	0.002	0.003	0.201	0.232	0.015	0.005	0.049	341	43580					28106	23116
2021	Lievegem	Gent	East Flanders	Flanders	Far	Far	Far	Near	Far	0	0	No	0.69	0.594	0.072	0.075	0.88	0.012	0.003	0.012	0.015	0.035	0.044	0.0686815	0.0786929	0.0731394	0.0627881	0.0585191	0.49	0.335	0.093	0.029	0.009	0.001	0.002	0.002	0.233	0.22	0.017	0.005	0.053	328	26441					28523	23357
2020	Voeren	Tongeren	Limburg	Flanders	Borders WA	Borders	Far	Borders	Far	1	2	Yes	0.561	0.457	0.177	0.23	0.729	0.2	0	0	0.012	0.035	0.024	0.0738704	0.0884533	0.0788907	0.0652642	0.0523548	0.502	0.225	0.108	0.02	0.015	0.001	0.005	0.002	0.182	0.208	0.013	0.004	0.218	83	4175					24942	20940
2021	Kapellen	Antwerpen	Antwerp	Flanders	Far	Far	Far	Borders	Far	0	0	No	0.671	0.59	0.1	0.094	0.841	0.011	0.016	0.027	0.012	0.034	0.057	0.0715061	0.0795035	0.0700224	0.0596729	0.0545705	0.495	0.312	0.092	0.024	0.013	0.001	0.001	0.002	0.207	0.226	0.011	0.004	0.106	742	27157					32408	24434
2021	Boechout	Antwerpen	Antwerp	Flanders	Far	Far	Far	Far	Far	0	0	No	0.708	0.585	0.101	0.098	0.832	0.011	0.017	0.017	0.017	0.034	0.073	0.0722189	0.0823989	0.0745795	0.0622603	0.054072	0.487	0.323	0.095	0.029	0.011	0.001	0.001	0.005	0.205	0.24	0.016	0.007	0.066	655	13527					31524	24511
2021	Dessel	Turnhout	Antwerp	Flanders	Far	Far	Far	Near	Far	0	0	No	0.712	0.617	0.069	0.074	0.84	0.008	0.011	0.057	0.023	0.034	0.027	0.0753021	0.0781944	0.0662122	0.0563991	0.0480322	0.501	0.352	0.069	0.027	0.013	0.001	0.002	0.003	0.206	0.232	0.023	0.003	0.069	353	9659					25974	22307
2021	Kortessem	Tongeren	Limburg	Flanders	Near WA	Near	Far	Far	Far	0	1	No	0.684	0.581	0.049	0.078	0.892	0.005	0.01	0.015	0	0.034	0.044	0.0708783	0.0801233	0.071708	0.0798862	0.0580775	0.499	0.342	0.087	0.033	0.013	0.001	0.003	0.002	0.219	0.218	0.022	0.004	0.056	248	8443					27109	23002
2021	Wichelen	Dendermonde	East Flanders	Flanders	Far	Far	Far	Far	Far	0	0	No	0.633	0.558	0.065	0.055	0.842	0.031	0.012	0.019	0	0.034	0.062	0.0723448	0.076706	0.0711476	0.0596032	0.0495126	0.493	0.374	0.076	0.03	0.01	0.001	0.002	0.002	0.217	0.224	0.021	0.004	0.038	504	11690					28636	24353
2020	Liedekerke	Halle-Vilvoorde	Flemish Brabant	Flanders	Far	Far	Far	Far	Far	0	0	No	0.583	0.454	0.325	0.38	0.548	0.301	0.026	0.038	0.015	0.033	0.038	0.0747949	0.0737509	0.0585384	0.0579418	0.0539896	0.488	0.356	0.06	0.024	0.012	0.001	0.002	0.004	0.215	0.25	0.02	0.004	0.05	1318	13397					26599	22014
2021	Zemst	Halle-Vilvoorde	Flemish Brabant	Flanders	Near BR	Far	Near	Far	Far	0	1	No	0.666	0.556	0.094	0.091	0.832	0.068	0.009	0.016	0.019	0.033	0.023	0.0730306	0.0838801	0.0749174	0.0597367	0.0476436	0.491	0.366	0.074	0.031	0.01	0.001	0.002	0.001	0.201	0.252	0.011	0.003	0.049	539	23314					34558	26541
2020	Bonheiden	Mechelen	Antwerp	Flanders	Far	Far	Far	Far	Far	0	0	No	0.66	0.528	0.074	0.066	0.894	0.017	0.006	0.003	0.003	0.033	0.045	0.0781209	0.082229	0.0738802	0.0545985	0.0547972	0.486	0.317	0.101	0.028	0.011	0.002	0.002	0.003	0.228	0.235	0.01	0.003	0.061	517	15078					34230	24717
2021	Boutersem	Leuven	Flemish Brabant	Flanders	Borders WA	Borders	Far	Far	Far	1	2	No	0.64	0.534	0.06	0.084	0.828	0.038	0.013	0.029	0.013	0.033	0.046	0.0777522	0.0732712	0.0645513	0.0552259	0.0477171	0.493	0.357	0.087	0.035	0.006	0.002	0.001	0.003	0.194	0.26	0.01	0.003	0.04	265	8249					33242	26301
2020	Zottegem	Aalst	East Flanders	Flanders	Near WA	Near	Far	Far	Far	0	1	No	0.643	0.488	0.074	0.107	0.791	0.092	0.013	0.023	0.016	0.033	0.033	0.0735806	0.0767619	0.0690894	0.057824	0.0540065	0.485	0.369	0.072	0.025	0.009	0.001	0.003	0.003	0.238	0.218	0.019	0.004	0.039	465	26686					28682	23990
2020	Meulebeke	Tielt	West Flanders	Flanders	Far	Far	Far	Far	Far	0	0	No	0.649	0.527	0.076	0.127	0.831	0.003	0.007	0.08	0	0.033	0.047	0.0763479	0.0788405	0.0672083	0.055853	0.0514217	0.503	0.35	0.115	0.028	0.01	0.001	0.002	0.002	0.207	0.213	0.018	0.005	0.048	367	10833					24280	20656
2020	Bekkevoort	Leuven	Flemish Brabant	Flanders	Far	Far	Far	Far	Far	0	0	No	0.617	0.523	0.052	0.085	0.912	0.006	0.017	0.006	0	0.033	0.028	0.0744765	0.0809321	0.065659	0.0565265	0.0469217	0.51	0.348	0.094	0.04	0.01	0.001	0.002	0.003	0.201	0.221	0.022	0.004	0.055	170	6332					27895	22776
2020	Steenokkerzeel	Halle-Vilvoorde	Flemish Brabant	Flanders	Near BR	Far	Near	Far	Far	0	1	No	0.598	0.452	0.167	0.267	0.579	0.246	0.015	0.029	0.009	0.032	0.091	0.0737278	0.0729963	0.0628353	0.0506422	0.051455	0.49	0.35	0.076	0.028	0.01	0.001	0.002	0.001	0.196	0.26	0.013	0.003	0.061	521	12279					31147	24884
2021	Brugge	Brugge	West Flanders	Flanders	Far	Far	Far	Near	Far	0	0	No	0.64	0.54	0.116	0.15	0.783	0.016	0.013	0.046	0.014	0.032	0.096	0.0699238	0.0720944	0.0701593	0.0621666	0.0567316	0.489	0.336	0.084	0.028	0.015	0.001	0.003	0.005	0.237	0.204	0.021	0.007	0.058	843	118467					27578	22924
2020	Brugge	Brugge	West Flanders	Flanders	Far	Far	Far	Near	Far	0	0	No	0.634	0.506	0.108	0.143	0.794	0.019	0.015	0.044	0.013	0.032	0.083	0.0705457	0.0715456	0.0694366	0.0612108	0.0554972	0.488	0.341	0.082	0.027	0.013	0.001	0.003	0.004	0.235	0.205	0.021	0.007	0.061	844	118656					26774	22206
2020	Brasschaat	Antwerpen	Antwerp	Flanders	Far	Far	Far	Near	Far	0	0	No	0.67	0.533	0.103	0.105	0.841	0.01	0.012	0.025	0.014	0.032	0.065	0.0701062	0.0766696	0.0737671	0.0661315	0.0595942	0.48	0.296	0.097	0.023	0.014	0.001	0.002	0.003	0.223	0.222	0.014	0.005	0.1	991	38223					30909	22944
2020	Oudenaarde	Oudenaarde	East Flanders	Flanders	Near WA	Near	Far	Far	Far	0	1	No	0.648	0.489	0.096	0.115	0.836	0.019	0.005	0.035	0.006	0.032	0.067	0.0742449	0.0758562	0.0678946	0.0538671	0.0492544	0.496	0.358	0.082	0.027	0.011	0.001	0.003	0.004	0.218	0.226	0.02	0.005	0.045	459	31612					27409	22828
2020	Ranst	Antwerpen	Antwerp	Flanders	Far	Far	Far	Far	Far	0	0	No	0.684	0.561	0.08	0.074	0.888	0.011	0.004	0.013	0.004	0.032	0.048	0.071501	0.0814402	0.0745436	0.0627282	0.0552231	0.507	0.339	0.095	0.029	0.01	0.001	0.002	0.002	0.201	0.22	0.013	0.004	0.084	452	19187					29809	24099
2021	Sint-Gillis-Waas	Sint-Niklaas	East Flanders	Flanders	Far	Far	Far	Borders	Far	0	0	No	0.663	0.592	0.08	0.102	0.825	0.002	0.016	0.029	0.009	0.032	0.086	0.0760204	0.0752041	0.0631633	0.0513776	0.0505612	0.497	0.351	0.083	0.027	0.012	0.001	0.002	0.004	0.195	0.238	0.018	0.004	0.067	353	19590					28682	23118
2021	Deerlijk	Kortrijk	West Flanders	Flanders	Far	Far	Far	Far	Far	0	0	No	0.665	0.523	0.063	0.073	0.858	0.01	0.01	0.03	0.007	0.032	0.052	0.0657258	0.0775416	0.0603102	0.0498892	0.0476738	0.492	0.361	0.093	0.035	0.007	0.001	0.002	0.003	0.197	0.237	0.017	0.003	0.043	718	12182					27538	23448
2020	Riemst	Tongeren	Limburg	Flanders	Borders WA	Borders	Far	Borders	Far	1	2	No	0.645	0.55	0.066	0.075	0.848	0.027	0.01	0.025	0.01	0.032	0.049	0.0752117	0.075331	0.0680544	0.0601217	0.0568412	0.501	0.284	0.082	0.027	0.015	0.001	0.003	0.001	0.194	0.214	0.017	0.004	0.159	289	16759					25195	21335
2021	Oud-Turnhout	Turnhout	Antwerp	Flanders	Far	Far	Far	Near	Far	0	0	No	0.711	0.63	0.075	0.083	0.849	0.01	0.01	0.042	0.01	0.032	0.047	0.073169	0.0738028	0.0710563	0.0644366	0.0591549	0.497	0.305	0.084	0.022	0.014	0.002	0.002	0.002	0.216	0.234	0.015	0.004	0.1	363	14201					29077	23038
2021	Stekene	Sint-Niklaas	East Flanders	Flanders	Far	Far	Far	Borders	Far	0	0	No	0.666	0.59	0.052	0.06	0.881	0.002	0.013	0.024	0.011	0.032	0.037	0.0784874	0.0730855	0.066995	0.0625993	0.0540197	0.493	0.351	0.077	0.025	0.011	0.001	0.002	0.004	0.205	0.227	0.023	0.005	0.069	417	18863					27906	22922
2020	Wezembeek-Oppem	Halle-Vilvoorde	Flemish Brabant	Flanders	Near BR	Far	Near	Far	Far	0	1	Yes	0.508	0.29	0.598	0.736	0.063	0.709	0.04	0.066	0.026	0.031	0.066	0.0671146	0.0671146	0.0682343	0.0585065	0.0431101	0.479	0.244	0.1	0.02	0.014	0.002	0.002	0.006	0.163	0.254	0.009	0.003	0.184	2082	14269					38749	25219
2021	Beersel	Halle-Vilvoorde	Flemish Brabant	Flanders	Borders WA	Borders	Near	Far	Far	1	3	No	0.551	0.379	0.355	0.455	0.348	0.482	0.009	0.065	0.037	0.031	0.028	0.0680926	0.0691313	0.0662845	0.0500885	0.0445872	0.495	0.304	0.104	0.027	0.013	0.001	0.001	0.001	0.175	0.277	0.015	0.003	0.078	855	25756					32284	24469
2020	Essen	Antwerpen	Antwerp	Flanders	Far	Far	Far	Borders	Far	0	0	No	0.669	0.57	0.05	0.067	0.88	0.005	0.007	0.023	0.003	0.031	0.051	0.0761691	0.0796622	0.0673583	0.0578698	0.0498931	0.5	0.3	0.075	0.02	0.014	0.002	0.002	0.003	0.169	0.238	0.013	0.005	0.16	403	19162					26245	21258
2021	Deinze	Gent	East Flanders	Flanders	Far	Far	Far	Far	Far	0	0	No	0.683	0.594	0.08	0.087	0.853	0.01	0.01	0.04	0.01	0.031	0.045	0.071253	0.0729598	0.066383	0.0537299	0.0497702	0.494	0.353	0.098	0.031	0.01	0.001	0.002	0.003	0.201	0.231	0.016	0.006	0.047	343	43922					29021	23937
2021	Meise	Halle-Vilvoorde	Flemish Brabant	Flanders	Near BR	Far	Near	Far	Far	0	1	No	0.616	0.467	0.261	0.317	0.559	0.303	0.007	0.051	0.023	0.03	0.027	0.0666902	0.0788065	0.0753231	0.0628534	0.0498284	0.489	0.314	0.109	0.03	0.013	0.001	0.002	0.002	0.2	0.247	0.014	0.003	0.065	565	19790					33397	25116
2020	Lubbeek	Leuven	Flemish Brabant	Flanders	Near WA	Near	Far	Far	Far	0	1	No	0.677	0.572	0.076	0.088	0.82	0.023	0.01	0.033	0.015	0.03	0.07	0.0726337	0.0770919	0.0726337	0.0576818	0.0631687	0.498	0.325	0.093	0.036	0.007	0.001	0.002	0.003	0.221	0.241	0.012	0.004	0.055	322	14556					33977	25072
2021	Essen	Antwerpen	Antwerp	Flanders	Far	Far	Far	Borders	Far	0	0	No	0.676	0.614	0.05	0.069	0.88	0.009	0.01	0.024	0.002	0.03	0.045	0.0731834	0.0816157	0.0681345	0.0606912	0.0513221	0.499	0.296	0.079	0.021	0.015	0.002	0.002	0.003	0.174	0.237	0.013	0.005	0.154	404	19196					26700	22007
2020	Diepenbeek	Hasselt	Limburg	Flanders	Far	Far	Far	Far	Far	0	0	No	0.661	0.545	0.042	0.069	0.885	0.004	0.002	0.015	0.009	0.03	0.055	0.0765282	0.0758473	0.0735949	0.0626997	0.0524855	0.5	0.362	0.07	0.028	0.015	0.001	0.003	0.003	0.207	0.217	0.021	0.004	0.069	461	19090					26293	22447
2021	Diepenbeek	Hasselt	Limburg	Flanders	Far	Far	Far	Far	Far	0	0	No	0.667	0.586	0.05	0.074	0.878	0.004	0.004	0.023	0.013	0.03	0.049	0.0760841	0.0749361	0.0743099	0.064969	0.0528623	0.5	0.358	0.073	0.028	0.014	0.001	0.003	0.003	0.211	0.217	0.022	0.004	0.066	463	19157					27253	23226
2021	Halen	Hasselt	Limburg	Flanders	Far	Far	Far	Far	Far	0	0	No	0.682	0.567	0.072	0.063	0.881	0.02	0.01	0.025	0.005	0.03	0.03	0.0730199	0.0818676	0.0693956	0.057883	0.0518068	0.499	0.351	0.079	0.036	0.013	0.001	0.003	0.001	0.215	0.223	0.023	0.004	0.051	256	9360					27483	22354
2020	Berlare	Dendermonde	East Flanders	Flanders	Far	Far	Far	Far	Far	0	0	No	0.653	0.521	0.052	0.062	0.89	0.019	0.003	0.005	0.011	0.03	0.041	0.0767194	0.0752631	0.0715562	0.0629509	0.0516317	0.492	0.357	0.085	0.026	0.012	0.001	0.002	0.003	0.213	0.223	0.026	0.005	0.047	395	15093					26720	22437
2020	Oostrozebeke	Tielt	West Flanders	Flanders	Far	Far	Far	Far	Far	0	0	No	0.627	0.497	0.097	0.103	0.847	0	0	0.038	0	0.03	0.085	0.0768458	0.0743345	0.0551231	0.0514817	0.0498493	0.497	0.37	0.1	0.027	0.01	0.002	0.003	0.001	0.188	0.235	0.013	0.002	0.05	476	7956					24852	21489
2021	Lubbeek	Leuven	Flemish Brabant	Flanders	Near WA	Near	Far	Far	Far	0	1	No	0.682	0.589	0.072	0.092	0.831	0.014	0.021	0.029	0.014	0.029	0.062	0.072281	0.0753322	0.074383	0.0579062	0.0631272	0.497	0.323	0.097	0.036	0.008	0.001	0.001	0.003	0.219	0.242	0.012	0.004	0.053	326	14728					35362	25854
2021	Aarschot	Leuven	Flemish Brabant	Flanders	Far	Far	Far	Far	Far	0	0	No	0.637	0.528	0.082	0.108	0.823	0.022	0.02	0.038	0.005	0.029	0.062	0.0718816	0.0801731	0.0726084	0.0593948	0.0530854	0.49	0.369	0.073	0.031	0.011	0.001	0.002	0.004	0.231	0.201	0.024	0.006	0.046	480	30281					28272	23567
2020	Dessel	Turnhout	Antwerp	Flanders	Far	Far	Far	Near	Far	0	0	No	0.71	0.592	0.069	0.068	0.847	0.011	0.015	0.051	0.015	0.029	0.033	0.0798629	0.0770589	0.0654274	0.0568076	0.0463184	0.501	0.356	0.068	0.024	0.013	0.001	0.003	0.003	0.202	0.229	0.023	0.003	0.072	351	9605					25449	21557
2021	Olen	Turnhout	Antwerp	Flanders	Far	Far	Far	Far	Far	0	0	No	0.692	0.568	0.061	0.06	0.867	0.007	0.011	0.036	0.004	0.029	0.047	0.0734607	0.076789	0.0763927	0.0609399	0.0489738	0.503	0.373	0.063	0.027	0.014	0.001	0.003	0.003	0.207	0.227	0.024	0.005	0.054	546	12600					27388	23064
2021	Meulebeke	Tielt	West Flanders	Flanders	Far	Far	Far	Far	Far	0	0	No	0.651	0.536	0.091	0.132	0.83	0.01	0.006	0.077	0	0.029	0.048	0.0752066	0.077135	0.0693297	0.0582185	0.0502296	0.504	0.344	0.116	0.03	0.009	0.001	0.002	0.003	0.21	0.215	0.019	0.005	0.047	369	10885					24877	21291
2021	Berlare	Dendermonde	East Flanders	Flanders	Far	Far	Far	Far	Far	0	0	No	0.661	0.57	0.055	0.076	0.882	0.011	0.008	0.024	0.008	0.029	0.037	0.0768877	0.0752462	0.071241	0.0636901	0.0525936	0.493	0.356	0.084	0.028	0.012	0.001	0.003	0.004	0.214	0.221	0.025	0.005	0.048	398	15222					27596	22999
2021	Bekkevoort	Leuven	Flemish Brabant	Flanders	Far	Far	Far	Far	Far	0	0	No	0.637	0.538	0.062	0.096	0.906	0.012	0.006	0.018	0.006	0.029	0.024	0.0762832	0.0813059	0.0678073	0.0536807	0.0517972	0.51	0.349	0.098	0.04	0.011	0.001	0.002	0.002	0.204	0.216	0.021	0.004	0.053	171	6348					28551	23313
2021	Oostrozebeke	Tielt	West Flanders	Flanders	Far	Far	Far	Far	Far	0	0	No	0.631	0.531	0.066	0.1	0.866	0	0.004	0.033	0	0.029	0.067	0.0762648	0.0772716	0.0571357	0.0522275	0.0508432	0.5	0.367	0.103	0.03	0.01	0.001	0.002	0.001	0.188	0.233	0.014	0.002	0.049	475	7943					25496	21919
2020	Herent	Leuven	Flemish Brabant	Flanders	Far	Far	Far	Far	Far	0	0	No	0.655	0.494	0.105	0.113	0.781	0.054	0.018	0.026	0.01	0.028	0.082	0.0659496	0.0698236	0.065585	0.0531425	0.0460781	0.487	0.362	0.074	0.031	0.009	0.002	0.002	0.004	0.194	0.253	0.012	0.003	0.054	670	21920					34821	26431
2020	Keerbergen	Leuven	Flemish Brabant	Flanders	Far	Far	Far	Far	Far	0	0	No	0.65	0.507	0.097	0.079	0.832	0.025	0.014	0.032	0.007	0.028	0.063	0.0814025	0.0813253	0.0796262	0.070899	0.0633302	0.488	0.296	0.121	0.029	0.009	0.001	0.003	0.002	0.224	0.23	0.01	0.003	0.07	698	12954					35715	24704
2020	Peer	Maaseik	Limburg	Flanders	Far	Far	Far	Near	Far	0	0	No	0.705	0.598	0.045	0.066	0.881	0	0.019	0.023	0.007	0.028	0.042	0.0784386	0.0833487	0.0746333	0.0602713	0.0444363	0.504	0.353	0.082	0.029	0.01	0.001	0.003	0.003	0.199	0.224	0.02	0.005	0.069	187	16298					24634	21830
2021	Hechtel-Eksel	Maaseik	Limburg	Flanders	Far	Far	Far	Near	Far	0	0	No	0.695	0.617	0.102	0.086	0.883	0.005	0.005	0.027	0.005	0.027	0.048	0.0698822	0.0838109	0.0772843	0.0579433	0.0455269	0.51	0.329	0.079	0.03	0.014	0.002	0.003	0.003	0.193	0.23	0.023	0.004	0.09	164	12543					25911	22646
2020	Sint-Gillis-Waas	Sint-Niklaas	East Flanders	Flanders	Far	Far	Far	Borders	Far	0	0	No	0.657	0.533	0.076	0.099	0.816	0.006	0.021	0.028	0.006	0.027	0.097	0.0759889	0.0733245	0.0610268	0.0531359	0.0518549	0.497	0.352	0.08	0.026	0.011	0.001	0.002	0.004	0.195	0.237	0.018	0.004	0.07	352	19499					27819	22475
2020	Erpe-Mere	Aalst	East Flanders	Flanders	Far	Far	Far	Far	Far	0	0	No	0.648	0.488	0.079	0.114	0.818	0.063	0.01	0.041	0.014	0.027	0.027	0.0741716	0.0777485	0.071787	0.0586219	0.0504744	0.494	0.361	0.076	0.028	0.011	0.001	0.002	0.002	0.233	0.22	0.019	0.005	0.041	585	20146					28317	23668
2021	Stabroek	Antwerpen	Antwerp	Flanders	Far	Far	Far	Borders	Far	0	0	No	0.663	0.593	0.067	0.079	0.89	0.006	0.01	0.021	0.008	0.027	0.037	0.0737214	0.0734004	0.067783	0.07003	0.0559598	0.497	0.376	0.057	0.024	0.015	0.002	0.002	0.003	0.201	0.227	0.014	0.005	0.075	873	18680					29343	24426
2021	Wielsbeke	Tielt	West Flanders	Flanders	Far	Far	Far	Far	Far	0	0	No	0.632	0.537	0.098	0.131	0.906	0.006	0.012	0.024	0	0.027	0.024	0.0666667	0.068899	0.0604769	0.0483004	0.0435312	0.505	0.362	0.099	0.031	0.01	0.002	0.002	0.002	0.174	0.251	0.016	0.004	0.049	450	9851					25973	22295
2020	Bocholt	Maaseik	Limburg	Flanders	Far	Far	Far	Borders	Far	0	0	No	0.729	0.653	0.049	0.073	0.92	0	0.011	0.013	0.008	0.027	0.021	0.0716078	0.0849107	0.068111	0.0633219	0.0523755	0.503	0.326	0.079	0.026	0.014	0.001	0.004	0.003	0.203	0.217	0.018	0.004	0.105	222	13144					23319	20842
2020	Stekene	Sint-Niklaas	East Flanders	Flanders	Far	Far	Far	Borders	Far	0	0	No	0.656	0.532	0.047	0.055	0.886	0.004	0.012	0.027	0.01	0.027	0.035	0.0763061	0.0733651	0.0670018	0.06251	0.0521897	0.493	0.353	0.076	0.024	0.01	0.001	0.003	0.003	0.202	0.228	0.023	0.005	0.072	413	18687					27247	22365
2020	Ingelmunster	Roeselare	West Flanders	Flanders	Far	Far	Far	Far	Far	0	0	No	0.651	0.488	0.061	0.106	0.875	0.003	0.009	0.074	0.003	0.027	0.009	0.0731511	0.0701031	0.0607799	0.0484984	0.0495742	0.495	0.365	0.091	0.03	0.007	0.001	0.002	0.004	0.211	0.22	0.017	0.003	0.048	679	11131					24612	21042
2021	Herenthout	Turnhout	Antwerp	Flanders	Far	Far	Far	Far	Far	0	0	No	0.692	0.578	0.08	0.101	0.851	0	0.005	0.032	0.054	0.027	0.032	0.0718244	0.0824731	0.0795393	0.0631316	0.0520482	0.495	0.368	0.075	0.027	0.014	0.001	0.003	0.002	0.223	0.206	0.019	0.004	0.058	390	9185					26254	21814
2021	Ruiselede	Tielt	West Flanders	Flanders	Far	Far	Far	Far	Far	0	0	No	0.671	0.556	0.041	0.054	0.893	0	0	0.06	0	0.027	0.02	0.0678439	0.0830855	0.0684015	0.0570632	0.0434944	0.5	0.327	0.143	0.034	0.008	0.001	0.002	0.001	0.192	0.228	0.015	0.004	0.045	176	5379					26060	21995
2021	Denderleeuw	Aalst	East Flanders	Flanders	Far	Far	Far	Far	Far	0	0	No	0.605	0.476	0.321	0.368	0.509	0.349	0.01	0.036	0.024	0.026	0.046	0.0738226	0.0710296	0.0616392	0.052297	0.0433882	0.491	0.369	0.05	0.024	0.016	0.001	0.002	0.005	0.19	0.268	0.022	0.006	0.046	1498	20730					27162	23395
2021	Ieper	Ieper	West Flanders	Flanders	Borders WA	Borders	Far	Far	Borders	2	4	No	0.664	0.561	0.102	0.116	0.829	0.014	0.007	0.036	0.009	0.026	0.078	0.067348	0.0767123	0.0704599	0.0614098	0.0569846	0.493	0.334	0.091	0.025	0.013	0.001	0.003	0.005	0.232	0.218	0.024	0.006	0.048	266	34954					25155	21477
2020	Bierbeek	Leuven	Flemish Brabant	Flanders	Borders WA	Borders	Far	Far	Far	1	2	No	0.691	0.563	0.092	0.106	0.813	0.026	0.009	0.035	0.022	0.026	0.07	0.0640912	0.0744127	0.0625184	0.0668436	0.0527868	0.498	0.325	0.086	0.027	0.006	0.001	0.003	0.005	0.213	0.256	0.016	0.01	0.052	261	10162					34429	26118
2020	Boutersem	Leuven	Flemish Brabant	Flanders	Borders WA	Borders	Far	Far	Far	1	2	No	0.632	0.492	0.066	0.081	0.894	0.022	0.004	0.018	0.013	0.026	0.022	0.078619	0.0706239	0.0638401	0.0554815	0.0439733	0.495	0.359	0.084	0.035	0.007	0.001	0.002	0.003	0.194	0.262	0.01	0.003	0.041	265	8242					31595	25506
2021	Keerbergen	Leuven	Flemish Brabant	Flanders	Far	Far	Far	Far	Far	0	0	No	0.658	0.546	0.101	0.08	0.842	0.033	0.011	0.026	0.004	0.026	0.059	0.0767349	0.0839193	0.0772699	0.0713849	0.064277	0.488	0.292	0.124	0.031	0.01	0.001	0.001	0.002	0.224	0.232	0.01	0.003	0.069	706	13073					38034	25644
2020	Gingelom	Hasselt	Limburg	Flanders	Borders WA	Borders	Far	Far	Far	1	2	No	0.602	0.435	0.114	0.1	0.758	0.088	0.01	0.031	0.031	0.026	0.057	0.0731824	0.0784267	0.0659118	0.0556615	0.0469607	0.503	0.36	0.073	0.033	0.014	0.001	0.003	0.001	0.196	0.235	0.026	0.005	0.054	149	8389					26968	22204
2021	Lummen	Hasselt	Limburg	Flanders	Far	Far	Far	Far	Far	0	0	No	0.703	0.619	0.074	0.061	0.892	0.01	0.005	0.019	0.019	0.026	0.029	0.067709	0.0822181	0.0742679	0.0616139	0.0543262	0.505	0.351	0.086	0.029	0.013	0.001	0.003	0.001	0.218	0.214	0.022	0.005	0.058	281	15086					27836	23491
2020	Oud-Turnhout	Turnhout	Antwerp	Flanders	Far	Far	Far	Near	Far	0	0	No	0.705	0.595	0.054	0.078	0.864	0.017	0.007	0.04	0.01	0.026	0.036	0.0748713	0.0745852	0.0690074	0.0667191	0.0597826	0.501	0.311	0.084	0.021	0.013	0.002	0.003	0.002	0.216	0.23	0.014	0.004	0.101	357	13977					28157	22444
2020	Lendelede	Kortrijk	West Flanders	Flanders	Near WA	Near	Far	Far	Far	0	1	No	0.713	0.473	0.048	0.042	0.927	0	0.007	0.033	0.007	0.026	0	0.0620904	0.0670921	0.067782	0.0558813	0.0595033	0.496	0.34	0.098	0.028	0.007	0	0.003	0.001	0.229	0.224	0.021	0.003	0.044	437	5787					25595	21820
2021	Kraainem	Halle-Vilvoorde	Flemish Brabant	Flanders	Borders BR	Far	Borders	Far	Far	1	2	Yes	0.458	0.272	0.616	0.763	0.032	0.597	0.119	0.054	0.036	0.025	0.137	0.0719705	0.0677072	0.0635162	0.0529663	0.0462461	0.485	0.229	0.098	0.018	0.013	0.001	0.001	0.006	0.141	0.235	0.01	0.003	0.245	2371	13847					38974	25912
2021	Wezembeek-Oppem	Halle-Vilvoorde	Flemish Brabant	Flanders	Near BR	Far	Near	Far	Far	0	1	Yes	0.526	0.323	0.614	0.77	0.042	0.734	0.037	0.071	0.025	0.025	0.065	0.0682964	0.0654245	0.0686467	0.0597506	0.0447604	0.479	0.239	0.103	0.021	0.014	0.001	0.001	0.007	0.164	0.254	0.01	0.004	0.182	2080	14254					38744	25664
2020	Beersel	Halle-Vilvoorde	Flemish Brabant	Flanders	Borders WA	Borders	Near	Far	Far	1	3	No	0.552	0.327	0.341	0.439	0.353	0.463	0.007	0.066	0.053	0.025	0.032	0.0696358	0.0706507	0.063976	0.0485967	0.0447715	0.495	0.31	0.101	0.025	0.01	0.002	0.002	0.001	0.177	0.275	0.015	0.003	0.08	843	25343					31363	23858
2020	Herentals	Turnhout	Antwerp	Flanders	Far	Far	Far	Far	Far	0	0	No	0.67	0.531	0.11	0.131	0.786	0.003	0.012	0.021	0.019	0.025	0.134	0.0773526	0.0833952	0.0756917	0.0601788	0.0508145	0.493	0.369	0.067	0.022	0.017	0.001	0.003	0.003	0.221	0.203	0.025	0.006	0.061	590	28272					26219	21875
2021	Merelbeke	Gent	East Flanders	Flanders	Far	Far	Far	Far	Far	0	0	No	0.685	0.57	0.075	0.082	0.849	0.006	0.007	0.024	0.028	0.025	0.062	0.0716302	0.0751795	0.0659837	0.0531177	0.0527547	0.492	0.362	0.083	0.03	0.01	0.001	0.002	0.004	0.204	0.237	0.016	0.006	0.046	670	24779					32571	26200
2021	Gingelom	Hasselt	Limburg	Flanders	Borders WA	Borders	Far	Far	Far	1	2	No	0.607	0.504	0.108	0.106	0.771	0.065	0.01	0.05	0.025	0.025	0.055	0.0727337	0.0775985	0.0657333	0.0590888	0.0467489	0.5	0.359	0.074	0.033	0.015	0.001	0.004	0.002	0.194	0.237	0.026	0.005	0.052	150	8426					28488	22983
2020	Wachtebeke	Gent	East Flanders	Flanders	Far	Far	Far	Borders	Far	0	0	No	0.641	0.527	0.052	0.056	0.896	0.017	0.008	0.012	0.017	0.025	0.025	0.0752619	0.0709175	0.0583951	0.0559673	0.0569895	0.491	0.356	0.066	0.027	0.01	0.001	0.002	0.002	0.205	0.233	0.024	0.005	0.07	226	7809					27142	23323
2020	Ruiselede	Tielt	West Flanders	Flanders	Far	Far	Far	Far	Far	0	0	No	0.665	0.493	0.044	0.045	0.881	0	0	0.057	0.019	0.025	0.019	0.0683299	0.0835971	0.0660957	0.0538075	0.0409607	0.502	0.321	0.14	0.035	0.007	0.001	0.002	0.002	0.196	0.229	0.014	0.004	0.048	175	5368					25797	21443
2021	Arendonk	Turnhout	Antwerp	Flanders	Far	Far	Far	Borders	Far	0	0	No	0.68	0.61	0.112	0.098	0.853	0.003	0.003	0.043	0.008	0.024	0.067	0.0755477	0.0761339	0.0637503	0.0520261	0.0504873	0.511	0.327	0.07	0.023	0.016	0.001	0.003	0.001	0.19	0.226	0.017	0.004	0.123	247	13207					25288	21951
2021	Herent	Leuven	Flemish Brabant	Flanders	Far	Far	Far	Far	Far	0	0	No	0.66	0.574	0.101	0.125	0.78	0.055	0.019	0.034	0.012	0.024	0.077	0.0631798	0.0704768	0.0644036	0.055339	0.0465011	0.489	0.358	0.075	0.032	0.01	0.001	0.002	0.004	0.194	0.256	0.012	0.003	0.053	674	22046					35355	26914
2021	Opwijk	Halle-Vilvoorde	Flemish Brabant	Flanders	Near BR	Far	Near	Far	Far	0	1	No	0.634	0.503	0.145	0.193	0.684	0.175	0.014	0.074	0.01	0.024	0.019	0.0700095	0.0669685	0.0639951	0.0547371	0.0471685	0.492	0.363	0.077	0.029	0.01	0.001	0.002	0.003	0.194	0.259	0.014	0.003	0.044	743	14793					30415	25386
2021	Oudenaarde	Oudenaarde	East Flanders	Flanders	Near WA	Near	Far	Far	Far	0	1	No	0.651	0.511	0.1	0.127	0.826	0.021	0.015	0.031	0.002	0.024	0.08	0.0721295	0.0772726	0.0677121	0.0552803	0.0506105	0.498	0.354	0.083	0.028	0.013	0.001	0.003	0.004	0.218	0.226	0.02	0.005	0.045	460	31650					27895	23387
2021	Kapelle-Op-Den-Bos	Halle-Vilvoorde	Flemish Brabant	Flanders	Near BR	Far	Near	Far	Far	0	1	No	0.64	0.533	0.121	0.192	0.779	0.131	0.007	0.031	0.01	0.024	0.017	0.0749079	0.07091	0.0721725	0.0608101	0.0517622	0.485	0.36	0.076	0.032	0.009	0.001	0.001	0.003	0.216	0.231	0.014	0.004	0.052	619	9524					31110	24982
2021	Bierbeek	Leuven	Flemish Brabant	Flanders	Borders WA	Borders	Far	Far	Far	1	2	No	0.694	0.579	0.091	0.111	0.842	0.02	0.016	0.016	0.024	0.024	0.057	0.0658178	0.0713026	0.0665034	0.0643487	0.0582762	0.499	0.322	0.086	0.028	0.008	0.001	0.001	0.004	0.216	0.254	0.017	0.012	0.05	262	10194					35623	26767
2021	Riemst	Tongeren	Limburg	Flanders	Borders WA	Borders	Far	Borders	Far	1	2	No	0.651	0.593	0.054	0.075	0.843	0.036	0.012	0.034	0.01	0.024	0.041	0.0745304	0.0745903	0.0695657	0.0610719	0.0577222	0.501	0.286	0.082	0.027	0.015	0.001	0.002	0.001	0.194	0.214	0.017	0.004	0.157	288	16709					26168	22219
2020	Wevelgem	Kortrijk	West Flanders	Flanders	Near WA	Near	Far	Far	Near	0	2	No	0.674	0.507	0.074	0.084	0.903	0.017	0.009	0.012	0.006	0.024	0.03	0.0681049	0.0733875	0.0665549	0.0566855	0.0528896	0.494	0.366	0.074	0.026	0.009	0.001	0.003	0.003	0.219	0.234	0.017	0.004	0.044	808	31579					25862	21951
2021	Berlaar	Mechelen	Antwerp	Flanders	Far	Far	Far	Far	Far	0	0	No	0.657	0.565	0.077	0.104	0.865	0.009	0.006	0.036	0.027	0.024	0.033	0.0749744	0.0813715	0.0741215	0.0602184	0.0525418	0.496	0.356	0.081	0.026	0.011	0.001	0.002	0.003	0.212	0.226	0.019	0.003	0.059	478	11710					27153	22435
2021	Herk-De-Stad	Hasselt	Limburg	Flanders	Far	Far	Far	Far	Far	0	0	No	0.708	0.61	0.07	0.07	0.884	0	0.012	0.027	0.003	0.024	0.049	0.0725901	0.0807605	0.0708618	0.0623772	0.0532642	0.495	0.344	0.09	0.035	0.013	0.001	0.003	0.002	0.213	0.225	0.022	0.003	0.049	296	12716					28240	23215
2020	Holsbeek	Leuven	Flemish Brabant	Flanders	Far	Far	Far	Far	Far	0	0	No	0.65	0.533	0.056	0.065	0.84	0.02	0.016	0.028	0.024	0.024	0.048	0.0747589	0.0802267	0.0674023	0.0559698	0.0507009	0.497	0.347	0.086	0.037	0.008	0.001	0.002	0.002	0.196	0.257	0.013	0.003	0.049	259	10062					32433	25250
2020	Halen	Hasselt	Limburg	Flanders	Far	Far	Far	Far	Far	0	0	No	0.68	0.533	0.079	0.064	0.889	0.014	0.005	0.034	0	0.024	0.034	0.0730757	0.0816047	0.0665473	0.0547541	0.052227	0.499	0.359	0.077	0.033	0.013	0.001	0.004	0.001	0.212	0.221	0.022	0.004	0.053	260	9485					26432	21745
2021	Nazareth	Gent	East Flanders	Flanders	Far	Far	Far	Far	Far	0	0	No	0.688	0.591	0.069	0.071	0.869	0.015	0.009	0.018	0.006	0.024	0.059	0.0708077	0.0801755	0.0712296	0.0546882	0.0554477	0.492	0.348	0.102	0.032	0.009	0.001	0.001	0.002	0.214	0.225	0.013	0.005	0.048	334	11844					29977	24612
2021	Ranst	Antwerpen	Antwerp	Flanders	Far	Far	Far	Far	Far	0	0	No	0.691	0.599	0.083	0.068	0.91	0.01	0.002	0.01	0.008	0.023	0.038	0.0668425	0.0809413	0.0774419	0.0630896	0.0567502	0.506	0.337	0.096	0.03	0.011	0.001	0.001	0.002	0.206	0.224	0.013	0.004	0.075	451	19249					30266	24628
2021	Retie	Turnhout	Antwerp	Flanders	Far	Far	Far	Near	Far	0	0	No	0.74	0.677	0.075	0.12	0.858	0.014	0.003	0.02	0.014	0.023	0.066	0.0768766	0.0776531	0.0736842	0.0610871	0.052459	0.504	0.333	0.086	0.027	0.014	0.001	0.003	0.003	0.195	0.234	0.012	0.004	0.088	239	11582					26943	22250
2020	Malle	Antwerpen	Antwerp	Flanders	Far	Far	Far	Far	Far	0	0	No	0.688	0.553	0.059	0.081	0.878	0.003	0	0.043	0.01	0.023	0.043	0.0753411	0.0811711	0.070344	0.0620155	0.0466398	0.495	0.341	0.086	0.027	0.012	0.001	0.003	0.003	0.198	0.233	0.019	0.007	0.072	301	15602					27201	22461
2021	Brecht	Antwerpen	Antwerp	Flanders	Far	Far	Far	Near	Far	0	0	No	0.69	0.604	0.043	0.071	0.855	0.01	0.013	0.057	0.013	0.023	0.029	0.0769695	0.0874958	0.0779417	0.0604425	0.0509889	0.498	0.344	0.094	0.032	0.013	0.002	0.002	0.002	0.194	0.223	0.016	0.006	0.072	326	29809					29143	23502
2021	Peer	Maaseik	Limburg	Flanders	Far	Far	Far	Near	Far	0	0	No	0.715	0.629	0.049	0.064	0.902	0	0.005	0.023	0.007	0.023	0.04	0.0729776	0.0849172	0.0782164	0.0608553	0.0468445	0.503	0.346	0.084	0.031	0.013	0.001	0.003	0.004	0.202	0.224	0.019	0.005	0.068	188	16421					25562	22571
2021	Mesen	Ieper	West Flanders	Flanders	Borders WA	Borders	Far	Far	Borders	2	4	Yes	0.535	0.339	0.307	0.265	0.674	0.302	0	0	0	0.023	0	0.0466667	0.0552381	0.0590476	0.0609524	0.0390476	0.502	0.304	0.055	0.02	0.021	0.001	0.003		0.176	0.256	0.044	0.008	0.112	292	1051					22321	19721
2020	Wichelen	Dendermonde	East Flanders	Flanders	Far	Far	Far	Far	Far	0	0	No	0.636	0.51	0.051	0.049	0.874	0.026	0.016	0.023	0	0.023	0.039	0.0753131	0.0756562	0.0714531	0.0577286	0.0472637	0.494	0.379	0.076	0.029	0.01	0.001	0.002	0.002	0.215	0.223	0.02	0.004	0.038	503	11649					27511	23729
2021	Lille	Turnhout	Antwerp	Flanders	Far	Far	Far	Far	Far	0	0	No	0.723	0.619	0.031	0.048	0.911	0.005	0	0.032	0.009	0.023	0.021	0.0765738	0.0873487	0.0800847	0.0647094	0.0532688	0.504	0.356	0.083	0.028	0.013	0.001	0.003	0.002	0.206	0.224	0.019	0.005	0.059	277	16517					27477	22696
2020	Denderleeuw	Aalst	East Flanders	Flanders	Far	Far	Far	Far	Far	0	0	No	0.602	0.439	0.306	0.355	0.564	0.312	0.013	0.035	0.012	0.022	0.042	0.0748349	0.0718726	0.0608974	0.0516706	0.0406954	0.491	0.379	0.048	0.021	0.014	0.001	0.003	0.004	0.192	0.266	0.021	0.005	0.046	1485	20551					27117	23024
2021	Liedekerke	Halle-Vilvoorde	Flemish Brabant	Flanders	Far	Far	Far	Far	Far	0	0	No	0.587	0.462	0.329	0.406	0.522	0.355	0.017	0.027	0.012	0.022	0.044	0.0744004	0.0741042	0.0604827	0.056263	0.0554486	0.49	0.349	0.061	0.026	0.014	0.001	0.002	0.006	0.213	0.253	0.021	0.005	0.051	1328	13482					27242	22654
2020	Kapellen	Antwerpen	Antwerp	Flanders	Far	Far	Far	Borders	Far	0	0	No	0.672	0.558	0.086	0.095	0.864	0.007	0.012	0.028	0.006	0.022	0.06	0.072621	0.0787907	0.0690644	0.0583581	0.054366	0.493	0.313	0.09	0.023	0.013	0.001	0.002	0.002	0.207	0.224	0.011	0.004	0.11	740	26981					32242	23739
2021	Baarle-Hertog	Turnhout	Antwerp	Flanders	Far	Far	Far	Borders	Far	0	0	No	0.672	0.62	0.128	0.21	0.859	0	0	0.076	0.011	0.022	0.033	0.0643413	0.0778869	0.0579072	0.0531663	0.0545208	0.507	0.179	0.08	0.011	0.012	0.001	0.002	0.001	0.159	0.224	0.015	0.004	0.311	398	2935					24254	20180
2021	Zottegem	Aalst	East Flanders	Flanders	Near WA	Near	Far	Far	Far	0	1	No	0.648	0.527	0.082	0.123	0.786	0.098	0.013	0.031	0.014	0.022	0.034	0.0733056	0.0759038	0.0688516	0.0593126	0.0537822	0.486	0.362	0.072	0.027	0.011	0.001	0.003	0.004	0.237	0.221	0.019	0.004	0.038	469	26921					29280	24686
2021	Bocholt	Maaseik	Limburg	Flanders	Far	Far	Far	Borders	Far	0	0	No	0.739	0.67	0.045	0.082	0.922	0.002	0.01	0.015	0.002	0.022	0.027	0.0681339	0.0833585	0.071827	0.0631595	0.0532107	0.502	0.324	0.078	0.027	0.012	0.001	0.003	0.004	0.205	0.217	0.017	0.004	0.106	224	13253					23974	21363
2020	Berlaar	Mechelen	Antwerp	Flanders	Far	Far	Far	Far	Far	0	0	No	0.666	0.532	0.076	0.096	0.857	0.013	0.003	0.035	0.022	0.022	0.048	0.074655	0.0837405	0.0712265	0.0608554	0.0498843	0.495	0.366	0.077	0.025	0.01	0.001	0.003	0.002	0.211	0.224	0.019	0.003	0.058	476	11656					26600	21895
2020	Kalmthout	Antwerpen	Antwerp	Flanders	Far	Far	Far	Borders	Far	0	0	No	0.681	0.575	0.055	0.061	0.874	0.014	0.008	0.053	0.004	0.022	0.026	0.0717237	0.0737366	0.0670092	0.0625066	0.0545079	0.489	0.31	0.096	0.027	0.01	0.001	0.002	0.003	0.195	0.238	0.01	0.004	0.103	318	18872					29156	23229
2020	Balen	Turnhout	Antwerp	Flanders	Far	Far	Far	Near	Far	0	0	No	0.678	0.539	0.046	0.042	0.923	0.006	0.002	0.019	0.002	0.022	0.027	0.0775224	0.0766907	0.065441	0.0542351	0.0505581	0.499	0.364	0.071	0.028	0.012	0.001	0.003	0.001	0.196	0.225	0.025	0.004	0.07	313	22813					25825	21790
2021	Laarne	Dendermonde	East Flanders	Flanders	Far	Far	Far	Far	Far	0	0	No	0.693	0.575	0.032	0.053	0.922	0	0.013	0.019	0.003	0.022	0.022	0.0748244	0.0749859	0.073533	0.0625555	0.0577932	0.493	0.347	0.101	0.03	0.009	0.001	0.003	0.002	0.222	0.216	0.018	0.003	0.046	380	12371					30329	24105
2020	Anzegem	Kortrijk	West Flanders	Flanders	Near WA	Near	Far	Far	Far	0	1	No	0.626	0.5	0.04	0.056	0.908	0.017	0.005	0.031	0.002	0.022	0.014	0.0738613	0.0700095	0.0609542	0.0549399	0.049331	0.503	0.344	0.107	0.032	0.007	0.001	0.002	0.002	0.205	0.238	0.016	0.003	0.043	349	14781					27237	22671
2021	Zoutleeuw	Leuven	Flemish Brabant	Flanders	Near WA	Near	Far	Far	Far	0	1	No	0.622	0.514	0.122	0.085	0.854	0.036	0.016	0.042	0.005	0.021	0.026	0.0789322	0.0775454	0.072576	0.0635618	0.0539697	0.493	0.338	0.085	0.036	0.012	0.001	0.001	0.002	0.221	0.214	0.028	0.004	0.058	185	8531					26989	22412
2020	Ieper	Ieper	West Flanders	Flanders	Borders WA	Borders	Far	Far	Borders	2	4	No	0.659	0.515	0.092	0.114	0.848	0.018	0.006	0.034	0.007	0.021	0.066	0.0698483	0.0764055	0.0694492	0.0608393	0.0558216	0.492	0.334	0.089	0.025	0.013	0.001	0.004	0.005	0.231	0.218	0.024	0.006	0.05	267	34995					24402	20847
2020	Stabroek	Antwerpen	Antwerp	Flanders	Far	Far	Far	Borders	Far	0	0	No	0.66	0.543	0.063	0.071	0.914	0.006	0.015	0.019	0.002	0.021	0.023	0.0752076	0.0721205	0.068927	0.0687673	0.0532787	0.497	0.383	0.055	0.024	0.013	0.001	0.002	0.002	0.198	0.228	0.013	0.005	0.076	877	18789					28751	23860
2020	Merelbeke	Gent	East Flanders	Flanders	Far	Far	Far	Far	Far	0	0	No	0.674	0.546	0.066	0.071	0.876	0.004	0.01	0.02	0.02	0.021	0.049	0.0728881	0.074261	0.0637215	0.0527782	0.0527378	0.491	0.362	0.082	0.029	0.009	0.001	0.003	0.003	0.204	0.237	0.016	0.006	0.05	669	24756					31474	25399
2021	Bever	Halle-Vilvoorde	Flemish Brabant	Flanders	Borders WA	Borders	Far	Far	Far	1	2	Yes	0.568	0.417	0.186	0.276	0.813	0.146	0	0	0	0.021	0.021	0.0768881	0.078253	0.0709736	0.0523203	0.0491356	0.499	0.325	0.11	0.049	0.015	0.001		0	0.169	0.265	0.02	0.004	0.043	114	2201					29307	24426
2020	Lummen	Hasselt	Limburg	Flanders	Far	Far	Far	Far	Far	0	0	No	0.696	0.57	0.076	0.061	0.917	0.007	0	0.016	0.014	0.021	0.025	0.0690023	0.084618	0.0731398	0.0603937	0.0517184	0.505	0.354	0.085	0.028	0.012	0.001	0.004	0.002	0.214	0.215	0.022	0.004	0.059	279	14978					27204	22574
2020	Vosselaar	Turnhout	Antwerp	Flanders	Far	Far	Far	Near	Far	0	0	No	0.702	0.581	0.063	0.047	0.886	0.003	0.012	0.018	0.018	0.021	0.042	0.0760697	0.0791513	0.068586	0.0580208	0.0522979	0.501	0.365	0.067	0.024	0.012	0.001	0.003	0.002	0.203	0.239	0.016	0.004	0.064	960	11343					29286	23862
2021	Glabbeek	Leuven	Flemish Brabant	Flanders	Near WA	Near	Far	Far	Far	0	1	No	0.624	0.556	0.059	0.069	0.903	0.028	0.014	0	0.007	0.021	0.028	0.0822584	0.0805758	0.068611	0.0601982	0.0560852	0.493	0.34	0.096	0.045	0.008	0.001	0.001	0.001	0.211	0.233	0.014	0.003	0.047	198	5340					30458	25056
2020	Wellen	Tongeren	Limburg	Flanders	Far	Far	Far	Far	Far	0	0	No	0.662	0.49	0.043	0.055	0.893	0.014	0	0.007	0.014	0.021	0.05	0.0791904	0.0824504	0.0752513	0.0626189	0.0596305	0.502	0.353	0.085	0.033	0.014	0.001	0.004	0.001	0.221	0.21	0.022	0.005	0.052	275	7354					25665	21761
2021	Moorslede	Roeselare	West Flanders	Flanders	Near WA	Near	Far	Far	Near	0	2	No	0.658	0.556	0.043	0.068	0.903	0.003	0	0.041	0.003	0.021	0.029	0.0651415	0.0674991	0.0634824	0.0533531	0.0501222	0.497	0.334	0.104	0.033	0.011	0.001	0.002	0.002	0.21	0.234	0.019	0.005	0.045	323	11445					25312	21655
2021	Staden	Roeselare	West Flanders	Flanders	Near WA	Near	Far	Far	Near	0	2	No	0.68	0.567	0.072	0.105	0.873	0.018	0.003	0.052	0.005	0.021	0.028	0.0749368	0.0730175	0.0561808	0.0520806	0.0442293	0.503	0.339	0.119	0.031	0.008	0.001	0.001	0.003	0.189	0.238	0.018	0.005	0.048	245	11462					24990	21641
2020	Damme	Brugge	West Flanders	Flanders	Far	Far	Far	Borders	Far	0	0	No	0.665	0.54	0.034	0.032	0.897	0	0.004	0.046	0.004	0.021	0.028	0.0654875	0.0868934	0.0851701	0.0668481	0.0532426	0.499	0.303	0.143	0.031	0.008	0.001	0.002	0.001	0.218	0.212	0.014	0.004	0.062	122	11019					26878	21866
2021	Kortenaken	Leuven	Flemish Brabant	Flanders	Near WA	Near	Far	Far	Far	0	1	No	0.635	0.527	0.042	0.072	0.946	0.008	0	0.021	0	0.021	0.004	0.0761929	0.0804961	0.0718896	0.0654348	0.0497405	0.5	0.344	0.093	0.044	0.009	0.002	0.001	0.001	0.223	0.215	0.017	0.003	0.047	160	7898					27599	23088
2021	Erpe-Mere	Aalst	East Flanders	Flanders	Far	Far	Far	Far	Far	0	0	No	0.651	0.535	0.096	0.128	0.819	0.072	0.009	0.043	0.014	0.02	0.023	0.0734714	0.0764793	0.0726824	0.0598126	0.0518245	0.494	0.356	0.079	0.031	0.011	0.001	0.002	0.002	0.229	0.223	0.02	0.005	0.041	589	20286					29089	24225
2020	Hechtel-Eksel	Maaseik	Limburg	Flanders	Far	Far	Far	Near	Far	0	0	No	0.686	0.572	0.091	0.096	0.89	0.003	0.008	0.039	0.003	0.02	0.037	0.0731454	0.0852032	0.0750619	0.0548591	0.0455163	0.509	0.337	0.076	0.028	0.014	0.002	0.004	0.002	0.189	0.23	0.023	0.004	0.093	163	12510					24979	21674
2021	Izegem	Roeselare	West Flanders	Flanders	Far	Far	Far	Far	Far	0	0	No	0.665	0.518	0.087	0.108	0.826	0.009	0.006	0.071	0.008	0.02	0.06	0.0701791	0.0683249	0.0576546	0.0548908	0.0506577	0.493	0.357	0.081	0.029	0.012	0.001	0.003	0.005	0.219	0.225	0.02	0.005	0.043	1115	28554					25652	21992
2020	Hoogstraten	Turnhout	Antwerp	Flanders	Far	Far	Far	Borders	Far	0	0	No	0.718	0.555	0.1	0.166	0.679	0.006	0.023	0.199	0.03	0.02	0.043	0.0762842	0.0767041	0.0667662	0.0573415	0.0508095	0.508	0.29	0.104	0.021	0.011	0.002	0.002	0.002	0.164	0.223	0.012	0.003	0.165	203	21424					25499	21005
2020	Retie	Turnhout	Antwerp	Flanders	Far	Far	Far	Near	Far	0	0	No	0.73	0.629	0.066	0.123	0.859	0.014	0.003	0.023	0.023	0.02	0.058	0.0785472	0.077939	0.0751586	0.0583891	0.0508298	0.504	0.337	0.084	0.025	0.012	0.001	0.004	0.003	0.195	0.232	0.013	0.004	0.091	237	11508					26140	21394
2020	Herk-De-Stad	Hasselt	Limburg	Flanders	Far	Far	Far	Far	Far	0	0	No	0.698	0.576	0.055	0.063	0.879	0.007	0.02	0.016	0.007	0.02	0.052	0.0745101	0.0803571	0.0708755	0.0611568	0.0518331	0.495	0.35	0.088	0.034	0.012	0.001	0.004	0.002	0.208	0.225	0.023	0.003	0.05	294	12650					27102	22514
2021	Geetbets	Leuven	Flemish Brabant	Flanders	Far	Far	Far	Far	Far	0	0	No	0.622	0.51	0.077	0.068	0.882	0.007	0.007	0.026	0	0.02	0.059	0.0709906	0.0856728	0.0687318	0.0553404	0.0522749	0.501	0.347	0.093	0.038	0.011	0.001	0.002	0.002	0.205	0.221	0.027	0.004	0.05	175	6188					26502	21937
2020	Linter	Leuven	Flemish Brabant	Flanders	Near WA	Near	Far	Far	Far	0	1	No	0.608	0.488	0.041	0.086	0.903	0.041	0.01	0.005	0	0.02	0.02	0.0816607	0.0794611	0.0661259	0.0562277	0.054303	0.497	0.362	0.083	0.035	0.011	0.002	0.002	0.001	0.214	0.221	0.016	0.003	0.05	197	7271					27736	23015
2021	Grobbendonk	Turnhout	Antwerp	Flanders	Far	Far	Far	Far	Far	0	0	No	0.684	0.568	0.057	0.068	0.903	0.013	0	0.007	0.013	0.02	0.044	0.0839552	0.0823561	0.0804904	0.0657427	0.0631663	0.501	0.35	0.092	0.03	0.013	0.002	0.002	0.002	0.221	0.203	0.021	0.005	0.06	397	11249					28235	23204
2020	Dentergem	Tielt	West Flanders	Flanders	Far	Far	Far	Far	Far	0	0	No	0.665	0.515	0.037	0.072	0.873	0	0.013	0.06	0.003	0.02	0.03	0.0739666	0.0646772	0.06549	0.0534138	0.0400604	0.503	0.35	0.111	0.029	0.007	0.001	0.002	0.001	0.192	0.24	0.017	0.004	0.046	330	8612					25425	21265
2020	Ichtegem	Oostende	West Flanders	Flanders	Far	Far	Far	Far	Far	0	0	No	0.64	0.493	0.023	0.027	0.932	0	0.005	0.028	0	0.02	0.015	0.0755657	0.0722214	0.0716522	0.0587733	0.0466771	0.502	0.354	0.092	0.034	0.009	0.001	0.002	0.002	0.198	0.226	0.023	0.004	0.054	307	14041					24406	21272
2020	Borgloon	Tongeren	Limburg	Flanders	Near WA	Near	Far	Far	Far	0	1	No	0.626	0.47	0.109	0.119	0.817	0.004	0.008	0.084	0	0.019	0.068	0.0771322	0.0811203	0.0743225	0.064443	0.0571014	0.5	0.344	0.087	0.034	0.014	0.001	0.003	0.002	0.211	0.207	0.025	0.006	0.067	215	11010					24972	21271
2021	Bonheiden	Mechelen	Antwerp	Flanders	Far	Far	Far	Far	Far	0	0	No	0.673	0.569	0.07	0.067	0.868	0.016	0.013	0.016	0.005	0.019	0.062	0.0758593	0.0841565	0.0726327	0.0572238	0.056236	0.486	0.314	0.105	0.028	0.011	0.001	0.001	0.003	0.23	0.233	0.011	0.003	0.059	520	15177					34909	25496
2020	Zoutleeuw	Leuven	Flemish Brabant	Flanders	Near WA	Near	Far	Far	Far	0	1	No	0.623	0.459	0.08	0.088	0.859	0.039	0.005	0.029	0.01	0.019	0.039	0.0762487	0.0776329	0.0714039	0.0627523	0.0536394	0.494	0.342	0.082	0.036	0.01	0.001	0.002	0.001	0.22	0.214	0.027	0.004	0.06	185	8575					26534	21743
2020	Nieuwpoort	Veurne	West Flanders	Flanders	Far	Far	Far	Far	Far	0	0	No	0.657	0.464	0.099	0.146	0.814	0.052	0.033	0.029	0.005	0.019	0.048	0.0709013	0.0845494	0.0915021	0.0979399	0.0988841	0.493	0.264	0.096	0.02	0.016	0.001	0.004	0.006	0.345	0.14	0.029	0.007	0.072	350	11636					24469	20050
2020	Izegem	Roeselare	West Flanders	Flanders	Far	Far	Far	Far	Far	0	0	No	0.662	0.481	0.081	0.094	0.857	0.008	0.006	0.056	0.009	0.019	0.045	0.0701086	0.0679221	0.0589999	0.0540274	0.0531105	0.492	0.356	0.08	0.029	0.011	0.001	0.004	0.005	0.222	0.224	0.021	0.004	0.044	1106	28322					24897	21302
2020	Bree	Maaseik	Limburg	Flanders	Far	Far	Far	Near	Far	0	0	No	0.684	0.573	0.08	0.097	0.916	0.007	0.01	0.026	0	0.019	0.022	0.0719362	0.0789815	0.0718744	0.0642111	0.0486373	0.498	0.326	0.087	0.026	0.014	0.001	0.004	0.002	0.209	0.215	0.022	0.006	0.089	249	16169					24346	21319
2021	De Haan	Oostende	West Flanders	Flanders	Far	Far	Far	Far	Far	0	0	No	0.653	0.54	0.081	0.114	0.801	0.038	0.024	0.038	0.009	0.019	0.071	0.0727117	0.0866917	0.0930959	0.097079	0.089269	0.486	0.261	0.106	0.024	0.016	0	0.002	0.003	0.336	0.153	0.026	0.005	0.067	277	12789					28168	21661
2020	Lievegem	Gent	East Flanders	Flanders	Far	Far	Far	Near	Far	0	0	No	0.689	0.551	0.065	0.073	0.898	0.009	0.009	0.019	0.009	0.019	0.039	0.0720745	0.0771657	0.0734802	0.062652	0.0589286	0.49	0.337	0.093	0.028	0.009	0.001	0.002	0.002	0.231	0.22	0.016	0.005	0.056	326	26310					27572	22580
2020	Rotselaar	Leuven	Flemish Brabant	Flanders	Far	Far	Far	Far	Far	0	0	No	0.652	0.526	0.049	0.053	0.893	0.01	0.01	0.017	0.01	0.019	0.04	0.0751336	0.0797157	0.0678494	0.0570992	0.0460553	0.496	0.361	0.076	0.036	0.008	0.001	0.002	0.002	0.199	0.245	0.015	0.004	0.05	457	17024					32656	25000
2020	Kasterlee	Turnhout	Antwerp	Flanders	Far	Far	Far	Far	Far	0	0	No	0.724	0.589	0.061	0.074	0.902	0.004	0.013	0.027	0.006	0.019	0.029	0.0768498	0.0893405	0.0760559	0.0649413	0.0494337	0.504	0.345	0.091	0.029	0.011	0.001	0.003	0.003	0.211	0.217	0.018	0.005	0.066	261	18882					27972	22532
2021	Pittem	Tielt	West Flanders	Flanders	Far	Far	Far	Far	Far	0	0	No	0.65	0.569	0.057	0.08	0.904	0.01	0.005	0.024	0	0.019	0.038	0.0727005	0.0676968	0.0694628	0.0551876	0.0478293	0.503	0.328	0.137	0.031	0.008	0.001	0.003	0.001	0.195	0.229	0.017	0.004	0.046	196	6784					25397	21638
2021	Poperinge	Ieper	West Flanders	Flanders	Near WA	Near	Far	Far	Borders	1	3	No	0.648	0.542	0.034	0.052	0.908	0.013	0.01	0.021	0.008	0.019	0.021	0.0676787	0.0744821	0.0644293	0.0613323	0.0570167	0.497	0.32	0.1	0.027	0.011	0.001	0.003	0.003	0.228	0.235	0.019	0.007	0.046	164	19686					23762	20655
2021	Zonnebeke	Ieper	West Flanders	Flanders	Borders WA	Borders	Far	Far	Borders	2	4	No	0.661	0.552	0.031	0.024	0.928	0.008	0.003	0.019	0	0.019	0.022	0.0759089	0.0721534	0.0611266	0.0507391	0.0446664	0.503	0.346	0.114	0.035	0.008	0.001	0.003	0.002	0.189	0.242	0.017	0.004	0.04	184	12511					25412	22093
2020	Linkebeek	Halle-Vilvoorde	Flemish Brabant	Flanders	Borders BR / Near WA	Near	Borders	Far	Far	1	3	Yes	0.527	0.252	0.61	0.695	0.08	0.696	0.027	0.036	0.08	0.018	0.063	0.0766617	0.0804842	0.0779359	0.0505415	0.0477808	0.471	0.246	0.136	0.027	0.018	0.002	0.002	0.007	0.174	0.262	0.015	0.004	0.107	1124	4696					34346	24123
2020	Landen	Leuven	Flemish Brabant	Flanders	Borders WA	Borders	Far	Far	Far	1	2	No	0.622	0.469	0.167	0.164	0.736	0.155	0.011	0.046	0.005	0.018	0.03	0.0744212	0.0734281	0.0718764	0.0638694	0.0490969	0.49	0.36	0.058	0.025	0.013	0.001	0.002	0.003	0.222	0.234	0.023	0.005	0.054	302	16096					27646	23458
2021	Borgloon	Tongeren	Limburg	Flanders	Near WA	Near	Far	Far	Far	0	1	No	0.622	0.545	0.112	0.127	0.832	0.011	0.004	0.069	0	0.018	0.066	0.0775792	0.0800036	0.0761426	0.062674	0.058364	0.5	0.341	0.087	0.036	0.016	0.001	0.003	0.001	0.215	0.204	0.027	0.006	0.063	217	11123					25973	21994
2020	Kapelle-Op-Den-Bos	Halle-Vilvoorde	Flemish Brabant	Flanders	Near BR	Far	Near	Far	Far	0	1	No	0.637	0.479	0.113	0.186	0.783	0.116	0.014	0.043	0.004	0.018	0.022	0.0755354	0.0715265	0.0732145	0.058445	0.0484228	0.485	0.37	0.076	0.029	0.008	0.001	0.002	0.003	0.213	0.228	0.014	0.003	0.052	617	9501					30056	24248
2020	Heers	Tongeren	Limburg	Flanders	Borders WA	Borders	Far	Far	Far	1	2	No	0.653	0.514	0.118	0.127	0.804	0.037	0.006	0.055	0.006	0.018	0.074	0.0808934	0.0781697	0.0708157	0.0644151	0.0537927	0.5	0.349	0.089	0.029	0.014	0.001	0.003	0.002	0.198	0.216	0.027	0.007	0.065	138	7337					24783	21117
2020	Kinrooi	Maaseik	Limburg	Flanders	Far	Far	Far	Borders	Far	0	0	No	0.703	0.62	0.037	0.06	0.912	0.007	0.014	0.028	0.004	0.018	0.018	0.0809239	0.0926366	0.0788762	0.0704398	0.0503727	0.505	0.28	0.076	0.021	0.015	0.001	0.004	0.002	0.196	0.207	0.019	0.004	0.176	223	12206					23442	20260
2021	Haacht	Leuven	Flemish Brabant	Flanders	Far	Far	Far	Far	Far	0	0	No	0.651	0.556	0.062	0.069	0.895	0.023	0.005	0.018	0.009	0.018	0.032	0.0725865	0.0757626	0.0684841	0.0642493	0.0508172	0.492	0.358	0.075	0.033	0.011	0.001	0.001	0.002	0.21	0.242	0.014	0.004	0.047	492	15080					31978	25336
2021	Rotselaar	Leuven	Flemish Brabant	Flanders	Far	Far	Far	Far	Far	0	0	No	0.67	0.592	0.045	0.059	0.881	0.016	0.016	0.028	0.006	0.018	0.034	0.0727996	0.081051	0.0699321	0.0574087	0.0486306	0.496	0.36	0.079	0.037	0.009	0.001	0.002	0.003	0.2	0.244	0.015	0.004	0.046	459	17081					33122	25955
2020	Torhout	Brugge	West Flanders	Flanders	Far	Far	Far	Far	Far	0	0	No	0.658	0.527	0.071	0.068	0.903	0.009	0.004	0.042	0	0.018	0.024	0.0710628	0.0741355	0.069502	0.0579915	0.0530654	0.501	0.346	0.084	0.029	0.011	0.001	0.003	0.005	0.225	0.222	0.023	0.006	0.045	452	20467					25517	21707
2021	Diksmuide	Diksmuide	West Flanders	Flanders	Far	Far	Far	Far	Near	0	1	No	0.668	0.55	0.056	0.058	0.921	0.012	0.004	0.028	0.006	0.018	0.012	0.0742194	0.0780256	0.065953	0.0563188	0.0489444	0.5	0.323	0.117	0.033	0.011	0.001	0.002	0.003	0.208	0.226	0.024	0.007	0.045	112	16815					24434	21313
2021	Laakdal	Turnhout	Antwerp	Flanders	Far	Far	Far	Far	Far	0	0	No	0.698	0.579	0.042	0.06	0.901	0.004	0.002	0.034	0.007	0.018	0.034	0.0709377	0.0786696	0.0732081	0.0669489	0.0549215	0.5	0.38	0.064	0.027	0.011	0.001	0.001	0.001	0.223	0.212	0.024	0.004	0.052	384	16293					26761	23026
2020	Overijse	Halle-Vilvoorde	Flemish Brabant	Flanders	Borders WA	Borders	Borders	Far	Far	2	4	No	0.536	0.354	0.349	0.487	0.334	0.467	0.045	0.057	0.032	0.017	0.048	0.0753725	0.068549	0.0627843	0.0527451	0.0468235	0.49	0.282	0.114	0.025	0.01	0.001	0.001	0.002	0.171	0.254	0.01	0.003	0.126	567	25497					36181	24980
2021	Herentals	Turnhout	Antwerp	Flanders	Far	Far	Far	Far	Far	0	0	No	0.683	0.561	0.123	0.136	0.789	0.006	0.015	0.023	0.018	0.017	0.132	0.0735716	0.083596	0.0786724	0.0617406	0.0516808	0.494	0.363	0.069	0.024	0.018	0.001	0.003	0.003	0.224	0.203	0.026	0.006	0.059	589	28194					26986	22561
2021	Beerse	Turnhout	Antwerp	Flanders	Far	Far	Far	Near	Far	0	0	No	0.697	0.584	0.064	0.065	0.869	0.004	0.013	0.046	0.015	0.017	0.037	0.0725036	0.0750851	0.0686587	0.0562452	0.047347	0.498	0.362	0.074	0.025	0.016	0.001	0.003	0.001	0.2	0.237	0.015	0.005	0.061	487	18194					28637	23279
2021	Balen	Turnhout	Antwerp	Flanders	Far	Far	Far	Near	Far	0	0	No	0.683	0.592	0.04	0.045	0.922	0.002	0.002	0.02	0.003	0.017	0.034	0.0775082	0.0772459	0.0683716	0.0552131	0.0505355	0.5	0.362	0.072	0.03	0.012	0.001	0.003	0.002	0.196	0.226	0.026	0.004	0.067	313	22853					26765	22695
2021	De Pinte	Gent	East Flanders	Flanders	Far	Far	Far	Far	Far	0	0	No	0.704	0.61	0.058	0.094	0.88	0.013	0.02	0.02	0.02	0.017	0.03	0.0685392	0.0759022	0.0667212	0.0642669	0.0558131	0.484	0.332	0.102	0.029	0.008	0.001	0.002	0.002	0.216	0.244	0.007	0.005	0.053	619	10990					36330	28320
2020	De Pinte	Gent	East Flanders	Flanders	Far	Far	Far	Far	Far	0	0	No	0.695	0.583	0.046	0.092	0.884	0.013	0.026	0.017	0.02	0.017	0.023	0.0709695	0.0750092	0.0673889	0.0651855	0.0554535	0.48	0.335	0.098	0.027	0.008	0.001	0.002	0.001	0.214	0.245	0.007	0.004	0.057	613	10881					36043	27477
2020	Zandhoven	Antwerpen	Antwerp	Flanders	Far	Far	Far	Far	Far	0	0	No	0.702	0.56	0.043	0.061	0.923	0	0	0.02	0.009	0.017	0.031	0.072876	0.0852642	0.0802936	0.0684408	0.0612526	0.497	0.329	0.105	0.029	0.012	0.001	0.002	0.002	0.218	0.212	0.013	0.004	0.073	326	13071					27992	22705
2020	Galmaarden	Halle-Vilvoorde	Flemish Brabant	Flanders	Near WA	Near	Far	Far	Far	0	1	No	0.606	0.456	0.103	0.121	0.861	0.097	0.004	0.004	0.004	0.017	0.013	0.0711861	0.0797872	0.0718651	0.0556813	0.0503622	0.495	0.362	0.084	0.033	0.008	0.001	0.002	0.001	0.205	0.247	0.018	0.004	0.035	250	8836					29541	24759
2021	Maldegem	Eeklo	East Flanders	Flanders	Far	Far	Far	Borders	Far	0	0	No	0.649	0.582	0.041	0.072	0.89	0.011	0.005	0.037	0.009	0.017	0.031	0.0739407	0.0765475	0.0659136	0.0591691	0.0520109	0.5	0.34	0.105	0.034	0.011	0.001	0.002	0.003	0.208	0.214	0.018	0.006	0.057	253	24114					26343	22225
2021	Beernem	Brugge	West Flanders	Flanders	Far	Far	Far	Near	Far	0	0	No	0.644	0.576	0.04	0.046	0.908	0.024	0	0.019	0.012	0.017	0.019	0.0685873	0.0815735	0.0661918	0.0637332	0.0529534	0.508	0.343	0.099	0.035	0.008	0.001	0.002	0.002	0.212	0.225	0.022	0.01	0.042	219	15845					27274	23115
2020	Moorslede	Roeselare	West Flanders	Flanders	Near WA	Near	Far	Far	Near	0	2	No	0.65	0.525	0.038	0.058	0.913	0	0	0.035	0	0.017	0.035	0.0648488	0.0653732	0.0621395	0.0540989	0.0492047	0.497	0.34	0.102	0.033	0.008	0.001	0.003	0.003	0.208	0.234	0.019	0.005	0.046	323	11442					24817	21044
2020	Lille	Turnhout	Antwerp	Flanders	Far	Far	Far	Far	Far	0	0	No	0.719	0.591	0.03	0.053	0.926	0.005	0	0.021	0.005	0.017	0.026	0.0804709	0.084757	0.0775732	0.0614549	0.0526411	0.505	0.359	0.08	0.026	0.013	0.002	0.004	0.003	0.199	0.226	0.02	0.005	0.062	278	16564					26817	22032
2020	Vleteren	Ieper	West Flanders	Flanders	Near WA	Near	Far	Far	Borders	1	3	No	0.63	0.482	0.037	0.028	0.942	0.008	0.008	0.017	0.008	0.017	0	0.0731841	0.0679956	0.0611688	0.0464227	0.0461496	0.51	0.309	0.129	0.033	0.007	0.001	0.002	0.001	0.185	0.26	0.016	0.005	0.053	95	3653					22878	20159
2021	Meerhout	Turnhout	Antwerp	Flanders	Far	Far	Far	Near	Far	0	0	No	0.696	0.573	0.074	0.076	0.896	0	0.004	0.032	0.008	0.016	0.044	0.0732537	0.0803459	0.0713106	0.0655785	0.0552803	0.507	0.364	0.072	0.027	0.013	0.001	0.003	0.003	0.218	0.213	0.023	0.004	0.059	282	10279					26899	22808
2020	Meerhout	Turnhout	Antwerp	Flanders	Far	Far	Far	Near	Far	0	0	No	0.699	0.568	0.073	0.073	0.902	0	0.012	0.028	0.016	0.016	0.028	0.0764837	0.0779359	0.0728047	0.0626392	0.0511182	0.506	0.367	0.07	0.024	0.013	0.001	0.003	0.003	0.214	0.214	0.023	0.004	0.064	283	10324					26149	21872
2021	Bree	Maaseik	Limburg	Flanders	Far	Far	Far	Near	Far	0	0	No	0.695	0.617	0.079	0.106	0.927	0.005	0.011	0.014	0.005	0.016	0.023	0.0711227	0.0790045	0.0725501	0.067399	0.0494011	0.496	0.321	0.089	0.029	0.016	0.001	0.004	0.002	0.211	0.214	0.021	0.006	0.086	248	16097					25190	21983
2020	Lede	Aalst	East Flanders	Flanders	Far	Far	Far	Far	Far	0	0	No	0.638	0.477	0.071	0.086	0.862	0.065	0.012	0.018	0.006	0.016	0.02	0.07429	0.0679843	0.0700509	0.0625795	0.0530415	0.494	0.365	0.07	0.025	0.01	0.001	0.003	0.003	0.222	0.228	0.023	0.005	0.043	631	18866					27967	23233
2021	Holsbeek	Leuven	Flemish Brabant	Flanders	Far	Far	Far	Far	Far	0	0	No	0.659	0.593	0.06	0.056	0.833	0.016	0.012	0.044	0.02	0.016	0.06	0.0724352	0.0812063	0.0697743	0.0550902	0.0520351	0.498	0.345	0.089	0.038	0.009	0.001	0.002	0.002	0.199	0.255	0.012	0.003	0.045	262	10148					33113	25970
2021	Linter	Leuven	Flemish Brabant	Flanders	Near WA	Near	Far	Far	Far	0	1	No	0.605	0.529	0.062	0.083	0.884	0.042	0.011	0.026	0.005	0.016	0.016	0.0827368	0.0797081	0.0692456	0.0554791	0.0538271	0.497	0.366	0.081	0.036	0.013	0.001	0.002	0.002	0.213	0.221	0.015	0.003	0.046	197	7253					28198	23825
2020	Herzele	Aalst	East Flanders	Flanders	Near WA	Near	Far	Far	Far	0	1	No	0.651	0.5	0.069	0.078	0.821	0.079	0.004	0.047	0.01	0.016	0.024	0.0778664	0.0753918	0.0637338	0.0544405	0.0490514	0.495	0.38	0.073	0.029	0.01	0.001	0.003	0.002	0.213	0.226	0.021	0.004	0.038	380	18187					28130	23725
2020	De Haan	Oostende	West Flanders	Flanders	Far	Far	Far	Far	Far	0	0	No	0.648	0.48	0.062	0.121	0.813	0.01	0.021	0.026	0.01	0.016	0.104	0.0730863	0.0853591	0.0911809	0.0968453	0.0906302	0.488	0.264	0.105	0.024	0.016	0.001	0.003	0.003	0.33	0.156	0.025	0.005	0.068	275	12700					26424	20917
2020	Oudenburg	Oostende	West Flanders	Flanders	Far	Far	Far	Far	Far	0	0	No	0.661	0.539	0.051	0.062	0.907	0.008	0.008	0.008	0.012	0.016	0.04	0.0735835	0.0773678	0.0694839	0.0590771	0.0548723	0.499	0.351	0.085	0.031	0.01	0.001	0.003	0.002	0.221	0.217	0.018	0.004	0.057	267	9507					25332	21742
2021	Zandhoven	Antwerpen	Antwerp	Flanders	Far	Far	Far	Far	Far	0	0	No	0.702	0.599	0.043	0.064	0.921	0.003	0	0.021	0.008	0.016	0.032	0.0714721	0.082673	0.0808443	0.0713197	0.0633191	0.497	0.323	0.108	0.031	0.012	0.002	0.001	0.002	0.222	0.213	0.013	0.003	0.07	327	13124					28820	23259
2020	Wuustwezel	Antwerpen	Antwerp	Flanders	Far	Far	Far	Borders	Far	0	0	No	0.687	0.558	0.04	0.068	0.831	0	0.011	0.108	0.006	0.016	0.027	0.0767999	0.0799077	0.0720912	0.058577	0.0436031	0.503	0.346	0.096	0.025	0.013	0.001	0.002	0.003	0.169	0.231	0.015	0.005	0.093	238	21213					26248	21699
2020	Pepingen	Halle-Vilvoorde	Flemish Brabant	Flanders	Borders WA	Borders	Near	Far	Far	1	3	No	0.595	0.433	0.071	0.104	0.822	0.07	0.016	0.062	0	0.016	0.016	0.0780735	0.0820321	0.0697163	0.0591599	0.0395865	0.501	0.346	0.112	0.03	0.006	0.001	0.001	0.003	0.19	0.253	0.011	0.003	0.045	127	4537					31558	24270
2020	Glabbeek	Leuven	Flemish Brabant	Flanders	Near WA	Near	Far	Far	Far	0	1	No	0.617	0.498	0.045	0.055	0.893	0.033	0.016	0.008	0.008	0.016	0.025	0.0849145	0.0792786	0.0657524	0.0625587	0.0514747	0.493	0.339	0.097	0.041	0.007	0.001	0.001	0.002	0.21	0.236	0.014	0.003	0.048	197	5321					28953	24405
2020	Poperinge	Ieper	West Flanders	Flanders	Near WA	Near	Far	Far	Borders	1	3	No	0.648	0.488	0.029	0.054	0.91	0.011	0.004	0.022	0.013	0.016	0.025	0.0694304	0.0724204	0.0630955	0.0605615	0.0562538	0.497	0.325	0.099	0.027	0.01	0.001	0.003	0.003	0.226	0.233	0.019	0.007	0.048	164	19717					23140	20160
2021	Anzegem	Kortrijk	West Flanders	Flanders	Near WA	Near	Far	Far	Far	0	1	No	0.635	0.533	0.031	0.062	0.918	0.021	0.002	0.021	0.005	0.016	0.018	0.0724092	0.0723419	0.0594213	0.0578062	0.0502019	0.505	0.346	0.109	0.033	0.006	0.001	0.002	0.002	0.204	0.237	0.017	0.003	0.042	351	14845					27768	23468
2021	Lede	Aalst	East Flanders	Flanders	Far	Far	Far	Far	Far	0	0	No	0.642	0.526	0.078	0.1	0.854	0.056	0.01	0.029	0.002	0.015	0.033	0.0727005	0.0701191	0.0680118	0.06385	0.0536824	0.495	0.362	0.072	0.028	0.011	0.001	0.002	0.004	0.222	0.227	0.024	0.005	0.042	635	18980					28776	23969
2021	Gooik	Halle-Vilvoorde	Flemish Brabant	Flanders	Near WA	Near	Far	Far	Far	0	1	No	0.614	0.478	0.097	0.138	0.819	0.109	0.004	0.023	0	0.015	0.03	0.0743712	0.0807676	0.0719861	0.0610364	0.0533391	0.494	0.344	0.1	0.039	0.01	0.001	0.002	0.002	0.216	0.228	0.012	0.003	0.044	229	9230					30045	24998
2021	Heist-Op-Den-Berg	Mechelen	Antwerp	Flanders	Far	Far	Far	Far	Far	0	0	No	0.665	0.567	0.062	0.067	0.872	0.017	0.008	0.029	0.012	0.015	0.047	0.0744777	0.0833121	0.0733879	0.0626754	0.0533309	0.493	0.357	0.083	0.03	0.012	0.001	0.002	0.003	0.219	0.213	0.022	0.005	0.053	498	43096					27706	22822
2021	Vosselaar	Turnhout	Antwerp	Flanders	Far	Far	Far	Near	Far	0	0	No	0.722	0.655	0.067	0.053	0.878	0.003	0.012	0.03	0.018	0.015	0.043	0.0763786	0.0786507	0.0696496	0.0592502	0.0509482	0.502	0.363	0.068	0.024	0.012	0.001	0.002	0.002	0.204	0.24	0.016	0.005	0.063	967	11443					29972	24582
2021	Kasterlee	Turnhout	Antwerp	Flanders	Far	Far	Far	Far	Far	0	0	No	0.722	0.623	0.069	0.079	0.912	0.002	0.009	0.022	0.009	0.015	0.031	0.0743927	0.0879807	0.0780652	0.0661036	0.0506794	0.503	0.341	0.093	0.029	0.012	0.001	0.002	0.003	0.215	0.219	0.016	0.005	0.063	264	19052					28719	23193
2021	Oudsbergen	Maaseik	Limburg	Flanders	Far	Far	Far	Near	Far	0	0	No	0.709	0.619	0.039	0.043	0.928	0	0.02	0.012	0.007	0.015	0.018	0.0748227	0.0814897	0.0718926	0.0600025	0.0534205	0.505	0.347	0.083	0.028	0.014	0.001	0.004	0.002	0.202	0.225	0.02	0.004	0.073	202	23520					25793	22341
2021	Gistel	Oostende	West Flanders	Flanders	Far	Far	Far	Far	Far	0	0	No	0.654	0.538	0.059	0.067	0.903	0.006	0	0.036	0.006	0.015	0.033	0.0717293	0.0803962	0.0671894	0.0529922	0.0494428	0.496	0.342	0.089	0.032	0.013	0	0.003	0.003	0.204	0.232	0.022	0.007	0.051	283	12107					26563	22679
2020	Gistel	Oostende	West Flanders	Flanders	Far	Far	Far	Far	Far	0	0	No	0.647	0.507	0.049	0.062	0.907	0.015	0	0.022	0.009	0.015	0.031	0.0771443	0.0748439	0.0655603	0.0508544	0.0496221	0.497	0.347	0.088	0.032	0.012	0	0.004	0.002	0.202	0.233	0.022	0.007	0.052	284	12166					25675	22039
2020	Herselt	Turnhout	Antwerp	Flanders	Far	Far	Far	Far	Far	0	0	No	0.667	0.524	0.045	0.053	0.954	0.003	0.003	0.006	0	0.015	0.019	0.0742295	0.0828288	0.0793203	0.0663181	0.0485691	0.504	0.357	0.077	0.027	0.013	0.001	0.002	0.003	0.23	0.21	0.025	0.003	0.053	278	14521					25827	21597
2020	Laakdal	Turnhout	Antwerp	Flanders	Far	Far	Far	Far	Far	0	0	No	0.703	0.555	0.037	0.059	0.912	0.007	0	0.027	0.002	0.015	0.037	0.0741061	0.0776879	0.0718212	0.0653986	0.0533564	0.501	0.384	0.061	0.025	0.011	0.001	0.003	0.001	0.219	0.211	0.024	0.004	0.054	382	16186					26223	22236
2020	Pittem	Tielt	West Flanders	Flanders	Far	Far	Far	Far	Far	0	0	No	0.65	0.507	0.044	0.074	0.859	0.025	0.005	0.06	0	0.015	0.035	0.0735294	0.0672906	0.0693702	0.0548128	0.0481283	0.506	0.331	0.14	0.031	0.008	0.001	0.003	0.001	0.195	0.224	0.015	0.004	0.048	194	6717					24645	20920
2021	Ichtegem	Oostende	West Flanders	Flanders	Far	Far	Far	Far	Far	0	0	No	0.639	0.542	0.03	0.035	0.935	0.002	0.005	0.02	0	0.015	0.022	0.0736266	0.071921	0.0695757	0.0621136	0.0472603	0.503	0.348	0.095	0.036	0.011	0.001	0.002	0.003	0.2	0.228	0.023	0.004	0.05	307	14068					25117	21692
2021	Landen	Leuven	Flemish Brabant	Flanders	Borders WA	Borders	Far	Far	Far	1	2	No	0.626	0.485	0.166	0.178	0.706	0.185	0.019	0.051	0.002	0.014	0.023	0.0735505	0.0733636	0.0728654	0.0653298	0.0507567	0.489	0.357	0.059	0.025	0.014	0.001	0.002	0.004	0.224	0.236	0.021	0.005	0.052	301	16051					28278	24105
2020	Melle	Gent	East Flanders	Flanders	Far	Far	Far	Far	Far	0	0	No	0.683	0.551	0.084	0.099	0.9	0.011	0.011	0.014	0.019	0.014	0.031	0.0655059	0.0650833	0.0633928	0.0540106	0.0451357	0.481	0.363	0.08	0.028	0.011	0.002	0.002	0.002	0.202	0.247	0.013	0.004	0.046	771	11811					30351	25599
2021	Oud-Heverlee	Leuven	Flemish Brabant	Flanders	Borders WA	Borders	Far	Far	Far	1	2	No	0.692	0.57	0.081	0.123	0.804	0.031	0.021	0.055	0.01	0.014	0.065	0.0704489	0.0723192	0.0724973	0.0638582	0.0546847	0.497	0.321	0.098	0.032	0.01	0.002	0.002	0.002	0.202	0.262	0.009	0.004	0.057	360	11209					39161	27816
2021	Hoogstraten	Turnhout	Antwerp	Flanders	Far	Far	Far	Borders	Far	0	0	No	0.72	0.588	0.106	0.167	0.719	0	0.024	0.18	0.018	0.014	0.045	0.0728867	0.0790109	0.0660666	0.0591538	0.0516377	0.51	0.289	0.105	0.022	0.013	0.002	0.001	0.002	0.167	0.221	0.012	0.003	0.164	205	21560					26169	21498
2021	Tielt-Winge	Leuven	Flemish Brabant	Flanders	Far	Far	Far	Far	Far	0	0	No	0.638	0.538	0.075	0.094	0.86	0.035	0.007	0.035	0.004	0.014	0.046	0.0700432	0.0803383	0.072525	0.0627815	0.0514753	0.5	0.345	0.09	0.037	0.011	0.001	0.002	0.003	0.208	0.235	0.018	0.003	0.048	244	10877					29248	23756
2020	Putte	Mechelen	Antwerp	Flanders	Far	Far	Far	Far	Far	0	0	No	0.651	0.51	0.063	0.077	0.87	0.028	0.012	0.023	0.016	0.014	0.037	0.078415	0.0765201	0.0691635	0.0612495	0.0551747	0.494	0.359	0.085	0.031	0.011	0.001	0.002	0.002	0.213	0.219	0.018	0.005	0.056	510	17927					28052	22664
2021	Ardooie	Tielt	West Flanders	Flanders	Far	Far	Far	Far	Far	0	0	No	0.658	0.525	0.063	0.083	0.872	0	0.004	0.071	0.011	0.014	0.028	0.0639668	0.0770658	0.0719354	0.059273	0.0532693	0.498	0.317	0.123	0.033	0.009	0.001	0.002	0.001	0.223	0.222	0.02	0.005	0.045	262	9151					25789	21993
2020	Ledegem	Roeselare	West Flanders	Flanders	Near WA	Near	Far	Far	Far	0	1	No	0.679	0.519	0.036	0.051	0.895	0.021	0	0.042	0.004	0.014	0.025	0.0730424	0.0628288	0.0662334	0.0546786	0.0471474	0.497	0.339	0.108	0.031	0.006	0.001	0.003	0.001	0.211	0.235	0.016	0.003	0.044	390	9687					24920	21298
2020	Vorselaar	Turnhout	Antwerp	Flanders	Far	Far	Far	Far	Far	0	0	No	0.711	0.539	0.025	0.035	0.939	0	0	0.028	0	0.014	0.019	0.0722467	0.084078	0.0797986	0.0648206	0.0488357	0.502	0.372	0.068	0.027	0.014	0.002	0.004	0.003	0.212	0.218	0.022	0.003	0.055	288	7936					26331	22080
2020	Zuienkerke	Brugge	West Flanders	Flanders	Far	Far	Far	Far	Far	0	0	No	0.657	0.548	0.049	0.072	0.871	0.014	0	0.043	0	0.014	0.057	0.0806156	0.0872114	0.0828142	0.0754855	0.0600953	0.504	0.298	0.165	0.035	0.007	0	0.001	0.002	0.193	0.211	0.013	0.008	0.066	56	2709					28430	22769
2021	Kruisem	Oudenaarde	East Flanders	Flanders	Far	Far	Far	Far	Far	0	0	No	0.663	0.532	0.028	0.046	0.905	0.014	0.007	0.023	0.002	0.014	0.036	0.0764061	0.0767865	0.0636612	0.0570034	0.0456534	0.496	0.347	0.123	0.034	0.009	0.001	0.002	0.001	0.189	0.236	0.013	0.003	0.043	220	15750					29540	24609
2021	Jabbeke	Brugge	West Flanders	Flanders	Far	Far	Far	Far	Far	0	0	No	0.675	0.596	0.024	0.031	0.943	0	0.003	0.022	0.003	0.014	0.016	0.0741924	0.0837771	0.0729144	0.0621938	0.058076	0.496	0.324	0.123	0.034	0.009	0	0.002	0.001	0.222	0.22	0.012	0.004	0.048	262	14081					28904	24254
2021	Zedelgem	Brugge	West Flanders	Flanders	Far	Far	Far	Far	Far	0	0	No	0.679	0.573	0.025	0.052	0.933	0.001	0.004	0.028	0.007	0.014	0.011	0.0725384	0.0808747	0.065817	0.0576554	0.0539019	0.501	0.351	0.098	0.036	0.008	0.001	0.002	0.001	0.208	0.23	0.015	0.006	0.045	378	22901					28063	23644
2020	Kraainem	Halle-Vilvoorde	Flemish Brabant	Flanders	Borders BR	Far	Borders	Far	Far	1	2	Yes	0.442	0.218	0.602	0.753	0.044	0.614	0.114	0.06	0.03	0.013	0.124	0.0706188	0.0695357	0.0614485	0.0535779	0.0441909	0.483	0.229	0.097	0.018	0.012	0.001	0.002	0.005	0.143	0.238	0.01	0.003	0.242	2373	13853					38079	25248
2021	Sint-Genesius-Rode	Halle-Vilvoorde	Flemish Brabant	Flanders	Borders WA	Borders	Borders	Far	Far	2	4	Yes	0.554	0.281	0.526	0.672	0.144	0.661	0.037	0.067	0.037	0.013	0.04	0.072972	0.0700767	0.0646078	0.0559219	0.0502386	0.483	0.235	0.153	0.025	0.013	0.001	0.001	0.003	0.159	0.275	0.01	0.003	0.122	820	18626					38670	24850
2021	Kinrooi	Maaseik	Limburg	Flanders	Far	Far	Far	Borders	Far	0	0	No	0.698	0.655	0.039	0.058	0.918	0.003	0.006	0.035	0.006	0.013	0.019	0.0815876	0.0894435	0.0819967	0.0706219	0.0548282	0.507	0.274	0.078	0.021	0.016	0.001	0.002	0.002	0.202	0.207	0.018	0.004	0.175	223	12216					24435	20972
2021	Herne	Halle-Vilvoorde	Flemish Brabant	Flanders	Borders WA	Borders	Far	Far	Far	1	2	No	0.588	0.455	0.154	0.163	0.758	0.172	0	0.013	0.032	0.013	0.013	0.0769805	0.0777264	0.0717589	0.0611666	0.0535581	0.493	0.334	0.103	0.04	0.008	0.001	0.002	0.001	0.208	0.238	0.014	0.003	0.049	150	6706					30349	25143
2020	Haaltert	Aalst	East Flanders	Flanders	Far	Far	Far	Far	Far	0	0	No	0.652	0.485	0.078	0.126	0.872	0.081	0.011	0.013	0.002	0.013	0.009	0.0768071	0.078691	0.0711018	0.0541472	0.0503795	0.493	0.379	0.068	0.03	0.008	0.001	0.003	0.002	0.227	0.221	0.019	0.005	0.037	609	18582					28327	23700
2020	Gooik	Halle-Vilvoorde	Flemish Brabant	Flanders	Near WA	Near	Far	Far	Far	0	1	No	0.611	0.466	0.092	0.118	0.848	0.078	0	0.03	0.004	0.013	0.026	0.0765545	0.0790591	0.071763	0.0597844	0.052815	0.493	0.348	0.099	0.037	0.007	0.001	0.002	0.002	0.212	0.229	0.011	0.003	0.048	228	9189					29399	24311
2021	Torhout	Brugge	West Flanders	Flanders	Far	Far	Far	Far	Far	0	0	No	0.656	0.554	0.068	0.076	0.897	0.011	0.004	0.04	0	0.013	0.034	0.0707671	0.0729116	0.0714007	0.0600448	0.0520031	0.499	0.342	0.084	0.031	0.011	0.001	0.003	0.005	0.228	0.222	0.023	0.007	0.043	453	20490					26271	22334
2020	Middelkerke	Oostende	West Flanders	Flanders	Far	Far	Far	Far	Far	0	0	No	0.623	0.451	0.103	0.111	0.891	0.022	0.016	0.019	0.003	0.013	0.038	0.0748237	0.0851988	0.0908719	0.0920985	0.0904119	0.497	0.266	0.092	0.021	0.016	0.001	0.003	0.005	0.341	0.152	0.034	0.006	0.064	248	19578					23831	20072
2021	Middelkerke	Oostende	West Flanders	Flanders	Far	Far	Far	Far	Far	0	0	No	0.627	0.495	0.089	0.109	0.878	0.029	0.006	0.016	0.003	0.013	0.055	0.0715339	0.0893792	0.0919721	0.0923789	0.0918196	0.496	0.264	0.092	0.021	0.019	0	0.002	0.005	0.345	0.15	0.035	0.006	0.061	249	19676					24888	20669
2020	Brecht	Antwerpen	Antwerp	Flanders	Far	Far	Far	Near	Far	0	0	No	0.679	0.565	0.039	0.058	0.879	0.006	0.008	0.058	0.01	0.013	0.026	0.0785903	0.0872736	0.0768605	0.0577301	0.0508446	0.498	0.347	0.093	0.03	0.014	0.002	0.002	0.002	0.191	0.224	0.016	0.006	0.075	322	29454					28253	22953
2020	Zoersel	Antwerpen	Antwerp	Flanders	Far	Far	Far	Far	Far	0	0	No	0.698	0.554	0.044	0.05	0.913	0.017	0.015	0.013	0.006	0.013	0.025	0.0731652	0.0841219	0.0801829	0.0667361	0.0666003	0.489	0.312	0.104	0.029	0.01	0.001	0.002	0.002	0.226	0.219	0.017	0.009	0.07	571	22065					30162	23565
2020	Nazareth	Gent	East Flanders	Flanders	Far	Far	Far	Far	Far	0	0	No	0.684	0.54	0.064	0.066	0.912	0.009	0.009	0.013	0.006	0.013	0.038	0.0744917	0.0830343	0.0662054	0.054502	0.0569793	0.492	0.348	0.101	0.03	0.008	0.001	0.002	0.002	0.217	0.224	0.013	0.005	0.049	330	11702					29380	24002
2021	Galmaarden	Halle-Vilvoorde	Flemish Brabant	Flanders	Near WA	Near	Far	Far	Far	0	1	No	0.615	0.515	0.105	0.123	0.855	0.101	0.004	0.004	0.004	0.013	0.018	0.0707734	0.0798324	0.0698675	0.0601291	0.0510701	0.495	0.35	0.085	0.036	0.009	0.001	0.002	0.002	0.21	0.249	0.019	0.004	0.033	250	8814					29777	25181
2020	Diksmuide	Diksmuide	West Flanders	Flanders	Far	Far	Far	Far	Near	0	1	No	0.657	0.515	0.051	0.057	0.941	0.008	0.002	0.013	0.006	0.013	0.017	0.0756218	0.0740191	0.0649374	0.0568647	0.0476049	0.5	0.328	0.115	0.031	0.009	0.001	0.003	0.003	0.205	0.227	0.024	0.007	0.049	112	16843					23782	20777
2020	Assenede	Eeklo	East Flanders	Flanders	Far	Far	Far	Borders	Far	0	0	No	0.665	0.534	0.041	0.054	0.913	0.008	0.008	0.026	0.003	0.013	0.029	0.0770683	0.0793762	0.0662983	0.055878	0.055948	0.495	0.358	0.088	0.029	0.013	0.001	0.003	0.002	0.204	0.213	0.017	0.005	0.068	163	14296					26990	22964
2020	Kortenaken	Leuven	Flemish Brabant	Flanders	Near WA	Near	Far	Far	Far	0	1	No	0.638	0.509	0.04	0.075	0.939	0.009	0	0.03	0	0.013	0.009	0.0813349	0.0791778	0.0700419	0.0615404	0.0508819	0.499	0.348	0.091	0.04	0.009	0.002	0.002	0.002	0.22	0.217	0.016	0.003	0.05	159	7892					26925	22400
2021	Kaprijke	Eeklo	East Flanders	Flanders	Far	Far	Far	Near	Far	0	0	No	0.685	0.61	0.03	0.026	0.899	0.006	0.013	0.051	0.006	0.013	0.013	0.0707924	0.0780098	0.0701781	0.0560504	0.0557432	0.495	0.324	0.115	0.035	0.011	0.001	0.002	0.001	0.209	0.224	0.016	0.004	0.059	194	6508					28570	23308
2020	Sint-Genesius-Rode	Halle-Vilvoorde	Flemish Brabant	Flanders	Borders WA	Borders	Borders	Far	Far	2	4	Yes	0.54	0.244	0.496	0.662	0.125	0.648	0.044	0.066	0.046	0.012	0.059	0.0718676	0.0712745	0.0658292	0.055909	0.0505176	0.483	0.241	0.151	0.023	0.012	0.001	0.002	0.002	0.161	0.274	0.01	0.002	0.121	815	18519					37141	24273
2020	Boortmeerbeek	Leuven	Flemish Brabant	Flanders	Far	Far	Far	Far	Far	0	0	No	0.663	0.507	0.088	0.083	0.864	0.051	0.005	0.022	0.007	0.012	0.039	0.0697785	0.077057	0.0697785	0.0587025	0.0473892	0.495	0.36	0.079	0.031	0.01	0.001	0.002	0.001	0.201	0.248	0.012	0.003	0.051	673	12629					33230	25234
2021	Kalmthout	Antwerpen	Antwerp	Flanders	Far	Far	Far	Borders	Far	0	0	No	0.683	0.627	0.062	0.069	0.898	0.012	0.008	0.044	0.004	0.012	0.023	0.0699297	0.0750184	0.0674641	0.0630574	0.0547686	0.488	0.308	0.097	0.029	0.01	0.001	0.002	0.002	0.197	0.236	0.01	0.004	0.103	321	19020					30023	23926
2021	Westerlo	Turnhout	Antwerp	Flanders	Far	Far	Far	Far	Far	0	0	No	0.692	0.588	0.048	0.073	0.883	0.008	0.013	0.022	0.01	0.012	0.052	0.0740258	0.0775433	0.0690459	0.0672674	0.0576634	0.5	0.363	0.068	0.025	0.013	0.002	0.002	0.002	0.226	0.223	0.021	0.005	0.049	456	25288					27463	22971
2021	Oudenburg	Oostende	West Flanders	Flanders	Far	Far	Far	Far	Far	0	0	No	0.656	0.554	0.056	0.07	0.9	0.012	0.004	0.016	0.016	0.012	0.04	0.0709637	0.0760252	0.0733395	0.0568123	0.0565024	0.502	0.351	0.087	0.031	0.012	0.001	0.003	0.003	0.219	0.216	0.019	0.004	0.053	272	9672					25816	22551
2021	Nijlen	Mechelen	Antwerp	Flanders	Far	Far	Far	Far	Far	0	0	No	0.686	0.6	0.048	0.044	0.908	0.005	0.016	0.008	0.017	0.012	0.034	0.0726269	0.0789725	0.0685848	0.0593707	0.054242	0.493	0.356	0.08	0.031	0.013	0.001	0.002	0.002	0.203	0.228	0.019	0.005	0.06	587	22985					28176	23044
2020	Maldegem	Eeklo	East Flanders	Flanders	Far	Far	Far	Borders	Far	0	0	No	0.648	0.536	0.036	0.069	0.894	0.008	0.005	0.037	0.005	0.012	0.04	0.0748177	0.0746095	0.0654864	0.0604874	0.0515309	0.5	0.344	0.103	0.032	0.009	0.001	0.003	0.003	0.209	0.214	0.018	0.005	0.06	251	23958					25668	21554
2021	Lierde	Oudenaarde	East Flanders	Flanders	Near WA	Near	Far	Far	Far	0	1	No	0.638	0.537	0.035	0.046	0.916	0.054	0	0.006	0	0.012	0.012	0.0690904	0.0760296	0.0730125	0.0620003	0.049027	0.503	0.351	0.085	0.036	0.01	0.001	0.003	0.001	0.221	0.233	0.02	0.004	0.036	252	6626					28673	24348
2020	Lierde	Oudenaarde	East Flanders	Flanders	Near WA	Near	Far	Far	Far	0	1	No	0.627	0.487	0.017	0.044	0.917	0.041	0	0.006	0	0.012	0.024	0.0727742	0.0724704	0.0735339	0.062443	0.0493771	0.503	0.361	0.082	0.032	0.01	0.002	0.002	0.001	0.217	0.23	0.02	0.004	0.038	250	6579					27738	23931
2020	Beernem	Brugge	West Flanders	Flanders	Far	Far	Far	Near	Far	0	0	No	0.628	0.541	0.037	0.043	0.923	0.014	0.002	0.024	0.002	0.012	0.022	0.068752	0.0811374	0.0666667	0.0620537	0.052575	0.508	0.346	0.098	0.033	0.008	0.001	0.003	0.002	0.212	0.225	0.022	0.009	0.042	219	15817					26486	22510
2021	Moerbeke	Gent	East Flanders	Flanders	Far	Far	Far	Borders	Far	0	0	No	0.683	0.61	0.03	0.042	0.912	0.006	0.018	0.012	0	0.012	0.041	0.0685014	0.0700136	0.0650234	0.0580674	0.0527748	0.497	0.357	0.084	0.031	0.008	0.001	0.004	0.001	0.187	0.239	0.02	0.005	0.065	174	6619					28347	23783
2020	Kruisem	Oudenaarde	East Flanders	Flanders	Far	Far	Far	Far	Far	0	0	No	0.646	0.503	0.024	0.05	0.918	0.015	0.007	0.012	0.005	0.012	0.03	0.0791677	0.0752347	0.0624207	0.0541106	0.0461812	0.497	0.348	0.121	0.033	0.008	0.001	0.002	0	0.187	0.238	0.014	0.003	0.045	220	15743					28998	23660
2021	Sint-Laureins	Eeklo	East Flanders	Flanders	Far	Far	Far	Borders	Far	0	0	No	0.655	0.599	0.03	0.032	0.945	0	0.006	0.024	0.012	0.012	0	0.0708502	0.0847311	0.0698381	0.0675246	0.0497397	0.51	0.318	0.116	0.034	0.011	0.001	0.002	0.001	0.202	0.216	0.021	0.004	0.075	93	6919					26519	22594
2021	Houthulst	Diksmuide	West Flanders	Flanders	Far	Far	Far	Far	Far	0	0	No	0.643	0.497	0.024	0.048	0.919	0.012	0	0.042	0.009	0.012	0.006	0.0690802	0.0706458	0.0597847	0.0506849	0.0396282	0.502	0.349	0.097	0.034	0.011	0.001	0.004	0.002	0.187	0.242	0.025	0.007	0.041	182	10214					24385	21143
2020	Sint-Laureins	Eeklo	East Flanders	Flanders	Far	Far	Far	Borders	Far	0	0	No	0.658	0.554	0.021	0.03	0.935	0	0.012	0.03	0.012	0.012	0	0.0713449	0.0810138	0.0728098	0.0650454	0.0464401	0.506	0.32	0.115	0.034	0.008	0.001	0.004	0.001	0.2	0.213	0.021	0.005	0.077	92	6818					25888	21771
2020	Oud-Heverlee	Leuven	Flemish Brabant	Flanders	Borders WA	Borders	Far	Far	Far	1	2	No	0.693	0.526	0.088	0.116	0.818	0.039	0.021	0.049	0.014	0.011	0.049	0.068646	0.0736842	0.0751237	0.0609987	0.0533513	0.498	0.329	0.095	0.032	0.008	0.001	0.003	0.002	0.198	0.26	0.008	0.004	0.06	356	11088					37956	26980
2021	Heers	Tongeren	Limburg	Flanders	Borders WA	Borders	Far	Far	Far	1	2	No	0.655	0.57	0.102	0.128	0.823	0.057	0.006	0.057	0.006	0.011	0.04	0.0773105	0.0813938	0.06928	0.06683	0.0560773	0.5	0.345	0.091	0.033	0.015	0.001	0.002	0.002	0.203	0.214	0.028	0.007	0.06	138	7339					25563	21796
2021	Scherpenheuvel-Zichem	Leuven	Flemish Brabant	Flanders	Far	Far	Far	Far	Far	0	0	No	0.659	0.559	0.096	0.104	0.84	0.015	0.017	0.035	0.009	0.011	0.074	0.0736412	0.0772073	0.0704619	0.066681	0.0612675	0.495	0.348	0.066	0.031	0.012	0.001	0.002	0.002	0.25	0.2	0.03	0.003	0.054	455	23135					27111	22730
2021	Haaltert	Aalst	East Flanders	Flanders	Far	Far	Far	Far	Far	0	0	No	0.656	0.555	0.092	0.14	0.858	0.073	0.013	0.011	0.009	0.011	0.024	0.0734251	0.0772366	0.0731075	0.0573319	0.0489677	0.493	0.373	0.07	0.031	0.01	0.001	0.002	0.003	0.223	0.226	0.02	0.005	0.036	619	18892					29251	24381
2021	Herzele	Aalst	East Flanders	Flanders	Near WA	Near	Far	Far	Far	0	1	No	0.653	0.551	0.075	0.098	0.831	0.087	0.004	0.043	0.008	0.011	0.017	0.0775535	0.076468	0.0640399	0.0556822	0.0498752	0.495	0.378	0.074	0.03	0.01	0.001	0.002	0.002	0.212	0.225	0.022	0.005	0.038	385	18414					28963	24420
2020	Beerse	Turnhout	Antwerp	Flanders	Far	Far	Far	Near	Far	0	0	No	0.689	0.539	0.064	0.065	0.881	0.008	0.004	0.044	0.011	0.011	0.04	0.0732433	0.0766602	0.066685	0.0550014	0.046404	0.498	0.367	0.072	0.024	0.015	0.002	0.003	0.001	0.194	0.239	0.015	0.004	0.064	486	18128					28016	22790
2020	Westerlo	Turnhout	Antwerp	Flanders	Far	Far	Far	Far	Far	0	0	No	0.693	0.546	0.044	0.07	0.895	0.011	0.011	0.021	0.01	0.011	0.039	0.0755182	0.0762344	0.0677595	0.0691123	0.0566586	0.5	0.366	0.067	0.025	0.012	0.001	0.003	0.002	0.225	0.222	0.022	0.005	0.051	453	25119					27020	22459
2020	Tielt-Winge	Leuven	Flemish Brabant	Flanders	Far	Far	Far	Far	Far	0	0	No	0.638	0.523	0.063	0.079	0.901	0.019	0.004	0.023	0.008	0.011	0.034	0.0706068	0.0825756	0.0728335	0.0614214	0.0510299	0.499	0.351	0.086	0.038	0.009	0.001	0.002	0.002	0.207	0.231	0.018	0.004	0.05	242	10783					28891	23288
2020	Grobbendonk	Turnhout	Antwerp	Flanders	Far	Far	Far	Far	Far	0	0	No	0.675	0.545	0.056	0.061	0.886	0.015	0.004	0.026	0.018	0.011	0.041	0.0855251	0.0852568	0.077742	0.0633387	0.0603865	0.501	0.355	0.09	0.029	0.012	0.001	0.002	0.003	0.216	0.202	0.021	0.004	0.064	394	11172					27640	22339
2021	Wuustwezel	Antwerpen	Antwerp	Flanders	Far	Far	Far	Borders	Far	0	0	No	0.687	0.629	0.042	0.072	0.814	0	0.009	0.129	0.008	0.011	0.028	0.0757838	0.0794395	0.075034	0.0594742	0.0465389	0.503	0.344	0.097	0.026	0.014	0.001	0.002	0.003	0.175	0.227	0.016	0.005	0.09	239	21346					27097	22349
2020	Gavere	Gent	East Flanders	Flanders	Far	Far	Far	Far	Far	0	0	No	0.686	0.541	0.045	0.052	0.884	0.028	0.009	0.02	0.011	0.011	0.037	0.0776857	0.0807838	0.0697855	0.0618852	0.0521261	0.494	0.363	0.088	0.029	0.007	0.001	0.002	0.002	0.215	0.227	0.016	0.007	0.043	409	12903					30196	24059
2021	Ledegem	Roeselare	West Flanders	Flanders	Near WA	Near	Far	Far	Far	0	1	No	0.673	0.539	0.037	0.05	0.898	0.011	0	0.053	0.014	0.011	0.014	0.0692458	0.0668793	0.0649244	0.0553555	0.0480502	0.497	0.335	0.111	0.031	0.009	0.001	0.001	0.002	0.212	0.234	0.017	0.003	0.044	391	9715					25372	21847
2020	Staden	Roeselare	West Flanders	Flanders	Near WA	Near	Far	Far	Near	0	2	No	0.669	0.542	0.057	0.1	0.871	0.014	0.003	0.055	0.008	0.011	0.038	0.0743536	0.0719243	0.0557002	0.0494534	0.0450286	0.503	0.337	0.115	0.031	0.008	0.001	0.002	0.003	0.189	0.239	0.017	0.005	0.053	246	11518					24257	20990
2020	Aalter	Gent	East Flanders	Flanders	Far	Far	Far	Near	Far	0	0	No	0.67	0.538	0.035	0.051	0.873	0.013	0.011	0.035	0.008	0.011	0.049	0.0761667	0.0713013	0.0630439	0.0558487	0.0527993	0.501	0.352	0.105	0.031	0.007	0.001	0.002	0.002	0.205	0.225	0.015	0.003	0.052	244	29182					27883	23046
2021	Dentergem	Tielt	West Flanders	Flanders	Far	Far	Far	Far	Far	0	0	No	0.669	0.537	0.053	0.067	0.857	0.007	0.007	0.086	0.004	0.011	0.029	0.0721232	0.0696921	0.0651771	0.0573049	0.039361	0.503	0.35	0.113	0.028	0.008	0.002	0.001	0	0.193	0.24	0.017	0.003	0.043	331	8644					26006	21935
2021	Wortegem-Petegem	Oudenaarde	East Flanders	Flanders	Near WA	Near	Far	Far	Far	0	1	No	0.653	0.493	0.03	0.046	0.949	0.017	0	0	0	0.011	0.023	0.0772572	0.0806702	0.0650016	0.0592616	0.0525908	0.504	0.33	0.13	0.038	0.009	0.001	0.002	0.001	0.187	0.246	0.012	0.002	0.042	152	6445					30633	25036
2020	Wortegem-Petegem	Oudenaarde	East Flanders	Flanders	Near WA	Near	Far	Far	Far	0	1	No	0.661	0.465	0.03	0.034	0.946	0.022	0	0.005	0	0.011	0.016	0.0775121	0.0807939	0.0650102	0.0581341	0.0542272	0.503	0.33	0.127	0.037	0.008	0.001	0.002	0.001	0.193	0.243	0.012	0.002	0.044	151	6395					29442	24143
2021	Overijse	Halle-Vilvoorde	Flemish Brabant	Flanders	Borders WA	Borders	Borders	Far	Far	2	4	No	0.546	0.416	0.364	0.516	0.334	0.505	0.039	0.046	0.025	0.01	0.042	0.0748162	0.0694471	0.0622106	0.0522896	0.0474264	0.49	0.276	0.118	0.027	0.011	0.001	0.001	0.002	0.169	0.257	0.01	0.003	0.124	571	25655					37098	25592
2021	Linkebeek	Halle-Vilvoorde	Flemish Brabant	Flanders	Borders BR / Near WA	Near	Borders	Far	Far	1	3	Yes	0.541	0.271	0.579	0.697	0.113	0.742	0.01	0.01	0.072	0.01	0.041	0.0761304	0.0784437	0.0773922	0.054469	0.0498423	0.471	0.245	0.135	0.027	0.02	0.001	0.002	0.006	0.174	0.267	0.016	0.004	0.102	1135	4739					34681	24965
2020	Bertem	Leuven	Flemish Brabant	Flanders	Near WA	Near	Near	Far	Far	0	2	No	0.637	0.513	0.109	0.149	0.828	0.084	0.003	0.029	0.006	0.01	0.039	0.0718935	0.0696252	0.0631164	0.0544379	0.0451677	0.492	0.352	0.079	0.034	0.008	0	0.002	0.002	0.186	0.259	0.008	0.002	0.066	338	10141					33226	25640
2021	Roosdaal	Halle-Vilvoorde	Flemish Brabant	Flanders	Far	Far	Far	Far	Far	0	0	No	0.63	0.499	0.145	0.179	0.751	0.174	0.007	0.023	0.02	0.01	0.016	0.0747991	0.0793298	0.0718926	0.0548812	0.0488972	0.492	0.353	0.084	0.032	0.008	0.001	0.001	0.002	0.202	0.248	0.016	0.005	0.047	534	11688					30883	24766
2021	Hove	Antwerpen	Antwerp	Flanders	Far	Far	Far	Far	Far	0	0	No	0.724	0.633	0.056	0.111	0.905	0.02	0.01	0.015	0.015	0.01	0.025	0.0685411	0.0749366	0.0765054	0.0725232	0.0555086	0.483	0.29	0.111	0.026	0.011	0.002	0.002	0.002	0.221	0.255	0.01	0.004	0.067	1377	8287					37921	25926
2020	Hove	Antwerpen	Antwerp	Flanders	Far	Far	Far	Far	Far	0	0	No	0.726	0.558	0.065	0.106	0.895	0.029	0.01	0.019	0.014	0.01	0.024	0.0686073	0.0775456	0.0797198	0.0680034	0.053992	0.481	0.296	0.105	0.025	0.01	0.001	0.001	0.003	0.221	0.254	0.01	0.004	0.07	1375	8277					36979	25635
2020	Kortessem	Tongeren	Limburg	Flanders	Near WA	Near	Far	Far	Far	0	1	No	0.684	0.566	0.039	0.076	0.925	0.015	0.01	0.005	0	0.01	0.035	0.0711917	0.0785359	0.075693	0.0772329	0.0554371	0.501	0.347	0.087	0.028	0.014	0.001	0.002	0.002	0.216	0.218	0.021	0.004	0.059	248	8437					26857	22462
2021	Zoersel	Antwerpen	Antwerp	Flanders	Far	Far	Far	Far	Far	0	0	No	0.703	0.584	0.052	0.05	0.913	0.02	0.012	0.016	0.004	0.01	0.024	0.0702039	0.0841003	0.0804909	0.0678127	0.0665042	0.491	0.306	0.107	0.03	0.01	0.001	0.001	0.002	0.227	0.221	0.017	0.009	0.068	573	22142					30628	24092
2020	Haacht	Leuven	Flemish Brabant	Flanders	Far	Far	Far	Far	Far	0	0	No	0.645	0.533	0.052	0.059	0.916	0.022	0.01	0.01	0.005	0.01	0.027	0.0763754	0.0777188	0.0677101	0.0620676	0.0499093	0.491	0.367	0.073	0.032	0.01	0.002	0.002	0.001	0.206	0.242	0.014	0.004	0.047	484	14854					30785	24582
2020	Nijlen	Mechelen	Antwerp	Flanders	Far	Far	Far	Far	Far	0	0	No	0.687	0.559	0.035	0.044	0.915	0.005	0.017	0.012	0.012	0.01	0.03	0.0736319	0.0797752	0.0662687	0.0588184	0.05542	0.494	0.362	0.077	0.029	0.012	0.001	0.002	0.002	0.202	0.227	0.018	0.005	0.062	586	22936					27671	22309
2020	Oudsbergen	Maaseik	Limburg	Flanders	Far	Far	Far	Near	Far	0	0	No	0.699	0.584	0.04	0.039	0.938	0.003	0.013	0.007	0.011	0.01	0.018	0.0775089	0.0803435	0.0698088	0.0589355	0.0497546	0.505	0.35	0.08	0.025	0.014	0.001	0.004	0.002	0.199	0.227	0.019	0.003	0.076	203	23615					25055	21540
2021	Assenede	Eeklo	East Flanders	Flanders	Far	Far	Far	Borders	Far	0	0	No	0.672	0.584	0.041	0.054	0.935	0.003	0.005	0.018	0	0.01	0.029	0.0776024	0.0779501	0.0666157	0.0595925	0.0531952	0.497	0.352	0.088	0.032	0.013	0.001	0.002	0.002	0.205	0.213	0.018	0.006	0.069	164	14369					27710	23469
2021	Voeren	Tongeren	Limburg	Flanders	Borders WA	Borders	Far	Borders	Far	1	2	Yes	0.562	0.451	0.163	0.239	0.745	0.216	0	0	0.02	0.01	0.01	0.07005	0.0857756	0.0793424	0.0695735	0.0540863	0.503	0.225	0.11	0.021	0.016	0.001	0.002	0.002	0.181	0.208	0.011	0.004	0.219	83	4193					25901	21729
2021	Kluisbergen	Oudenaarde	East Flanders	Flanders	Borders WA	Borders	Far	Far	Far	1	2	No	0.623	0.476	0.05	0.049	0.876	0.057	0.014	0.014	0.01	0.01	0.019	0.0695587	0.0697083	0.0631264	0.0471204	0.0483171	0.496	0.359	0.1	0.033	0.008	0.001	0.001	0.002	0.195	0.238	0.02	0.005	0.037	218	6682					27934	23793
2020	Veurne	Veurne	West Flanders	Flanders	Far	Far	Far	Far	Borders	1	2	No	0.689	0.51	0.051	0.064	0.895	0.029	0.005	0.018	0.003	0.01	0.039	0.0679941	0.0765036	0.0676636	0.0670853	0.0565929	0.493	0.33	0.102	0.025	0.01	0.001	0.003	0.003	0.235	0.211	0.021	0.007	0.052	125	12094					24160	20845
2021	Vleteren	Ieper	West Flanders	Flanders	Near WA	Near	Far	Far	Borders	1	3	No	0.636	0.527	0.041	0.024	0.96	0	0.01	0.02	0	0.01	0	0.0688615	0.0716049	0.0633745	0.0482853	0.0477366	0.511	0.308	0.132	0.032	0.006	0.001	0.003	0.001	0.184	0.259	0.018	0.005	0.051	94	3649					23526	20741
2020	Tervuren	Leuven	Flemish Brabant	Flanders	Borders BR / Near WA	Near	Borders	Far	Far	1	3	No	0.557	0.393	0.34	0.459	0.345	0.377	0.081	0.06	0.035	0.009	0.092	0.0740284	0.0694072	0.0563796	0.0486334	0.0427358	0.486	0.274	0.088	0.023	0.009	0.001	0.002	0.002	0.158	0.262	0.009	0.002	0.169	676	22708					38032	25181
2021	Boortmeerbeek	Leuven	Flemish Brabant	Flanders	Far	Far	Far	Far	Far	0	0	No	0.662	0.568	0.095	0.087	0.841	0.062	0.005	0.023	0.011	0.009	0.048	0.0660696	0.0740042	0.0718831	0.0604132	0.0475293	0.495	0.357	0.083	0.032	0.01	0.001	0.002	0.001	0.205	0.247	0.011	0.003	0.048	678	12711					33951	25981
2021	Putte	Mechelen	Antwerp	Flanders	Far	Far	Far	Far	Far	0	0	No	0.656	0.547	0.07	0.077	0.883	0.024	0.009	0.024	0.011	0.009	0.04	0.0778949	0.0785568	0.0690682	0.0630551	0.0551663	0.496	0.353	0.088	0.031	0.012	0.001	0.002	0.003	0.214	0.216	0.018	0.004	0.057	516	18109					28548	23297
2020	Heist-Op-Den-Berg	Mechelen	Antwerp	Flanders	Far	Far	Far	Far	Far	0	0	No	0.669	0.532	0.062	0.068	0.883	0.017	0.008	0.027	0.014	0.009	0.042	0.0771164	0.0821194	0.0708801	0.061735	0.0528692	0.493	0.362	0.08	0.029	0.012	0.001	0.003	0.002	0.216	0.212	0.022	0.005	0.057	496	42950					26736	22214
2020	Brakel	Oudenaarde	East Flanders	Flanders	Borders WA	Borders	Far	Far	Far	1	2	No	0.636	0.465	0.058	0.074	0.887	0.041	0.006	0.029	0.003	0.009	0.026	0.0767568	0.0749324	0.0699324	0.0611486	0.0497973	0.492	0.355	0.08	0.029	0.009	0.001	0.003	0.001	0.235	0.223	0.021	0.004	0.039	260	14803					26835	22871
2021	Tremelo	Leuven	Flemish Brabant	Flanders	Far	Far	Far	Far	Far	0	0	No	0.645	0.544	0.05	0.049	0.906	0.015	0.012	0.018	0.009	0.009	0.032	0.0830503	0.0875125	0.0760573	0.0657343	0.0573427	0.497	0.356	0.081	0.029	0.012	0.001	0.002	0.001	0.227	0.218	0.02	0.004	0.049	686	15008					30292	23765
2020	Begijnendijk	Leuven	Flemish Brabant	Flanders	Far	Far	Far	Far	Far	0	0	No	0.661	0.521	0.029	0.041	0.923	0.004	0.009	0.017	0.004	0.009	0.034	0.0814497	0.0848597	0.0759938	0.0650818	0.0515394	0.49	0.371	0.071	0.03	0.009	0.001	0.002	0.002	0.223	0.218	0.018	0.004	0.051	581	10256					28430	23426
2020	Zedelgem	Brugge	West Flanders	Flanders	Far	Far	Far	Far	Far	0	0	No	0.666	0.518	0.023	0.044	0.962	0.001	0.001	0.016	0.004	0.009	0.006	0.0744918	0.0791694	0.0642186	0.059235	0.0508852	0.5	0.36	0.096	0.034	0.007	0.001	0.002	0.001	0.204	0.227	0.014	0.005	0.047	377	22852					26934	22917
2020	Zonnebeke	Ieper	West Flanders	Flanders	Borders WA	Borders	Far	Far	Borders	2	4	No	0.66	0.494	0.029	0.024	0.937	0.011	0	0.014	0	0.009	0.029	0.0734847	0.0716456	0.0582121	0.0489365	0.0460579	0.503	0.348	0.113	0.032	0.009	0.001	0.002	0.001	0.188	0.243	0.016	0.004	0.042	184	12498					25548	21507
2020	Houthulst	Diksmuide	West Flanders	Flanders	Far	Far	Far	Far	Far	0	0	No	0.642	0.476	0.023	0.035	0.916	0.006	0.006	0.042	0.006	0.009	0.015	0.0700524	0.07025	0.0583934	0.0483154	0.0425847	0.501	0.353	0.094	0.036	0.009	0.001	0.004	0.001	0.185	0.239	0.025	0.008	0.045	181	10110					23601	20601
2021	Affligem	Halle-Vilvoorde	Flemish Brabant	Flanders	Near BR	Far	Near	Far	Far	0	1	No	0.62	0.507	0.183	0.252	0.622	0.264	0.003	0.073	0.011	0.008	0.019	0.0701558	0.072467	0.0632968	0.0585253	0.0520391	0.491	0.347	0.083	0.031	0.01	0.001	0.002	0.001	0.199	0.26	0.015	0.003	0.049	748	13407					31204	25045
2021	Langemark-Poelkapelle	Ieper	West Flanders	Flanders	Near WA	Near	Far	Far	Near	0	2	No	0.699	0.555	0.144	0.088	0.92	0	0.017	0.021	0.008	0.008	0.025	0.0736022	0.0726126	0.062098	0.0515834	0.0440376	0.518	0.337	0.112	0.032	0.009	0.002	0.002	0.002	0.183	0.237	0.016	0.005	0.063	152	7843					25014	21456
2020	Scherpenheuvel-Zichem	Leuven	Flemish Brabant	Flanders	Far	Far	Far	Far	Far	0	0	No	0.652	0.499	0.085	0.096	0.866	0.013	0.011	0.033	0	0.008	0.069	0.0732085	0.0757478	0.0713579	0.0650742	0.0598666	0.495	0.353	0.063	0.029	0.01	0.001	0.003	0.002	0.25	0.2	0.031	0.003	0.056	454	23078					26602	21873
2020	Hulshout	Turnhout	Antwerp	Flanders	Far	Far	Far	Far	Far	0	0	No	0.685	0.516	0.039	0.028	0.965	0.004	0	0.008	0	0.008	0.016	0.0798283	0.0829757	0.0714354	0.0564616	0.0475918	0.502	0.386	0.07	0.028	0.013	0.001	0.003	0.001	0.205	0.212	0.028	0.004	0.049	603	10471					26797	22040
2021	Veurne	Veurne	West Flanders	Flanders	Far	Far	Far	Far	Borders	1	2	No	0.69	0.525	0.054	0.063	0.895	0.03	0.003	0.023	0.003	0.008	0.04	0.0679803	0.0747126	0.0697865	0.0672414	0.0596059	0.491	0.326	0.103	0.024	0.011	0	0.002	0.003	0.241	0.211	0.023	0.007	0.049	125	12172					24775	21426
2020	Rijkevorsel	Turnhout	Antwerp	Flanders	Far	Far	Far	Near	Far	0	0	No	0.716	0.557	0.05	0.103	0.828	0.003	0	0.134	0.019	0.008	0.008	0.0706076	0.0720033	0.0626437	0.050821	0.0473727	0.504	0.362	0.081	0.027	0.011	0.002	0.003	0.001	0.186	0.239	0.018	0.004	0.067	260	12178					25114	21331
2021	Rijkevorsel	Turnhout	Antwerp	Flanders	Far	Far	Far	Near	Far	0	0	No	0.722	0.61	0.057	0.119	0.836	0.003	0	0.128	0.01	0.008	0.015	0.0689065	0.0720868	0.0616489	0.0542282	0.0468075	0.503	0.356	0.083	0.029	0.013	0.002	0.002	0.001	0.188	0.24	0.018	0.004	0.064	262	12262					25741	21945
2021	Damme	Brugge	West Flanders	Flanders	Far	Far	Far	Borders	Far	0	0	No	0.677	0.581	0.065	0.081	0.901	0.004	0	0.046	0	0.007	0.042	0.0649143	0.0817867	0.0844508	0.0710416	0.0534588	0.502	0.295	0.141	0.033	0.008	0.001	0.001	0.001	0.218	0.208	0.013	0.003	0.078	125	10973					27926	22576
2020	Geetbets	Leuven	Flemish Brabant	Flanders	Far	Far	Far	Far	Far	0	0	No	0.625	0.469	0.085	0.067	0.89	0.007	0.007	0.037	0	0.007	0.051	0.0741222	0.085013	0.0656697	0.0580299	0.0484395	0.501	0.35	0.093	0.035	0.011	0.001	0.003	0.001	0.206	0.22	0.024	0.004	0.053	173	6136					25718	21190
2021	Wellen	Tongeren	Limburg	Flanders	Far	Far	Far	Far	Far	0	0	No	0.658	0.565	0.039	0.055	0.919	0.02	0	0.014	0.007	0.007	0.034	0.0796067	0.0802802	0.0787985	0.0619612	0.0599407	0.499	0.347	0.087	0.036	0.014	0.001	0.004	0.001	0.224	0.21	0.024	0.004	0.049	277	7413					26574	22387
2021	Sint-Lievens-Houtem	Aalst	East Flanders	Flanders	Far	Far	Far	Far	Far	0	0	No	0.656	0.552	0.039	0.065	0.894	0.038	0.017	0.021	0.007	0.007	0.017	0.07851	0.0745941	0.0621777	0.0468959	0.0485196	0.496	0.37	0.087	0.034	0.008	0.001	0.002	0.002	0.206	0.232	0.016	0.004	0.039	387	10474					29406	24973
2021	Lendelede	Kortrijk	West Flanders	Flanders	Near WA	Near	Far	Far	Far	0	1	No	0.712	0.501	0.044	0.049	0.966	0	0	0.027	0	0.007	0	0.0662974	0.0637009	0.0702787	0.058681	0.0567769	0.495	0.331	0.101	0.032	0.008	0	0.003	0.002	0.233	0.223	0.02	0.004	0.043	435	5766					26127	22354
2021	Oostkamp	Brugge	West Flanders	Flanders	Far	Far	Far	Far	Far	0	0	No	0.676	0.575	0.046	0.07	0.933	0.003	0.003	0.028	0.008	0.007	0.018	0.06994	0.0719527	0.0625183	0.0547612	0.0581156	0.498	0.337	0.106	0.035	0.009	0.001	0.002	0.002	0.213	0.234	0.014	0.004	0.043	298	23832					28614	23951
2020	Laarne	Dendermonde	East Flanders	Flanders	Far	Far	Far	Far	Far	0	0	No	0.692	0.537	0.035	0.041	0.907	0.007	0.01	0.026	0.003	0.007	0.04	0.0728611	0.0765001	0.071082	0.0625101	0.0564451	0.494	0.353	0.096	0.027	0.008	0.001	0.003	0.002	0.221	0.219	0.018	0.003	0.048	380	12361					29279	23304
2020	Wingene	Tielt	West Flanders	Flanders	Far	Far	Far	Far	Far	0	0	No	0.658	0.529	0.038	0.051	0.919	0.002	0.009	0.052	0.002	0.007	0.009	0.0743768	0.0710116	0.0578944	0.0464941	0.0447771	0.51	0.342	0.124	0.032	0.005	0.001	0.003	0.001	0.184	0.238	0.015	0.003	0.051	212	14429					25436	21429
2021	Lichtervelde	Roeselare	West Flanders	Flanders	Far	Far	Far	Far	Far	0	0	No	0.671	0.55	0.049	0.035	0.941	0.004	0.004	0.026	0	0.007	0.018	0.0717869	0.0755769	0.062089	0.0540631	0.0454799	0.505	0.364	0.096	0.037	0.006	0.001	0.001	0.002	0.198	0.232	0.016	0.005	0.042	343	8962					26174	22736
2021	Wingene	Tielt	West Flanders	Flanders	Far	Far	Far	Far	Far	0	0	No	0.66	0.537	0.05	0.054	0.915	0.004	0.007	0.046	0.004	0.007	0.017	0.071091	0.0712935	0.0616392	0.0463138	0.044761	0.51	0.341	0.126	0.034	0.007	0.001	0.002	0.001	0.184	0.236	0.016	0.004	0.049	216	14699					26120	22191
2020	Lichtervelde	Roeselare	West Flanders	Flanders	Far	Far	Far	Far	Far	0	0	No	0.656	0.537	0.046	0.034	0.951	0.011	0.004	0.021	0	0.007	0.007	0.0722272	0.0740161	0.0616055	0.0525492	0.0469589	0.505	0.365	0.097	0.033	0.006	0.001	0.002	0.002	0.197	0.231	0.016	0.005	0.045	342	8943					25198	22081
2021	Hooglede	Roeselare	West Flanders	Flanders	Far	Far	Far	Far	Far	0	0	No	0.671	0.556	0.037	0.048	0.909	0.007	0	0.053	0.004	0.007	0.021	0.0769463	0.0755363	0.066472	0.0553933	0.0503575	0.507	0.342	0.114	0.036	0.007	0.001	0.001	0.002	0.197	0.234	0.016	0.007	0.043	261	9925					26777	22632
2021	Tervuren	Leuven	Flemish Brabant	Flanders	Borders BR / Near WA	Near	Borders	Far	Far	1	3	No	0.563	0.432	0.356	0.476	0.346	0.386	0.083	0.054	0.032	0.006	0.094	0.0757231	0.0706982	0.0581141	0.0470156	0.0431705	0.486	0.273	0.093	0.023	0.011	0.001	0.001	0.003	0.156	0.263	0.008	0.002	0.165	681	22861					39541	25741
2021	Hoeilaart	Halle-Vilvoorde	Flemish Brabant	Flanders	Borders WA	Borders	Borders	Far	Far	2	4	No	0.575	0.427	0.366	0.47	0.39	0.393	0.065	0.063	0.03	0.006	0.054	0.069184	0.0616319	0.0592014	0.0546875	0.046441	0.489	0.293	0.104	0.024	0.011	0.001	0.001	0.003	0.169	0.263	0.009	0.002	0.119	561	11509					36634	25284
2021	Schilde	Antwerpen	Antwerp	Flanders	Far	Far	Far	Far	Far	0	0	No	0.679	0.565	0.079	0.07	0.892	0.01	0.012	0.014	0.012	0.006	0.055	0.0714322	0.0838137	0.0787007	0.0631611	0.0623089	0.49	0.24	0.169	0.028	0.014	0.001	0.001	0.002	0.21	0.23	0.011	0.004	0.092	553	19925					36020	24182
2021	Nieuwerkerken	Hasselt	Limburg	Flanders	Far	Far	Far	Far	Far	0	0	No	0.693	0.579	0.099	0.101	0.85	0	0	0.056	0.006	0.006	0.081	0.0731155	0.0787725	0.0671758	0.0688729	0.0551549	0.491	0.353	0.086	0.031	0.012	0.001	0.004	0.002	0.21	0.222	0.024	0.003	0.052	314	7062					26172	22267
2020	Nieuwerkerken	Hasselt	Limburg	Flanders	Far	Far	Far	Far	Far	0	0	No	0.69	0.591	0.09	0.088	0.861	0.006	0	0.055	0.006	0.006	0.067	0.074	0.0792857	0.068	0.0638571	0.0577143	0.49	0.354	0.086	0.031	0.013	0.001	0.004	0.001	0.209	0.223	0.023	0.003	0.052	311	6998					25800	21513
2020	Herne	Halle-Vilvoorde	Flemish Brabant	Flanders	Borders WA	Borders	Far	Far	Far	1	2	No	0.582	0.421	0.142	0.16	0.791	0.169	0.006	0	0.012	0.006	0.017	0.0784753	0.0804185	0.067713	0.0612855	0.0524664	0.489	0.337	0.1	0.035	0.008	0.001	0.003	0.002	0.206	0.238	0.012	0.003	0.055	150	6699					29522	24294
2020	Sint-Martens-Latem	Gent	East Flanders	Flanders	Far	Far	Far	Far	Far	0	0	No	0.707	0.541	0.08	0.123	0.943	0.029	0.006	0.006	0.006	0.006	0.006	0.0706866	0.0772537	0.0801194	0.0637612	0.0690149	0.484	0.213	0.207	0.027	0.008	0.001	0.001	0.001	0.222	0.232	0.009	0.004	0.076	579	8365					39027	25287
2020	Tremelo	Leuven	Flemish Brabant	Flanders	Far	Far	Far	Far	Far	0	0	No	0.639	0.501	0.045	0.04	0.918	0.022	0.009	0.013	0.009	0.006	0.022	0.0845845	0.086126	0.0780161	0.0615952	0.0563003	0.497	0.358	0.08	0.029	0.012	0.001	0.003	0.001	0.223	0.216	0.019	0.004	0.053	682	14917					29397	23007
2021	Herselt	Turnhout	Antwerp	Flanders	Far	Far	Far	Far	Far	0	0	No	0.675	0.558	0.048	0.052	0.936	0.009	0.003	0.003	0.003	0.006	0.041	0.0711314	0.082998	0.0790425	0.0686763	0.0509446	0.506	0.351	0.078	0.028	0.012	0.001	0.002	0.003	0.234	0.209	0.026	0.003	0.054	280	14649					26683	22209
2021	Alveringem	Veurne	West Flanders	Flanders	Far	Far	Far	Far	Borders	1	2	No	0.637	0.493	0.034	0.045	0.95	0.006	0	0.006	0.025	0.006	0.006	0.0718516	0.0673115	0.0661271	0.0428346	0.0400711	0.518	0.306	0.147	0.04	0.009	0.001	0.002	0.001	0.16	0.251	0.019	0.006	0.059	63	5024					23785	20868
2020	Moerbeke	Gent	East Flanders	Flanders	Far	Far	Far	Borders	Far	0	0	No	0.668	0.584	0.023	0.024	0.938	0.006	0.006	0.025	0	0.006	0.019	0.0668901	0.0691757	0.0653664	0.0591193	0.0522627	0.498	0.356	0.081	0.03	0.009	0.001	0.002	0.001	0.189	0.239	0.018	0.005	0.069	173	6570					27710	22824
2020	Oostkamp	Brugge	West Flanders	Flanders	Far	Far	Far	Far	Far	0	0	No	0.671	0.535	0.032	0.058	0.925	0	0.001	0.037	0.007	0.006	0.024	0.0700982	0.0708533	0.0612887	0.0541992	0.0586039	0.497	0.343	0.103	0.034	0.008	0.001	0.002	0.001	0.212	0.232	0.014	0.004	0.045	297	23805					27852	23167
2020	Kaprijke	Eeklo	East Flanders	Flanders	Far	Far	Far	Near	Far	0	0	No	0.681	0.569	0.025	0.029	0.914	0.006	0.006	0.043	0	0.006	0.025	0.0702518	0.076935	0.0696301	0.0561082	0.0571961	0.496	0.323	0.115	0.032	0.009	0.002	0.001	0.001	0.21	0.224	0.016	0.004	0.062	191	6436					27745	22578
2020	Affligem	Halle-Vilvoorde	Flemish Brabant	Flanders	Near BR	Far	Near	Far	Far	0	1	No	0.622	0.451	0.171	0.225	0.653	0.232	0.008	0.068	0.008	0.005	0.026	0.0725408	0.0704447	0.0616859	0.0575685	0.0524779	0.49	0.354	0.082	0.028	0.01	0.001	0.001	0.001	0.196	0.26	0.016	0.002	0.049	745	13351					30302	24528
2021	Sint-Martens-Latem	Gent	East Flanders	Flanders	Far	Far	Far	Far	Far	0	0	No	0.709	0.566	0.086	0.132	0.93	0.016	0.016	0.011	0.005	0.005	0.016	0.0712477	0.0743822	0.0823388	0.0665461	0.0679928	0.486	0.204	0.21	0.028	0.007	0.001	0.001	0.001	0.223	0.234	0.009	0.004	0.076	574	8285					41519	25961
2021	Merksplas	Turnhout	Antwerp	Flanders	Far	Far	Far	Borders	Far	0	0	No	0.721	0.623	0.058	0.118	0.771	0	0	0.129	0.048	0.005	0.048	0.069789	0.0854394	0.0776722	0.0631811	0.0548342	0.506	0.341	0.09	0.027	0.013	0.001	0.002	0.002	0.189	0.233	0.015	0.013	0.073	193	8616					26740	22566
2021	Gavere	Gent	East Flanders	Flanders	Far	Far	Far	Far	Far	0	0	No	0.693	0.575	0.047	0.072	0.901	0.025	0.003	0.014	0.005	0.005	0.047	0.0744673	0.0838526	0.0686976	0.0618509	0.053081	0.493	0.356	0.092	0.032	0.008	0.001	0.003	0.003	0.216	0.227	0.016	0.006	0.041	411	13007					30475	24668
2020	Merksplas	Turnhout	Antwerp	Flanders	Far	Far	Far	Borders	Far	0	0	No	0.715	0.543	0.056	0.091	0.753	0	0	0.16	0.027	0.005	0.055	0.0731906	0.0859902	0.0743542	0.0642309	0.052013	0.508	0.347	0.09	0.025	0.01	0.001	0.002	0.002	0.185	0.236	0.015	0.012	0.075	193	8588					25891	21866
2020	Kluisbergen	Oudenaarde	East Flanders	Flanders	Borders WA	Borders	Far	Far	Far	1	2	No	0.638	0.437	0.048	0.049	0.914	0.04	0.01	0.01	0.005	0.005	0.015	0.0651644	0.0707978	0.0607491	0.0473508	0.0494823	0.498	0.358	0.095	0.031	0.009	0.001	0.002	0.002	0.197	0.24	0.02	0.005	0.039	214	6577					27012	23060
2021	Aalter	Gent	East Flanders	Flanders	Far	Far	Far	Near	Far	0	0	No	0.675	0.575	0.041	0.06	0.878	0.01	0.009	0.033	0.014	0.005	0.052	0.0776722	0.072444	0.0645845	0.0558024	0.0530003	0.502	0.348	0.107	0.033	0.008	0.001	0.002	0.002	0.208	0.225	0.015	0.003	0.048	244	29242					28870	23717
2021	Vorselaar	Turnhout	Antwerp	Flanders	Far	Far	Far	Far	Far	0	0	No	0.713	0.618	0.032	0.04	0.937	0	0.005	0.024	0.005	0.005	0.024	0.069224	0.0832188	0.0794702	0.0657254	0.0514807	0.502	0.364	0.073	0.026	0.015	0.001	0.002	0.001	0.22	0.222	0.021	0.004	0.052	290	7995					27351	22640
2020	Heuvelland	Ieper	West Flanders	Flanders	Borders WA	Borders	Far	Far	Borders	2	4	No	0.598	0.45	0.082	0.094	0.901	0.071	0	0.014	0.005	0.005	0.005	0.0778451	0.0755741	0.0791067	0.0601817	0.0487005	0.514	0.3	0.136	0.029	0.011	0.002	0.003	0.001	0.188	0.231	0.02	0.006	0.074	84	7926					22678	19957
2020	Kortemark	Diksmuide	West Flanders	Flanders	Far	Far	Far	Far	Far	0	0	No	0.64	0.457	0.023	0.025	0.961	0.002	0.002	0.018	0.002	0.005	0.009	0.0704214	0.0714455	0.0637259	0.0560851	0.0517527	0.5	0.338	0.106	0.03	0.008	0.001	0.003	0.001	0.209	0.23	0.023	0.004	0.048	229	12693					23924	20500
2020	Huldenberg	Leuven	Flemish Brabant	Flanders	Borders WA	Borders	Near	Far	Far	1	3	No	0.595	0.46	0.163	0.212	0.718	0.156	0	0.046	0.027	0.004	0.05	0.0748416	0.0758475	0.0673976	0.0546223	0.0492908	0.494	0.327	0.101	0.032	0.009	0.001	0.001	0.001	0.182	0.257	0.012	0.003	0.072	249	9943					32982	24803
2020	Schilde	Antwerpen	Antwerp	Flanders	Far	Far	Far	Far	Far	0	0	No	0.668	0.52	0.073	0.072	0.876	0.022	0.016	0.018	0.01	0.004	0.053	0.0747889	0.0818255	0.0782067	0.0626257	0.0617209	0.49	0.246	0.163	0.027	0.011	0.001	0.002	0.001	0.21	0.226	0.01	0.003	0.099	551	19873					34480	23380
2020	Ardooie	Tielt	West Flanders	Flanders	Far	Far	Far	Far	Far	0	0	No	0.657	0.515	0.054	0.088	0.895	0	0	0.069	0.007	0.004	0.025	0.0708393	0.0755692	0.0716093	0.0578594	0.0527995	0.499	0.321	0.121	0.032	0.006	0.001	0.003	0.001	0.226	0.219	0.02	0.005	0.046	260	9077					24868	21083
2020	Hooglede	Roeselare	West Flanders	Flanders	Far	Far	Far	Far	Far	0	0	No	0.659	0.494	0.033	0.05	0.929	0	0	0.045	0.004	0.004	0.019	0.0798437	0.071128	0.0668203	0.0524945	0.0483871	0.507	0.345	0.111	0.034	0.006	0.001	0.003	0.001	0.196	0.233	0.016	0.007	0.047	262	9973					26059	22096
2020	Hoeilaart	Halle-Vilvoorde	Flemish Brabant	Flanders	Borders WA	Borders	Borders	Far	Far	2	4	No	0.569	0.374	0.358	0.468	0.379	0.417	0.057	0.055	0.026	0.003	0.063	0.0677179	0.065265	0.0593079	0.0515112	0.0489707	0.49	0.296	0.101	0.025	0.009	0.001	0.002	0.003	0.168	0.259	0.009	0.003	0.125	556	11408					35370	24520
2021	Bertem	Leuven	Flemish Brabant	Flanders	Near WA	Near	Near	Far	Far	0	2	No	0.655	0.559	0.127	0.171	0.829	0.065	0.007	0.034	0.01	0.003	0.051	0.0710013	0.0695303	0.0645288	0.0559969	0.0469746	0.493	0.349	0.078	0.037	0.008	0.001	0.002	0.002	0.188	0.26	0.008	0.002	0.065	340	10190					33957	26132
2020	Roosdaal	Halle-Vilvoorde	Flemish Brabant	Flanders	Far	Far	Far	Far	Far	0	0	No	0.626	0.471	0.145	0.169	0.751	0.184	0.014	0.024	0.01	0.003	0.014	0.0777007	0.077872	0.0709329	0.054142	0.0472029	0.493	0.356	0.081	0.031	0.009	0.001	0.001	0.002	0.204	0.247	0.017	0.005	0.046	533	11665					29971	24157
2021	Brakel	Oudenaarde	East Flanders	Flanders	Borders WA	Borders	Far	Far	Far	1	2	No	0.645	0.515	0.063	0.078	0.901	0.034	0.008	0.02	0.003	0.003	0.031	0.0719902	0.077481	0.0729393	0.0618899	0.0524675	0.493	0.351	0.084	0.031	0.011	0.001	0.003	0	0.237	0.221	0.021	0.004	0.036	259	14762					27507	23423
2020	Sint-Lievens-Houtem	Aalst	East Flanders	Flanders	Far	Far	Far	Far	Far	0	0	No	0.66	0.527	0.033	0.054	0.906	0.028	0.017	0.028	0.007	0.003	0.01	0.0772854	0.0738249	0.0597904	0.0490243	0.0471018	0.496	0.37	0.086	0.031	0.009	0.001	0.002	0.001	0.206	0.231	0.016	0.004	0.042	385	10400					28792	24254
2020	Jabbeke	Brugge	West Flanders	Flanders	Far	Far	Far	Far	Far	0	0	No	0.669	0.561	0.026	0.028	0.94	0.003	0.003	0.028	0.003	0.003	0.02	0.0773668	0.0826303	0.0724638	0.0622972	0.0569616	0.497	0.329	0.119	0.033	0.007	0.001	0.002	0.001	0.221	0.22	0.013	0.004	0.05	257	13868					28616	23515
2020	Oosterzele	Gent	East Flanders	Flanders	Far	Far	Far	Far	Far	0	0	No	0.672	0.54	0.027	0.034	0.945	0.011	0.013	0.008	0.005	0.003	0.016	0.0722109	0.0798773	0.0716998	0.0530082	0.0451227	0.501	0.354	0.095	0.037	0.008	0.001	0.002	0.001	0.198	0.246	0.013	0.005	0.04	314	13689					30879	25215
2021	Kortemark	Diksmuide	West Flanders	Flanders	Far	Far	Far	Far	Far	0	0	No	0.649	0.513	0.025	0.027	0.976	0.002	0	0.01	0.002	0.002	0.007	0.0683922	0.0741176	0.0642353	0.057098	0.0524706	0.5	0.336	0.108	0.031	0.008	0.001	0.002	0.001	0.21	0.231	0.022	0.005	0.045	230	12743					24672	21301
2021	Huldenberg	Leuven	Flemish Brabant	Flanders	Borders WA	Borders	Near	Far	Far	1	3	No	0.61	0.506	0.159	0.222	0.674	0.192	0.008	0.046	0.011	0	0.069	0.0760913	0.0758911	0.0688827	0.054966	0.0511614	0.494	0.32	0.104	0.035	0.009	0.002	0.001	0.001	0.185	0.257	0.012	0.003	0.07	250	9981					34088	25569
2020	Langemark-Poelkapelle	Ieper	West Flanders	Flanders	Near WA	Near	Far	Far	Near	0	2	No	0.695	0.516	0.139	0.079	0.926	0.004	0.013	0.022	0.004	0	0.03	0.0739692	0.0722462	0.0600615	0.0489846	0.0425846	0.519	0.336	0.11	0.031	0.009	0.001	0.002	0.002	0.179	0.233	0.018	0.005	0.073	153	7825					24297	20654
2020	Mesen	Ieper	West Flanders	Flanders	Borders WA	Borders	Far	Far	Borders	2	4	Yes	0.556	0.313	0.344	0.239	0.742	0.226	0	0	0	0	0.032	0.0477555	0.0659026	0.0582617	0.0553964	0.0401146	0.497	0.315	0.059	0.016	0.022	0.001	0.003	0.003	0.177	0.256	0.037	0.008	0.103	291	1047					21268	18325
2021	Pepingen	Halle-Vilvoorde	Flemish Brabant	Flanders	Borders WA	Borders	Near	Far	Far	1	3	No	0.594	0.465	0.078	0.114	0.839	0.098	0.018	0.027	0	0	0.018	0.0760195	0.0820035	0.0711436	0.0638298	0.0452128	0.5	0.339	0.116	0.03	0.008	0.001	0.001	0.002	0.196	0.246	0.01	0.004	0.047	126	4499					31738	24769
2020	Spiere-Helkijn	Kortrijk	West Flanders	Flanders	Borders WA	Borders	Far	Far	Near	1	3	Yes	0.518	0.279	0.312	0.425	0.644	0.2	0.044	0	0.022	0	0.089	0.0834942	0.0757722	0.0588803	0.0453668	0.0419884	0.485	0.344	0.083	0.031	0.017	0	0.001	0.004	0.163	0.26	0.028	0.006	0.061	192	2071					24819	20323
2021	Hulshout	Turnhout	Antwerp	Flanders	Far	Far	Far	Far	Far	0	0	No	0.686	0.57	0.046	0.039	0.941	0.004	0	0.031	0.008	0	0.016	0.0803259	0.0852515	0.0733163	0.0588235	0.0459411	0.501	0.381	0.072	0.028	0.015	0	0.002	0.002	0.209	0.21	0.029	0.004	0.047	607	10553					26991	22682
2021	Begijnendijk	Leuven	Flemish Brabant	Flanders	Far	Far	Far	Far	Far	0	0	No	0.661	0.556	0.03	0.047	0.901	0.012	0.012	0.025	0.008	0	0.041	0.079694	0.0834705	0.0777573	0.0655563	0.0536458	0.49	0.367	0.072	0.032	0.011	0.001	0.002	0.001	0.224	0.219	0.019	0.004	0.048	585	10322					29199	24187
2021	Oosterzele	Gent	East Flanders	Flanders	Far	Far	Far	Far	Far	0	0	No	0.675	0.544	0.033	0.029	0.924	0.018	0.021	0.013	0.005	0	0.018	0.0721402	0.0791215	0.0705403	0.0564323	0.0451604	0.502	0.352	0.097	0.038	0.007	0.001	0.002	0.001	0.201	0.246	0.012	0.005	0.037	316	13740					31867	25856
2021	Zuienkerke	Brugge	West Flanders	Flanders	Far	Far	Far	Far	Far	0	0	No	0.652	0.578	0.048	0.087	0.882	0.029	0	0.044	0	0	0.044	0.0835745	0.0857453	0.0781476	0.0738061	0.0615051	0.503	0.295	0.167	0.038	0.009	0.001	0.002	0.001	0.195	0.21	0.013	0.007	0.061	57	2750					27854	23189
2020	Alveringem	Veurne	West Flanders	Flanders	Far	Far	Far	Far	Borders	1	2	No	0.63	0.416	0.033	0.034	0.936	0.012	0	0.006	0.035	0	0.012	0.0726513	0.0700637	0.062301	0.0410032	0.0396099	0.518	0.311	0.146	0.041	0.009	0	0.001	0.001	0.157	0.257	0.019	0.005	0.054	62	4993					23104	20036
2021	Heuvelland	Ieper	West Flanders	Flanders	Borders WA	Borders	Far	Far	Borders	2	4	No	0.605	0.474	0.099	0.093	0.904	0.069	0	0.005	0.005	0	0.018	0.0774585	0.0720162	0.0808758	0.062144	0.0492343	0.515	0.3	0.137	0.03	0.012	0.001	0.002	0.001	0.191	0.23	0.018	0.006	0.073	83	7897					23712	20871
2021	Maarkedal	Oudenaarde	East Flanders	Flanders	Borders WA	Borders	Far	Far	Far	1	2	No	0.649	0.511	0.024	0.051	0.969	0.006	0	0.006	0.006	0	0.012	0.0770804	0.087148	0.0644958	0.0588328	0.0490798	0.484	0.31	0.133	0.036	0.007	0	0.002	0.001	0.229	0.229	0.011	0.004	0.038	138	6362					29283	23648
2020	Maarkedal	Oudenaarde	East Flanders	Flanders	Borders WA	Borders	Far	Far	Far	1	2	No	0.646	0.503	0.024	0.039	0.967	0.007	0	0.007	0	0	0.02	0.0798359	0.0845693	0.0626381	0.0593247	0.0468602	0.486	0.316	0.131	0.032	0.007	0.001	0.002	0	0.227	0.228	0.014	0.003	0.039	137	6338					28912	22957
2020	Koekelare	Diksmuide	West Flanders	Flanders	Far	Far	Far	Far	Far	0	0	No	0.621	0.472	0.01	0.021	0.944	0.02	0.008	0.012	0.004	0	0.012	0.0678681	0.0764229	0.072887	0.0591993	0.0451694	0.499	0.344	0.104	0.033	0.009	0.001	0.004	0.001	0.209	0.219	0.024	0.005	0.048	222	8760					24253	20735
2021	Lo-Reninge	Diksmuide	West Flanders	Flanders	Near WA	Near	Far	Far	Near	0	2	No	0.69	0.535		0.064	0.956	0.011	0	0.022	0.011	0	0	0.0739718	0.0822591	0.0607735	0.0457336	0.0441989	0.505	0.29	0.17	0.029	0.007	0.001	0	0.001	0.172	0.258	0.02	0.005	0.047	51	3257					23826	20295
2020	Zwalm	Oudenaarde	East Flanders	Flanders	Near WA	Near	Far	Far	Far	0	1	No	0.655	0.511	0.016	0.015	1	0	0	0	0	0	0	0.083976	0.0822622	0.0680622	0.0636553	0.0479863	0.493	0.348	0.098	0.035	0.008	0	0.002	0.001	0.21	0.239	0.016	0.005	0.037	241	8167					28775	24152
2021	Zwalm	Oudenaarde	East Flanders	Flanders	Near WA	Near	Far	Far	Far	0	1	No	0.656	0.54	0.015	0.015	0.972	0	0.005	0.005	0	0	0.018	0.0803062	0.0840724	0.0694934	0.0639048	0.0500547	0.496	0.342	0.101	0.039	0.008	0.001	0.002	0.002	0.21	0.239	0.016	0.005	0.036	243	8224					30212	24848
2021	Koekelare	Diksmuide	West Flanders	Flanders	Far	Far	Far	Far	Far	0	0	No	0.623	0.503		0.018	0.945	0.017	0.013	0.008	0.004	0	0.013	0.0679845	0.0746115	0.0728976	0.0623857	0.0491316	0.5	0.337	0.105	0.033	0.01	0.001	0.003	0.001	0.21	0.223	0.024	0.006	0.047	222	8745					24743	21476
2020	Lo-Reninge	Diksmuide	West Flanders	Flanders	Near WA	Near	Far	Far	Near	0	2	No	0.684	0.514		0.063	0.951	0.01	0.01	0.019	0	0	0.01	0.077437	0.0786517	0.0543577	0.0467659	0.0412997	0.503	0.289	0.169	0.028	0.008	0.002	0.002	0.001	0.171	0.257	0.019	0.004	0.05	52	3290					23128	19883
2021	Horebeke	Oudenaarde	East Flanders	Flanders	Near WA	Near	Far	Far	Far	0	1	No	0.654	0.525	0.043	0.036	0.979	0	0	0	0	0	0.021	0.0835821	0.0830846	0.0567164	0.0641791	0.0621891	0.481	0.308	0.125	0.034	0.005	0.001	0.001	0.001	0.261	0.215	0.012	0.003	0.033	179	2009					31668	24545
2020	Horebeke	Oudenaarde	East Flanders	Flanders	Near WA	Near	Far	Far	Far	0	1	No	0.666	0.492	0.044	0.029	0.979	0	0	0	0	0	0.021	0.0816428	0.0757051	0.0588817	0.0618506	0.063335	0.481	0.313	0.119	0.031	0.005	0.002	0.001		0.264	0.215	0.011	0.003	0.035	180	2022					29452	24399
2020	Herstappe	Tongeren	Limburg	Flanders	Borders WA	Borders	Far	Far	Far	1	2	Yes	0.676	0.571			1	0	0	0	0	0	0	0.0759494	0.0886076	0.101266	0.113924	0.0632911	0.595	0.19	0.165	0.089	0.013				0.215	0.19	0.025	0.025	0.089	59	79					28706	22928
2021	Herstappe	Tongeren	Limburg	Flanders	Borders WA	Borders	Far	Far	Far	1	2	Yes	0.706	0.429			1	0	0	0	0	0	0	0.0769231	0.0641026	0.102564	0.115385	0.0769231	0.603	0.179	0.179	0.09	0.013			0.013	0.167	0.205	0.026	0.013	0.115	58	78					30262	27455
2019	Antwerpen	Antwerpen	Antwerp	Flanders	Far	Far	Far	Borders	Far	0	0	No	0.571	0.414	0.398	0.459								0.0594607	0.0562421	0.0512177	0.042728	0.03841	0.5	0.312	0.062	0.017	0.032	0.002	0.006	0.012	0.158	0.255	0.024	0.006	0.114	2577	525935					23260	18834
2018	Antwerpen	Antwerpen	Antwerp	Flanders	Far	Far	Far	Borders	Far	0	0	No	0.574	0.423	0.384	0.457								0.0598184	0.0560535	0.0509744	0.0427282	0.038333	0.499	0.306	0.061	0.016	0.036	0.002	0.005	0.013	0.16	0.254	0.024	0.006	0.117	2562	523248					22687	18298
2019	Machelen	Halle-Vilvoorde	Flemish Brabant	Flanders	Borders BR	Far	Borders	Far	Far	1	2	No	0.477	0.319	0.582	0.62								0.0677649	0.0611757	0.0507106	0.0388243	0.0326873	0.485	0.349	0.054	0.017	0.018	0.002	0.003	0.008	0.151	0.299	0.019	0.004	0.078	1347	15469					23997	20433
2017	Antwerpen	Antwerpen	Antwerp	Flanders	Far	Far	Far	Borders	Far	0	0	No	0.611	0.424	0.371	0.449								0.0600245	0.0564806	0.0507826	0.0427559	0.0374246	0.498	0.303	0.059	0.015	0.038	0.002	0.007	0.013	0.162	0.252	0.023	0.006	0.121	2549	520504	0.294	0.248	0.256	0.202	22196	17989
2018	Machelen	Halle-Vilvoorde	Flemish Brabant	Flanders	Borders BR	Far	Borders	Far	Far	1	2	No	0.479	0.325	0.562	0.615								0.0667315	0.0594682	0.0500649	0.0394942	0.0321012	0.483	0.344	0.053	0.016	0.022	0.002	0.004	0.008	0.153	0.298	0.017	0.004	0.08	1342	15417					23783	20103
2016	Antwerpen	Antwerpen	Antwerp	Flanders	Far	Far	Far	Borders	Far	0	0	No	0.592	0.452	0.357	0.441								0.0606759	0.0566995	0.0502667	0.0441628	0.0355368	0.497	0.299	0.058	0.015	0.039	0.002	0.008	0.012	0.164	0.25	0.023	0.006	0.126	2533	517042	0.301	0.25	0.252	0.196	21624	17401
2017	Machelen	Halle-Vilvoorde	Flemish Brabant	Flanders	Borders BR	Far	Borders	Far	Far	1	2	No	0.519	0.336	0.534	0.615								0.0693298	0.0586332	0.0490591	0.0396831	0.0320238	0.484	0.34	0.053	0.016	0.023	0.002	0.006	0.007	0.155	0.297	0.019	0.003	0.08	1318	15135	0.342	0.29	0.222	0.146	23211	19829
2016	Machelen	Halle-Vilvoorde	Flemish Brabant	Flanders	Borders BR	Far	Borders	Far	Far	1	2	No	0.518	0.37	0.512	0.591								0.0698998	0.0592658	0.0484963	0.0396911	0.0308182	0.483	0.337	0.05	0.016	0.025	0.001	0.007	0.007	0.158	0.292	0.018	0.003	0.087	1285	14764	0.352	0.288	0.22	0.141	22757	19057
2019	Vilvoorde	Halle-Vilvoorde	Flemish Brabant	Flanders	Borders BR	Far	Borders	Far	Far	1	2	No	0.487	0.316	0.492	0.573								0.0674667	0.0599356	0.0507956	0.0391302	0.0330741	0.486	0.354	0.05	0.021	0.022	0.002	0.004	0.007	0.149	0.297	0.02	0.003	0.072	2074	44727					25420	20925
2018	Vilvoorde	Halle-Vilvoorde	Flemish Brabant	Flanders	Borders BR	Far	Borders	Far	Far	1	2	No	0.493	0.341	0.475	0.554								0.0674964	0.0603198	0.0505087	0.0379951	0.0324991	0.486	0.35	0.049	0.02	0.025	0.001	0.005	0.006	0.15	0.296	0.019	0.003	0.076	2041	44015					24799	20352
2017	Vilvoorde	Halle-Vilvoorde	Flemish Brabant	Flanders	Borders BR	Far	Borders	Far	Far	1	2	No	0.526	0.336	0.449	0.537								0.0689647	0.0601067	0.0490284	0.0384078	0.0313122	0.487	0.346	0.048	0.019	0.026	0.002	0.007	0.006	0.15	0.294	0.019	0.003	0.08	2025	43653	0.314	0.282	0.262	0.142	24506	20065
2016	Vilvoorde	Halle-Vilvoorde	Flemish Brabant	Flanders	Borders BR	Far	Borders	Far	Far	1	2	No	0.509	0.359	0.426	0.531								0.0699026	0.0598833	0.0482367	0.0387521	0.0308715	0.486	0.344	0.048	0.018	0.027	0.002	0.007	0.006	0.153	0.291	0.018	0.003	0.083	2001	43017	0.323	0.28	0.261	0.137	23898	19603
2019	Zaventem	Halle-Vilvoorde	Flemish Brabant	Flanders	Borders BR	Far	Borders	Far	Far	1	2	No	0.481	0.313	0.479	0.564								0.06624	0.0678982	0.0555636	0.0420073	0.0377018	0.488	0.312	0.076	0.021	0.017	0.001	0.003	0.003	0.151	0.252	0.013	0.003	0.149	1240	34368					28611	22000
2018	Zaventem	Halle-Vilvoorde	Flemish Brabant	Flanders	Borders BR	Far	Borders	Far	Far	1	2	No	0.489	0.308	0.46	0.557								0.0672679	0.0670609	0.0561502	0.0429627	0.0367534	0.489	0.31	0.074	0.02	0.018	0.001	0.003	0.003	0.153	0.251	0.012	0.003	0.152	1220	33806					28015	21528
2019	Genk	Hasselt	Limburg	Flanders	Far	Far	Far	Far	Far	0	0	No	0.629	0.496	0.236	0.321								0.0699267	0.0753869	0.0689614	0.055326	0.0439078	0.494	0.306	0.057	0.017	0.023	0.001	0.006	0.006	0.201	0.235	0.042	0.006	0.1	757	66227					22624	18759
2019	Drogenbos	Halle-Vilvoorde	Flemish Brabant	Flanders	Borders BR / Near WA	Near	Borders	Far	Far	1	3	Yes	0.414	0.157	0.663	0.79								0.0637212	0.0633691	0.0533357	0.0447104	0.0323887	0.471	0.322	0.083	0.019	0.02	0.002	0.004	0.007	0.163	0.275	0.02	0.004	0.083	2276	5689					23807	19889
2018	Genk	Hasselt	Limburg	Flanders	Far	Far	Far	Far	Far	0	0	No	0.632	0.505	0.227	0.309								0.071706	0.0754395	0.06631	0.0547469	0.0415665	0.493	0.301	0.055	0.017	0.027	0.001	0.006	0.005	0.199	0.237	0.042	0.006	0.104	755	66110					21845	17996
2017	Zaventem	Halle-Vilvoorde	Flemish Brabant	Flanders	Borders BR	Far	Borders	Far	Far	1	2	No	0.522	0.329	0.438	0.543								0.0689779	0.0683807	0.0531816	0.0438054	0.0355042	0.488	0.31	0.072	0.019	0.019	0.001	0.005	0.003	0.154	0.248	0.012	0.002	0.155	1208	33385	0.243	0.253	0.311	0.193	27726	21478
2017	Genk	Hasselt	Limburg	Flanders	Far	Far	Far	Far	Far	0	0	No	0.666	0.496	0.215	0.299								0.0729588	0.0746544	0.0645562	0.0536404	0.0395301	0.492	0.295	0.054	0.016	0.032	0.002	0.008	0.005	0.198	0.24	0.041	0.006	0.105	754	65986	0.386	0.288	0.228	0.098	21086	17549
2019	Mechelen	Mechelen	Antwerp	Flanders	Far	Far	Far	Far	Far	0	0	No	0.589	0.46	0.275	0.248								0.0634789	0.0626261	0.0567945	0.046134	0.0404407	0.489	0.354	0.059	0.023	0.022	0.002	0.004	0.011	0.175	0.254	0.019	0.005	0.072	1319	86616					26873	21996
2016	Genk	Hasselt	Limburg	Flanders	Far	Far	Far	Far	Far	0	0	No	0.643	0.534	0.196	0.289								0.0743481	0.0744851	0.0633877	0.0515291	0.03792	0.492	0.291	0.053	0.016	0.035	0.001	0.009	0.004	0.195	0.242	0.04	0.006	0.108	751	65691	0.396	0.284	0.225	0.095	20494	17022
2018	Mechelen	Mechelen	Antwerp	Flanders	Far	Far	Far	Far	Far	0	0	No	0.594	0.464	0.258	0.256								0.0649188	0.0630561	0.0551191	0.046245	0.0398815	0.489	0.352	0.058	0.022	0.024	0.002	0.004	0.011	0.175	0.255	0.019	0.005	0.073	1314	86304					26130	21383
2017	Mechelen	Mechelen	Antwerp	Flanders	Far	Far	Far	Far	Far	0	0	No	0.626	0.467	0.242	0.266								0.0656712	0.0633765	0.0547221	0.0463239	0.0384965	0.49	0.35	0.057	0.022	0.026	0.001	0.005	0.011	0.176	0.254	0.018	0.005	0.076	1305	85665	0.266	0.274	0.35	0.11	25570	20876
2019	Heusden-Zolder	Hasselt	Limburg	Flanders	Far	Far	Far	Far	Far	0	0	No	0.673	0.56	0.264	0.314								0.0702174	0.0724329	0.0672043	0.0565402	0.0424495	0.496	0.315	0.078	0.022	0.016	0.001	0.004	0.003	0.194	0.236	0.034	0.005	0.092	634	33708					23523	19622
2016	Mechelen	Mechelen	Antwerp	Flanders	Far	Far	Far	Far	Far	0	0	No	0.605	0.479	0.226	0.267								0.0668694	0.0628468	0.0543876	0.0470641	0.036286	0.49	0.347	0.055	0.021	0.028	0.002	0.006	0.009	0.177	0.253	0.018	0.005	0.078	1287	84523	0.274	0.276	0.343	0.107	24834	20247
2016	Zaventem	Halle-Vilvoorde	Flemish Brabant	Flanders	Borders BR	Far	Borders	Far	Far	1	2	No	0.504	0.349	0.421	0.527								0.0707756	0.0689895	0.0522795	0.0444391	0.0334201	0.487	0.309	0.069	0.019	0.021	0.001	0.005	0.003	0.157	0.244	0.011	0.002	0.159	1194	33034	0.249	0.255	0.311	0.185	26830	20845
2018	Drogenbos	Halle-Vilvoorde	Flemish Brabant	Flanders	Borders BR / Near WA	Near	Borders	Far	Far	1	3	Yes	0.409	0.136	0.613	0.793								0.0675966	0.06402	0.0507868	0.0432761	0.0325465	0.469	0.317	0.079	0.019	0.02	0.002	0.004	0.008	0.17	0.267	0.018	0.003	0.092	2241	5599					23434	19292
2019	Leuven	Leuven	Flemish Brabant	Flanders	Near WA	Near	Far	Far	Far	0	1	No	0.619	0.495	0.206	0.288								0.0556981	0.0547738	0.05204	0.0431405	0.0366502	0.502	0.371	0.062	0.026	0.015	0.001	0.004	0.016	0.16	0.206	0.016	0.005	0.118	1768	101624					29734	23164
2016	Heusden-Zolder	Hasselt	Limburg	Flanders	Far	Far	Far	Far	Far	0	0	No	0.687	0.587	0.264	0.292								0.0752174	0.0724607	0.0649178	0.05274	0.0364424	0.496	0.306	0.071	0.02	0.022	0.002	0.006	0.002	0.188	0.241	0.034	0.005	0.103	622	33011	0.368	0.292	0.26	0.08	21812	17962
2018	Heusden-Zolder	Hasselt	Limburg	Flanders	Far	Far	Far	Far	Far	0	0	No	0.675	0.557	0.252	0.302								0.0719592	0.073242	0.0668278	0.0548942	0.0413198	0.496	0.312	0.077	0.021	0.018	0.002	0.005	0.003	0.192	0.237	0.033	0.005	0.096	628	33406					23122	19088
2019	Boom	Antwerpen	Antwerp	Flanders	Far	Far	Far	Far	Far	0	0	No	0.619	0.43	0.268	0.297								0.0727083	0.0650923	0.0516136	0.0414224	0.0421347	0.494	0.36	0.043	0.019	0.021	0.001	0.005	0.003	0.175	0.269	0.028	0.006	0.07	2472	18244					24389	20104
2017	Heusden-Zolder	Hasselt	Limburg	Flanders	Far	Far	Far	Far	Far	0	0	No	0.713	0.568	0.253	0.297								0.0724833	0.0732637	0.0663605	0.0536947	0.0389279	0.496	0.309	0.074	0.021	0.019	0.002	0.005	0.002	0.19	0.24	0.034	0.005	0.099	624	33156	0.358	0.294	0.268	0.08	22423	18594
2018	Leuven	Leuven	Flemish Brabant	Flanders	Near WA	Near	Far	Far	Far	0	1	No	0.617	0.488	0.2	0.268								0.0575771	0.0543838	0.0521367	0.0426555	0.0356481	0.503	0.369	0.061	0.025	0.016	0.001	0.004	0.017	0.16	0.206	0.016	0.005	0.12	1764	101396					29301	22443
2018	Boom	Antwerpen	Antwerp	Flanders	Far	Far	Far	Far	Far	0	0	No	0.631	0.457	0.25	0.289								0.07297	0.0629032	0.0505006	0.0431591	0.0430478	0.494	0.353	0.042	0.017	0.024	0.001	0.004	0.002	0.181	0.266	0.028	0.005	0.075	2436	17970					23428	19400
2017	Drogenbos	Halle-Vilvoorde	Flemish Brabant	Flanders	Borders BR / Near WA	Near	Borders	Far	Far	1	3	Yes	0.417	0.142	0.586	0.763								0.0681818	0.0661657	0.0515029	0.0406891	0.0324413	0.467	0.323	0.075	0.017	0.021	0.001	0.007	0.006	0.17	0.264	0.02	0.003	0.093	2186	5457	0.321	0.253	0.238	0.188	22817	19245
2019	Gent	Gent	East Flanders	Flanders	Far	Far	Far	Near	Far	0	0	No	0.606	0.468	0.326	0.343								0.0589305	0.0572841	0.0513998	0.0440406	0.0383088	0.499	0.355	0.072	0.025	0.023	0.001	0.005	0.018	0.166	0.221	0.024	0.007	0.084	1663	262219					25895	20852
2017	Leuven	Leuven	Flemish Brabant	Flanders	Near WA	Near	Far	Far	Far	0	1	No	0.652	0.488	0.184	0.252								0.057983	0.0559317	0.0517197	0.0419115	0.034264	0.502	0.368	0.06	0.024	0.017	0.002	0.005	0.014	0.162	0.205	0.016	0.005	0.123	1746	100291	0.172	0.194	0.494	0.14	28485	22057
2017	Boom	Antwerpen	Antwerp	Flanders	Far	Far	Far	Far	Far	0	0	No	0.652	0.447	0.225	0.296								0.0712038	0.0601326	0.0494549	0.0434978	0.0407441	0.493	0.345	0.042	0.017	0.029	0.001	0.006	0.003	0.183	0.268	0.025	0.005	0.076	2410	17788	0.361	0.303	0.224	0.111	23014	19197
2018	Gent	Gent	East Flanders	Flanders	Far	Far	Far	Near	Far	0	0	No	0.601	0.465	0.318	0.339								0.0599149	0.0576735	0.0509762	0.0441292	0.0382456	0.498	0.35	0.07	0.024	0.026	0.001	0.005	0.018	0.167	0.221	0.023	0.007	0.087	1651	260341					25395	20301
2019	Wemmel	Halle-Vilvoorde	Flemish Brabant	Flanders	Borders BR	Far	Borders	Far	Far	1	2	Yes	0.509	0.254	0.477	0.582								0.0685205	0.0619775	0.0573731	0.0478008	0.0444081	0.484	0.288	0.113	0.021	0.018	0.002	0.003	0.005	0.177	0.264	0.016	0.002	0.092	1881	16491					29929	21762
2016	Drogenbos	Halle-Vilvoorde	Flemish Brabant	Flanders	Borders BR / Near WA	Near	Borders	Far	Far	1	3	Yes	0.384	0.143	0.6	0.733								0.0701787	0.0660834	0.0536113	0.0392777	0.0288533	0.472	0.323	0.074	0.017	0.025	0.001	0.006	0.006	0.166	0.27	0.017	0.004	0.092	2153	5372	0.331	0.247	0.234	0.187	22473	18690
2017	Gent	Gent	East Flanders	Flanders	Far	Far	Far	Near	Far	0	0	No	0.635	0.457	0.309	0.331								0.0612182	0.0577962	0.0505212	0.0438428	0.0365254	0.498	0.345	0.068	0.023	0.028	0.002	0.006	0.018	0.168	0.22	0.022	0.007	0.093	1647	259083	0.265	0.218	0.383	0.135	24704	19928
2018	Houthalen-Helchteren	Maaseik	Limburg	Flanders	Far	Far	Far	Far	Far	0	0	No	0.669	0.569	0.195	0.245								0.0744783	0.0777012	0.0697556	0.0545983	0.0399515	0.506	0.331	0.057	0.02	0.02	0.001	0.006	0.003	0.187	0.227	0.032	0.006	0.109	401	30623					21838	18944
2016	Boom	Antwerpen	Antwerp	Flanders	Far	Far	Far	Far	Far	0	0	No	0.631	0.476	0.211	0.284								0.0712635	0.0595929	0.0468512	0.046964	0.0351243	0.496	0.343	0.042	0.017	0.031	0.002	0.007	0.003	0.182	0.266	0.026	0.005	0.076	2407	17737	0.364	0.305	0.224	0.107	22454	18656
2017	Houthalen-Helchteren	Maaseik	Limburg	Flanders	Far	Far	Far	Far	Far	0	0	No	0.703	0.561	0.184	0.243								0.0778906	0.0775075	0.0667177	0.0524165	0.0377322	0.507	0.324	0.055	0.019	0.025	0.002	0.008	0.003	0.184	0.228	0.032	0.006	0.115	400	30601	0.386	0.308	0.226	0.08	21365	18476
2016	Gent	Gent	East Flanders	Flanders	Far	Far	Far	Near	Far	0	0	No	0.615	0.483	0.294	0.321								0.0621486	0.0578378	0.0501189	0.0449949	0.034642	0.497	0.341	0.067	0.022	0.03	0.002	0.007	0.016	0.17	0.22	0.021	0.007	0.096	1631	257029	0.275	0.219	0.374	0.132	24087	19268
2016	Houthalen-Helchteren	Maaseik	Limburg	Flanders	Far	Far	Far	Far	Far	0	0	No	0.68	0.581	0.173	0.241								0.0813285	0.079171	0.0656054	0.0528896	0.0370358	0.506	0.32	0.055	0.018	0.03	0.002	0.008	0.003	0.181	0.23	0.031	0.006	0.117	400	30592	0.394	0.305	0.222	0.079	20581	17872
2018	Wemmel	Halle-Vilvoorde	Flemish Brabant	Flanders	Borders BR	Far	Borders	Far	Far	1	2	Yes	0.511	0.283	0.452	0.55								0.0671276	0.0643128	0.0594175	0.0479745	0.0443642	0.482	0.286	0.111	0.021	0.019	0.002	0.004	0.005	0.178	0.262	0.015	0.002	0.095	1863	16347					29780	21084
2019	Ronse	Oudenaarde	East Flanders	Flanders	Borders WA	Borders	Far	Far	Far	1	2	Yes	0.533	0.376	0.352	0.433								0.0654364	0.0621156	0.0597004	0.0514736	0.0437375	0.491	0.308	0.056	0.018	0.023	0.001	0.005	0.003	0.202	0.275	0.031	0.008	0.07	764	26479					21813	18242
2019	Houthalen-Helchteren	Maaseik	Limburg	Flanders	Far	Far	Far	Far	Far	0	0	No	0.671	0.56	0.202	0.249								0.0715155	0.0787215	0.072124	0.056431	0.0426275	0.503	0.332	0.058	0.021	0.018	0.001	0.005	0.003	0.192	0.23	0.033	0.006	0.101	399	30655					22405	19471
2019	Willebroek	Mechelen	Antwerp	Flanders	Far	Far	Far	Far	Far	0	0	No	0.618	0.493	0.238	0.295								0.0686997	0.0667347	0.0584212	0.0485206	0.0419076	0.494	0.352	0.052	0.022	0.022	0.001	0.003	0.009	0.182	0.263	0.022	0.005	0.065	967	26462					25511	21023
2019	Sint-Niklaas	Sint-Niklaas	East Flanders	Flanders	Far	Far	Far	Near	Far	0	0	No	0.638	0.511	0.2	0.246								0.0654007	0.0638192	0.0590366	0.0497392	0.0493566	0.491	0.328	0.062	0.02	0.019	0.001	0.004	0.012	0.198	0.248	0.022	0.007	0.078	931	77679					24801	20185
2016	Leuven	Leuven	Flemish Brabant	Flanders	Near WA	Near	Far	Far	Far	0	1	No	0.632	0.503	0.174	0.228								0.0589799	0.0571771	0.0507816	0.0417976	0.0322698	0.5	0.368	0.06	0.023	0.018	0.002	0.006	0.009	0.164	0.206	0.016	0.005	0.124	1728	99288	0.179	0.199	0.491	0.131	27720	21405
2018	Ronse	Oudenaarde	East Flanders	Flanders	Borders WA	Borders	Far	Far	Far	1	2	Yes	0.536	0.383	0.336	0.427								0.0646691	0.0634933	0.0573488	0.0506353	0.0436184	0.491	0.305	0.055	0.016	0.027	0.001	0.004	0.003	0.202	0.277	0.03	0.008	0.072	760	26337					21373	17836
2019	Sint-Pieters-Leeuw	Halle-Vilvoorde	Flemish Brabant	Flanders	Borders BR / Near WA	Near	Borders	Far	Far	1	3	No	0.532	0.312	0.474	0.585								0.0696737	0.0708714	0.0605007	0.0492828	0.0471502	0.489	0.337	0.072	0.019	0.015	0.001	0.003	0.003	0.187	0.268	0.023	0.003	0.069	842	34228					25475	20967
2019	Maasmechelen	Tongeren	Limburg	Flanders	Far	Far	Far	Borders	Far	0	0	No	0.646	0.532	0.238	0.297								0.0735664	0.075721	0.0701399	0.0562262	0.0455572	0.5	0.281	0.056	0.016	0.025	0.001	0.006	0.003	0.186	0.22	0.051	0.007	0.149	501	38516					21136	18356
2017	Wemmel	Halle-Vilvoorde	Flemish Brabant	Flanders	Borders BR	Far	Borders	Far	Far	1	2	Yes	0.531	0.268	0.411	0.542								0.0680833	0.0626936	0.0587907	0.0481353	0.0444802	0.48	0.287	0.107	0.021	0.02	0.001	0.006	0.004	0.182	0.26	0.016	0.002	0.094	1840	16130	0.254	0.254	0.353	0.14	29107	21028
2018	Willebroek	Mechelen	Antwerp	Flanders	Far	Far	Far	Far	Far	0	0	No	0.626	0.493	0.222	0.286								0.0711181	0.0658938	0.0580766	0.0473612	0.0410311	0.492	0.352	0.051	0.02	0.026	0.001	0.004	0.009	0.182	0.262	0.022	0.004	0.068	958	26223					24944	20446
2018	Maasmechelen	Tongeren	Limburg	Flanders	Far	Far	Far	Borders	Far	0	0	No	0.647	0.554	0.225	0.29								0.0748684	0.076492	0.0689764	0.0549402	0.0443606	0.498	0.279	0.056	0.015	0.028	0.001	0.006	0.004	0.185	0.22	0.049	0.007	0.151	497	38193					20554	17740
2019	Asse	Halle-Vilvoorde	Flemish Brabant	Flanders	Borders BR	Far	Borders	Far	Far	1	2	No	0.567	0.396	0.297	0.448								0.071861	0.0654158	0.0566214	0.0477969	0.0463814	0.487	0.327	0.086	0.024	0.016	0.001	0.003	0.005	0.186	0.266	0.017	0.004	0.066	661	33158					27611	21938
2017	Ronse	Oudenaarde	East Flanders	Flanders	Borders WA	Borders	Far	Far	Far	1	2	Yes	0.561	0.362	0.325	0.43								0.0642258	0.0640343	0.0574854	0.051396	0.0420129	0.49	0.303	0.056	0.016	0.028	0.001	0.006	0.003	0.204	0.275	0.029	0.008	0.072	752	26092	0.364	0.298	0.235	0.103	21098	17664
2017	Maasmechelen	Tongeren	Limburg	Flanders	Far	Far	Far	Borders	Far	0	0	No	0.682	0.546	0.194	0.289								0.0758132	0.077478	0.0665909	0.054409	0.0417779	0.498	0.276	0.055	0.014	0.033	0.001	0.008	0.004	0.185	0.219	0.046	0.007	0.152	492	37813	0.393	0.29	0.186	0.13	20112	17413
2018	Sint-Pieters-Leeuw	Halle-Vilvoorde	Flemish Brabant	Flanders	Borders BR / Near WA	Near	Borders	Far	Far	1	3	No	0.539	0.326	0.447	0.567								0.0727946	0.070797	0.0579889	0.0509973	0.0456508	0.488	0.336	0.069	0.018	0.017	0.001	0.003	0.003	0.189	0.268	0.021	0.003	0.07	837	34038					25314	20555
2019	Kraainem	Halle-Vilvoorde	Flemish Brabant	Flanders	Borders BR	Far	Borders	Far	Far	1	2	Yes	0.444	0.234	0.591	0.738								0.0727233	0.070321	0.0608575	0.0540875	0.0413482	0.486	0.229	0.093	0.018	0.013	0.001	0.003	0.005	0.145	0.228	0.009	0.003	0.254	2354	13730					37602	24089
2018	Sint-Niklaas	Sint-Niklaas	East Flanders	Flanders	Far	Far	Far	Near	Far	0	0	No	0.638	0.526	0.197	0.237								0.0663238	0.0641272	0.0578993	0.0515551	0.0495781	0.491	0.325	0.062	0.019	0.022	0.001	0.005	0.011	0.2	0.247	0.022	0.007	0.079	919	76756					24207	19634
2016	Wemmel	Halle-Vilvoorde	Flemish Brabant	Flanders	Borders BR	Far	Borders	Far	Far	1	2	Yes	0.525	0.298	0.391	0.548								0.0671897	0.0648857	0.0559811	0.0514353	0.0427175	0.48	0.289	0.105	0.02	0.021	0.002	0.006	0.004	0.182	0.259	0.014	0.002	0.094	1833	16059	0.256	0.252	0.356	0.135	28085	20426
2017	Willebroek	Mechelen	Antwerp	Flanders	Far	Far	Far	Far	Far	0	0	No	0.657	0.491	0.198	0.269								0.0718558	0.0646089	0.0567868	0.0481212	0.0389187	0.491	0.347	0.05	0.02	0.026	0.002	0.004	0.008	0.186	0.262	0.021	0.004	0.07	953	26088	0.322	0.317	0.261	0.1	24294	20010
2018	Asse	Halle-Vilvoorde	Flemish Brabant	Flanders	Borders BR	Far	Borders	Far	Far	1	2	No	0.574	0.413	0.278	0.427								0.0720325	0.0645777	0.0562138	0.0490924	0.0455165	0.488	0.326	0.085	0.023	0.017	0.002	0.004	0.006	0.185	0.265	0.015	0.003	0.069	657	32958					27366	21356
2019	Tervuren	Leuven	Flemish Brabant	Flanders	Borders BR / Near WA	Near	Borders	Far	Far	1	3	No	0.562	0.397	0.321	0.446								0.0766899	0.0669699	0.0564027	0.0500268	0.0419565	0.486	0.273	0.088	0.022	0.009	0.001	0.002	0.002	0.157	0.253	0.008	0.002	0.181	667	22422					36612	24283
2019	Beringen	Hasselt	Limburg	Flanders	Far	Far	Far	Far	Far	0	0	No	0.685	0.578	0.27	0.255								0.0707728	0.0687901	0.0632085	0.0544804	0.04308	0.502	0.332	0.069	0.025	0.016	0.002	0.004	0.004	0.189	0.244	0.028	0.005	0.084	591	46346					23443	19902
2016	Ronse	Oudenaarde	East Flanders	Flanders	Borders WA	Borders	Far	Far	Far	1	2	Yes	0.541	0.401	0.305	0.423								0.0649952	0.0646866	0.0574735	0.0504532	0.0383414	0.491	0.299	0.055	0.016	0.03	0.001	0.006	0.003	0.205	0.275	0.03	0.008	0.072	747	25925	0.373	0.296	0.23	0.101	20735	17093
2016	Maasmechelen	Tongeren	Limburg	Flanders	Far	Far	Far	Borders	Far	0	0	No	0.66	0.571	0.178	0.287								0.0773026	0.0754987	0.0660282	0.0539049	0.039739	0.497	0.273	0.054	0.014	0.038	0.002	0.01	0.003	0.182	0.219	0.045	0.007	0.153	491	37696	0.403	0.288	0.182	0.127	19436	16759
2017	Tervuren	Leuven	Flemish Brabant	Flanders	Borders BR / Near WA	Near	Borders	Far	Far	1	3	No	0.598	0.4	0.294	0.405								0.0794064	0.0651142	0.0583562	0.0482192	0.0410959	0.487	0.275	0.083	0.02	0.012	0.001	0.003	0.002	0.159	0.246	0.008	0.003	0.188	651	21911	0.181	0.208	0.416	0.195	35732	23190
2018	Kraainem	Halle-Vilvoorde	Flemish Brabant	Flanders	Borders BR	Far	Borders	Far	Far	1	2	Yes	0.428	0.202	0.61	0.728								0.0741634	0.0709484	0.0613766	0.0525354	0.0396756	0.483	0.228	0.093	0.017	0.015	0.001	0.003	0.004	0.142	0.225	0.009	0.003	0.26	2345	13690					37085	23477
2017	Sint-Niklaas	Sint-Niklaas	East Flanders	Flanders	Far	Far	Far	Near	Far	0	0	No	0.679	0.527	0.183	0.231								0.0666294	0.0631575	0.0567858	0.0531319	0.0472933	0.491	0.32	0.062	0.018	0.025	0.001	0.005	0.01	0.201	0.244	0.021	0.007	0.085	913	76028	0.361	0.265	0.273	0.1	23788	19221
2017	Kraainem	Halle-Vilvoorde	Flemish Brabant	Flanders	Borders BR	Far	Borders	Far	Far	1	2	Yes	0.453	0.198	0.593	0.72								0.0753074	0.0735509	0.0605972	0.0523273	0.0370316	0.482	0.232	0.09	0.016	0.015	0.002	0.005	0.004	0.145	0.223	0.008	0.003	0.258	2341	13657	0.146	0.185	0.461	0.208	35880	23060
2017	Beringen	Hasselt	Limburg	Flanders	Far	Far	Far	Far	Far	0	0	No	0.727	0.587	0.235	0.258								0.0725985	0.0690997	0.0622335	0.0521747	0.0397323	0.501	0.325	0.066	0.023	0.021	0.002	0.005	0.003	0.187	0.245	0.028	0.004	0.092	582	45704	0.354	0.32	0.247	0.079	22325	18875
2018	Tervuren	Leuven	Flemish Brabant	Flanders	Borders BR / Near WA	Near	Borders	Far	Far	1	3	No	0.559	0.396	0.316	0.421								0.0777533	0.0666007	0.0549535	0.0490624	0.0429914	0.486	0.276	0.085	0.021	0.012	0.001	0.002	0.003	0.158	0.25	0.008	0.002	0.182	661	22248					36558	23615
2018	Beringen	Hasselt	Limburg	Flanders	Far	Far	Far	Far	Far	0	0	No	0.68	0.585	0.257	0.258								0.0715541	0.0678668	0.0633337	0.0533131	0.0411235	0.502	0.328	0.067	0.024	0.019	0.001	0.004	0.004	0.188	0.244	0.027	0.004	0.089	587	46065					22893	19243
2016	Kraainem	Halle-Vilvoorde	Flemish Brabant	Flanders	Borders BR	Far	Borders	Far	Far	1	2	Yes	0.429	0.216	0.595	0.695								0.0768614	0.0729964	0.0597973	0.052432	0.0338365	0.483	0.229	0.087	0.016	0.016	0.001	0.004	0.004	0.144	0.221	0.007	0.003	0.267	2348	13713	0.152	0.185	0.456	0.206	36522	22612
2016	Beringen	Hasselt	Limburg	Flanders	Far	Far	Far	Far	Far	0	0	No	0.707	0.627	0.223	0.26								0.0723885	0.0685867	0.0614473	0.0515008	0.0377967	0.501	0.323	0.064	0.023	0.024	0.002	0.006	0.002	0.186	0.246	0.027	0.004	0.093	576	45242	0.362	0.319	0.243	0.077	21745	18263
2017	Asse	Halle-Vilvoorde	Flemish Brabant	Flanders	Borders BR	Far	Borders	Far	Far	1	2	No	0.612	0.422	0.265	0.406								0.0722641	0.0644146	0.0558016	0.0496625	0.0441037	0.488	0.325	0.082	0.022	0.019	0.002	0.005	0.006	0.187	0.262	0.016	0.003	0.07	652	32706	0.295	0.267	0.314	0.124	26695	21030
2016	Tervuren	Leuven	Flemish Brabant	Flanders	Borders BR / Near WA	Near	Borders	Far	Far	1	3	No	0.582	0.438	0.286	0.385								0.0784814	0.0661042	0.056972	0.0497404	0.0398201	0.487	0.272	0.08	0.019	0.013	0.001	0.004	0.002	0.16	0.241	0.009	0.003	0.197	642	21572	0.189	0.21	0.412	0.189	34829	22517
2016	Willebroek	Mechelen	Antwerp	Flanders	Far	Far	Far	Far	Far	0	0	No	0.631	0.511	0.183	0.263								0.07349	0.0648281	0.0544572	0.0485531	0.0367838	0.49	0.344	0.05	0.021	0.026	0.002	0.005	0.008	0.187	0.259	0.021	0.004	0.073	942	25745	0.329	0.316	0.261	0.095	23865	19455
2017	Sint-Pieters-Leeuw	Halle-Vilvoorde	Flemish Brabant	Flanders	Borders BR / Near WA	Near	Borders	Far	Far	1	3	No	0.563	0.318	0.422	0.554								0.0752885	0.0703167	0.0564664	0.0523528	0.0432672	0.487	0.335	0.067	0.019	0.018	0.001	0.006	0.003	0.19	0.267	0.021	0.003	0.07	831	33758	0.349	0.277	0.248	0.127	24606	20263
2016	Asse	Halle-Vilvoorde	Flemish Brabant	Flanders	Borders BR	Far	Borders	Far	Far	1	2	No	0.596	0.448	0.248	0.376								0.0722486	0.0656132	0.0546571	0.0520955	0.0409543	0.486	0.328	0.079	0.021	0.02	0.001	0.006	0.005	0.188	0.261	0.015	0.003	0.071	646	32402	0.304	0.266	0.314	0.116	26017	20528
2019	Grimbergen	Halle-Vilvoorde	Flemish Brabant	Flanders	Borders BR	Far	Borders	Far	Far	1	2	No	0.557	0.4	0.291	0.416								0.0713221	0.0682617	0.0600383	0.0513626	0.0449755	0.48	0.326	0.082	0.024	0.015	0.002	0.003	0.005	0.195	0.257	0.018	0.003	0.071	972	37542					29817	22975
2016	Sint-Niklaas	Sint-Niklaas	East Flanders	Flanders	Far	Far	Far	Near	Far	0	0	No	0.658	0.567	0.165	0.22								0.0686097	0.0640756	0.0566562	0.0556457	0.0448091	0.49	0.323	0.062	0.018	0.025	0.001	0.006	0.009	0.202	0.243	0.021	0.007	0.083	902	75208	0.372	0.265	0.27	0.094	23146	18634
2016	Sint-Pieters-Leeuw	Halle-Vilvoorde	Flemish Brabant	Flanders	Borders BR / Near WA	Near	Borders	Far	Far	1	3	No	0.548	0.361	0.406	0.531								0.0758534	0.0697362	0.0552638	0.0536823	0.0409107	0.488	0.333	0.066	0.018	0.021	0.001	0.006	0.003	0.191	0.265	0.02	0.003	0.073	825	33512	0.358	0.277	0.244	0.12	24016	19789
2019	Turnhout	Turnhout	Antwerp	Flanders	Far	Far	Far	Borders	Far	0	0	No	0.662	0.543	0.234	0.289								0.0687057	0.0702037	0.0645919	0.052228	0.0468621	0.498	0.343	0.05	0.017	0.026	0.001	0.005	0.014	0.2	0.226	0.022	0.005	0.089	789	44664					23577	19754
2019	Oostende	Oostende	West Flanders	Flanders	Far	Far	Far	Far	Far	0	0	No	0.618	0.483	0.262	0.316								0.067922	0.0733798	0.0748594	0.073296	0.0681314	0.49	0.293	0.061	0.019	0.025	0.001	0.006	0.016	0.284	0.181	0.031	0.008	0.074	1749	71494					23210	19238
2016	Leopoldsburg	Hasselt	Limburg	Flanders	Far	Far	Far	Far	Far	0	0	No	0.688	0.586	0.185	0.244								0.0752702	0.0762469	0.0623128	0.0503321	0.0399792	0.506	0.326	0.055	0.02	0.023	0.001	0.007	0.003	0.199	0.217	0.032	0.004	0.113	703	15358	0.369	0.329	0.219	0.084	21788	18997
2018	Grimbergen	Halle-Vilvoorde	Flemish Brabant	Flanders	Borders BR	Far	Borders	Far	Far	1	2	No	0.555	0.387	0.279	0.393								0.0710141	0.0683672	0.0591161	0.0509345	0.0449453	0.479	0.328	0.08	0.023	0.018	0.001	0.004	0.004	0.195	0.254	0.016	0.003	0.073	967	37355					29453	22482
2019	Denderleeuw	Aalst	East Flanders	Flanders	Far	Far	Far	Far	Far	0	0	No	0.606	0.485	0.29	0.343								0.0757836	0.071369	0.059793	0.051111	0.0411046	0.49	0.382	0.046	0.021	0.015	0.001	0.003	0.005	0.194	0.261	0.019	0.006	0.047	1470	20338					25872	22241
2018	Oostende	Oostende	West Flanders	Flanders	Far	Far	Far	Far	Far	0	0	No	0.618	0.475	0.25	0.301								0.0701165	0.0726627	0.0750269	0.0720331	0.0657238	0.489	0.29	0.061	0.018	0.029	0.001	0.008	0.017	0.281	0.181	0.031	0.008	0.076	1745	71332					22932	18738
2018	Turnhout	Turnhout	Antwerp	Flanders	Far	Far	Far	Borders	Far	0	0	No	0.655	0.531	0.214	0.274								0.0719036	0.0701846	0.0633991	0.0524292	0.0467294	0.499	0.339	0.05	0.016	0.031	0.002	0.005	0.015	0.2	0.224	0.022	0.005	0.092	780	44136					22988	19258
2019	Wezembeek-Oppem	Halle-Vilvoorde	Flemish Brabant	Flanders	Near BR	Far	Near	Far	Far	0	1	Yes	0.503	0.291	0.605	0.703								0.0651443	0.0710283	0.0694873	0.0549173	0.0424489	0.482	0.245	0.098	0.019	0.014	0.001	0.003	0.006	0.162	0.248	0.009	0.003	0.191	2080	14258					37098	24230
2017	Grimbergen	Halle-Vilvoorde	Flemish Brabant	Flanders	Borders BR	Far	Borders	Far	Far	1	2	No	0.579	0.397	0.25	0.382								0.0732194	0.0678488	0.0575392	0.0505762	0.0445308	0.477	0.327	0.077	0.022	0.018	0.002	0.004	0.004	0.199	0.252	0.016	0.004	0.075	958	37030	0.261	0.279	0.346	0.113	28491	22104
2019	Borsbeek	Antwerpen	Antwerp	Flanders	Far	Far	Far	Near	Far	0	0	No	0.66	0.517	0.195	0.231								0.0680059	0.0664394	0.0648728	0.0570402	0.0511426	0.485	0.353	0.055	0.021	0.024	0.002	0.004	0.008	0.199	0.241	0.019	0.005	0.07	2782	10854					24842	21075
2017	Wezembeek-Oppem	Halle-Vilvoorde	Flemish Brabant	Flanders	Near BR	Far	Near	Far	Far	0	1	Yes	0.516	0.264	0.584	0.691								0.0678424	0.0741715	0.0673446	0.0526241	0.0401081	0.479	0.244	0.092	0.018	0.017	0.001	0.004	0.004	0.16	0.245	0.009	0.003	0.203	2049	14044	0.15	0.191	0.479	0.18	35867	22940
2018	Wezembeek-Oppem	Halle-Vilvoorde	Flemish Brabant	Flanders	Near BR	Far	Near	Far	Far	0	1	Yes	0.499	0.256	0.606	0.692								0.0660297	0.072162	0.0693811	0.0549059	0.0424986	0.483	0.246	0.095	0.018	0.015	0.001	0.003	0.005	0.162	0.245	0.008	0.003	0.198	2043	14021					35772	23397
2019	Lokeren	Sint-Niklaas	East Flanders	Flanders	Far	Far	Far	Near	Far	0	0	No	0.68	0.557	0.135	0.149								0.0701666	0.0682728	0.0585641	0.0510847	0.0475369	0.492	0.353	0.069	0.021	0.016	0.002	0.004	0.004	0.186	0.254	0.022	0.007	0.063	611	41690					25673	21296
2017	Oostende	Oostende	West Flanders	Flanders	Far	Far	Far	Far	Far	0	0	No	0.652	0.468	0.22	0.279								0.07115	0.072525	0.0751066	0.0712482	0.0627315	0.49	0.288	0.06	0.017	0.032	0.001	0.009	0.015	0.281	0.18	0.029	0.007	0.08	1740	70994	0.358	0.292	0.241	0.11	22243	18337
2016	Grimbergen	Halle-Vilvoorde	Flemish Brabant	Flanders	Borders BR	Far	Borders	Far	Far	1	2	No	0.562	0.402	0.229	0.36								0.072941	0.0677426	0.0576452	0.0519569	0.0420772	0.477	0.327	0.075	0.021	0.02	0.002	0.005	0.004	0.201	0.248	0.016	0.003	0.078	951	36742	0.269	0.277	0.344	0.109	27928	21492
2016	Wezembeek-Oppem	Halle-Vilvoorde	Flemish Brabant	Flanders	Near BR	Far	Near	Far	Far	0	1	Yes	0.501	0.264	0.575	0.666								0.0702377	0.0742817	0.0669741	0.0494502	0.0357574	0.482	0.245	0.091	0.018	0.017	0.001	0.005	0.004	0.155	0.246	0.008	0.003	0.207	2056	14095	0.156	0.192	0.479	0.174	33911	22219
2018	Denderleeuw	Aalst	East Flanders	Flanders	Far	Far	Far	Far	Far	0	0	No	0.613	0.463	0.257	0.324								0.0762312	0.0707648	0.0599314	0.0496944	0.0399046	0.488	0.383	0.047	0.019	0.018	0.001	0.003	0.005	0.194	0.259	0.018	0.005	0.049	1451	20086					25831	22014
2018	Lokeren	Sint-Niklaas	East Flanders	Flanders	Far	Far	Far	Near	Far	0	0	No	0.671	0.568	0.132	0.146								0.070412	0.0671073	0.056566	0.0520311	0.0470861	0.491	0.35	0.069	0.02	0.019	0.001	0.004	0.005	0.185	0.254	0.021	0.007	0.064	607	41438					25298	20702
2019	Zele	Dendermonde	East Flanders	Flanders	Far	Far	Far	Far	Far	0	0	No	0.645	0.544	0.23	0.261								0.0724761	0.069543	0.0579525	0.0576213	0.046362	0.497	0.356	0.068	0.021	0.015	0.001	0.003	0.005	0.193	0.241	0.025	0.004	0.067	635	21125					24015	20258
2016	Turnhout	Turnhout	Antwerp	Flanders	Far	Far	Far	Borders	Far	0	0	No	0.673	0.555	0.184	0.236								0.0755266	0.0716397	0.0612824	0.0535785	0.0435471	0.499	0.332	0.05	0.015	0.036	0.002	0.008	0.011	0.2	0.215	0.023	0.005	0.104	766	42965	0.324	0.288	0.254	0.134	22093	18393
2017	Turnhout	Turnhout	Antwerp	Flanders	Far	Far	Far	Borders	Far	0	0	No	0.695	0.547	0.206	0.254								0.0735888	0.0701927	0.0635613	0.0518816	0.0460532	0.498	0.337	0.051	0.015	0.035	0.002	0.007	0.013	0.2	0.218	0.023	0.005	0.094	768	43467	0.314	0.286	0.257	0.143	22727	18950
2017	Lokeren	Sint-Niklaas	East Flanders	Flanders	Far	Far	Far	Near	Far	0	0	No	0.699	0.543	0.124	0.145								0.0706515	0.067512	0.0559761	0.0533963	0.0436857	0.493	0.345	0.068	0.019	0.023	0.002	0.005	0.004	0.185	0.255	0.02	0.007	0.067	602	41057	0.354	0.282	0.286	0.077	24629	20296
2018	Zele	Dendermonde	East Flanders	Flanders	Far	Far	Far	Far	Far	0	0	No	0.646	0.524	0.223	0.245								0.0730998	0.0690017	0.0578985	0.05604	0.0457946	0.497	0.353	0.068	0.02	0.019	0.001	0.003	0.004	0.192	0.242	0.025	0.004	0.07	631	20976					23665	19590
2019	Dilbeek	Halle-Vilvoorde	Flemish Brabant	Flanders	Borders BR	Far	Borders	Far	Far	1	2	No	0.571	0.366	0.284	0.386								0.0738053	0.0725219	0.0621383	0.0508447	0.0467379	0.481	0.32	0.087	0.025	0.014	0.001	0.003	0.003	0.202	0.256	0.016	0.003	0.07	1033	42847					29835	23096
2019	Aalst	Aalst	East Flanders	Flanders	Near BR	Far	Near	Far	Far	0	1	No	0.596	0.456	0.238	0.282								0.0730932	0.0728736	0.0649897	0.0527478	0.046124	0.491	0.356	0.064	0.022	0.018	0.001	0.005	0.007	0.209	0.232	0.024	0.006	0.057	1100	86445					26088	21501
2019	Liedekerke	Halle-Vilvoorde	Flemish Brabant	Flanders	Far	Far	Far	Far	Far	0	0	No	0.594	0.466	0.317	0.343								0.0765356	0.0702203	0.0607473	0.059394	0.0507481	0.489	0.357	0.06	0.023	0.013	0.002	0.002	0.005	0.217	0.245	0.019	0.005	0.052	1307	13295					25587	21309
2016	Lokeren	Sint-Niklaas	East Flanders	Flanders	Far	Far	Far	Near	Far	0	0	No	0.679	0.576	0.12	0.141								0.0710875	0.066263	0.0559248	0.0546694	0.0399498	0.492	0.345	0.068	0.02	0.024	0.002	0.005	0.003	0.185	0.254	0.019	0.006	0.068	596	40626	0.362	0.282	0.281	0.074	24039	19646
2017	Zele	Dendermonde	East Flanders	Flanders	Far	Far	Far	Far	Far	0	0	No	0.68	0.555	0.206	0.242								0.0735716	0.06631	0.0590483	0.0543187	0.0440474	0.498	0.35	0.066	0.019	0.021	0.001	0.005	0.004	0.191	0.243	0.023	0.005	0.071	629	20916	0.4	0.283	0.23	0.088	23053	19120
2018	Borsbeek	Antwerpen	Antwerp	Flanders	Far	Far	Far	Near	Far	0	0	No	0.652	0.521	0.191	0.214								0.0703395	0.0680947	0.0662239	0.0558414	0.0499486	0.483	0.357	0.055	0.02	0.025	0.002	0.004	0.006	0.2	0.234	0.019	0.005	0.073	2740	10685					24465	20570
2017	Denderleeuw	Aalst	East Flanders	Flanders	Far	Far	Far	Far	Far	0	0	No	0.662	0.504	0.237	0.305								0.0765557	0.0693676	0.0612245	0.0476023	0.0387051	0.487	0.381	0.046	0.018	0.021	0.001	0.004	0.005	0.197	0.256	0.018	0.005	0.049	1435	19836	0.328	0.318	0.271	0.083	25093	21710
2016	Oostende	Oostende	West Flanders	Flanders	Far	Far	Far	Far	Far	0	0	No	0.633	0.509	0.202	0.268								0.0721955	0.0732861	0.0747025	0.073017	0.0588952	0.488	0.285	0.058	0.016	0.035	0.001	0.01	0.014	0.281	0.179	0.03	0.007	0.083	1731	70600	0.367	0.291	0.237	0.105	21758	17872
2019	Kortrijk	Kortrijk	West Flanders	Flanders	Borders WA	Borders	Far	Far	Near	1	3	No	0.643	0.485	0.204	0.219								0.0670021	0.0685621	0.0623871	0.0514671	0.049504	0.493	0.321	0.088	0.025	0.014	0.001	0.004	0.01	0.211	0.231	0.021	0.005	0.069	953	76735					25666	20509
2018	Dilbeek	Halle-Vilvoorde	Flemish Brabant	Flanders	Borders BR	Far	Borders	Far	Far	1	2	No	0.571	0.361	0.265	0.356								0.0743741	0.0724665	0.0612798	0.0510351	0.0471491	0.481	0.32	0.085	0.025	0.016	0.001	0.004	0.004	0.203	0.255	0.015	0.003	0.07	1024	42434					29277	22594
2018	Aalst	Aalst	East Flanders	Flanders	Near BR	Far	Near	Far	Far	0	1	No	0.595	0.452	0.221	0.269								0.0747607	0.0718925	0.0638824	0.0522112	0.0462066	0.492	0.355	0.064	0.021	0.021	0.001	0.005	0.007	0.209	0.231	0.023	0.006	0.058	1090	85715					25661	21079
2018	Liedekerke	Halle-Vilvoorde	Flemish Brabant	Flanders	Far	Far	Far	Far	Far	0	0	No	0.607	0.472	0.288	0.335								0.0795696	0.0661564	0.0613065	0.0605487	0.0511519	0.489	0.355	0.06	0.022	0.014	0.002	0.004	0.004	0.216	0.246	0.018	0.005	0.054	1297	13188					25041	20825
2019	Temse	Sint-Niklaas	East Flanders	Flanders	Far	Far	Far	Near	Far	0	0	No	0.67	0.538	0.167	0.203								0.0766917	0.0692732	0.0624561	0.0535673	0.0508939	0.495	0.346	0.074	0.022	0.016	0.001	0.004	0.004	0.189	0.245	0.024	0.005	0.069	746	29926					26282	21026
2019	Leopoldsburg	Hasselt	Limburg	Flanders	Far	Far	Far	Far	Far	0	0	No	0.664	0.538	0.226	0.237								0.0724794	0.0736842	0.0703868	0.0515536	0.0441978	0.499	0.342	0.06	0.022	0.018	0.002	0.004	0.003	0.212	0.223	0.032	0.005	0.076	698	15755					23335	20388
2018	Leopoldsburg	Hasselt	Limburg	Flanders	Far	Far	Far	Far	Far	0	0	No	0.667	0.556	0.206	0.24								0.0727528	0.0769083	0.0668712	0.0498018	0.0425777	0.501	0.339	0.06	0.022	0.019	0.002	0.005	0.003	0.21	0.223	0.032	0.004	0.08	692	15625					22970	19867
2018	Kortrijk	Kortrijk	West Flanders	Flanders	Borders WA	Borders	Far	Far	Near	1	3	No	0.635	0.484	0.187	0.211								0.0686096	0.0683088	0.0613105	0.0519445	0.0489489	0.492	0.319	0.087	0.024	0.016	0.001	0.004	0.009	0.212	0.231	0.021	0.005	0.071	947	76265					25184	19839
2016	Zele	Dendermonde	East Flanders	Flanders	Far	Far	Far	Far	Far	0	0	No	0.666	0.543	0.194	0.228								0.0730334	0.065095	0.0620159	0.0541737	0.0391147	0.497	0.347	0.067	0.018	0.021	0.002	0.005	0.002	0.188	0.243	0.025	0.005	0.077	626	20785	0.41	0.282	0.226	0.082	22511	18557
2018	Temse	Sint-Niklaas	East Flanders	Flanders	Far	Far	Far	Near	Far	0	0	No	0.664	0.542	0.163	0.198								0.0777323	0.0676521	0.0629841	0.0549674	0.0484728	0.494	0.343	0.074	0.022	0.02	0.001	0.004	0.004	0.188	0.244	0.023	0.005	0.074	737	29528					25706	20498
2017	Dilbeek	Halle-Vilvoorde	Flemish Brabant	Flanders	Borders BR	Far	Borders	Far	Far	1	2	No	0.605	0.385	0.247	0.352								0.075997	0.0711906	0.0603883	0.0510374	0.0463025	0.48	0.318	0.085	0.023	0.017	0.001	0.005	0.003	0.205	0.253	0.015	0.003	0.072	1013	42024	0.275	0.275	0.353	0.097	28776	22176
2017	Leopoldsburg	Hasselt	Limburg	Flanders	Far	Far	Far	Far	Far	0	0	No	0.709	0.562	0.182	0.23								0.0756611	0.0784919	0.0617641	0.0505694	0.0418838	0.501	0.337	0.058	0.021	0.022	0.001	0.007	0.003	0.206	0.223	0.032	0.004	0.084	688	15526	0.359	0.333	0.222	0.086	22433	19543
2017	Aalst	Aalst	East Flanders	Flanders	Near BR	Far	Near	Far	Far	0	1	No	0.627	0.454	0.21	0.26								0.0759675	0.0725797	0.0619574	0.0526409	0.0441948	0.49	0.353	0.063	0.02	0.023	0.001	0.006	0.006	0.209	0.23	0.022	0.005	0.06	1081	84859	0.324	0.296	0.291	0.089	25250	20730
2017	Temse	Sint-Niklaas	East Flanders	Flanders	Far	Far	Far	Near	Far	0	0	No	0.693	0.534	0.154	0.198								0.0769413	0.0672644	0.0619861	0.0554221	0.0456776	0.496	0.341	0.072	0.021	0.021	0.001	0.005	0.004	0.187	0.245	0.022	0.005	0.077	737	29515	0.36	0.286	0.273	0.081	25158	20038
2016	Denderleeuw	Aalst	East Flanders	Flanders	Far	Far	Far	Far	Far	0	0	No	0.646	0.539	0.221	0.29								0.0763409	0.0679602	0.0607477	0.0492686	0.0356562	0.487	0.379	0.046	0.018	0.023	0.001	0.005	0.004	0.198	0.254	0.019	0.004	0.05	1423	19688	0.336	0.318	0.266	0.08	24599	21094
2017	Liedekerke	Halle-Vilvoorde	Flemish Brabant	Flanders	Far	Far	Far	Far	Far	0	0	No	0.636	0.496	0.26	0.322								0.0807634	0.0648855	0.061145	0.0614504	0.049084	0.488	0.355	0.058	0.02	0.016	0.002	0.006	0.003	0.216	0.244	0.018	0.005	0.057	1287	13103	0.371	0.287	0.254	0.088	24764	20445
2019	Tienen	Leuven	Flemish Brabant	Flanders	Borders WA	Borders	Far	Far	Far	1	2	No	0.575	0.457	0.203	0.234								0.0700983	0.071755	0.0652994	0.0598435	0.0527022	0.483	0.344	0.058	0.024	0.017	0.001	0.004	0.007	0.226	0.229	0.023	0.007	0.06	481	34975					26039	21439
2017	Borsbeek	Antwerpen	Antwerp	Flanders	Far	Far	Far	Near	Far	0	0	No	0.697	0.538	0.158	0.204								0.0714488	0.0722039	0.0638981	0.0561586	0.0487022	0.484	0.361	0.054	0.018	0.026	0.002	0.005	0.006	0.2	0.229	0.019	0.004	0.076	2716	10581	0.307	0.321	0.265	0.107	24286	20334
2017	Kortrijk	Kortrijk	West Flanders	Flanders	Borders WA	Borders	Far	Far	Near	1	3	No	0.662	0.479	0.169	0.206								0.0708223	0.0680457	0.0602424	0.0522548	0.0478202	0.491	0.317	0.086	0.023	0.018	0.001	0.005	0.008	0.214	0.231	0.021	0.005	0.072	942	75736	0.307	0.269	0.336	0.088	24616	19419
2016	Temse	Sint-Niklaas	East Flanders	Flanders	Far	Far	Far	Near	Far	0	0	No	0.676	0.565	0.148	0.193								0.0772762	0.0668631	0.0606974	0.0573063	0.0412756	0.495	0.34	0.071	0.02	0.024	0.002	0.005	0.003	0.186	0.246	0.022	0.005	0.077	729	29194	0.371	0.283	0.268	0.078	24408	19366
2016	Aalst	Aalst	East Flanders	Flanders	Near BR	Far	Near	Far	Far	0	1	No	0.611	0.484	0.192	0.253								0.0770435	0.0724899	0.0604893	0.0518327	0.0410654	0.49	0.354	0.062	0.02	0.024	0.001	0.007	0.006	0.208	0.23	0.022	0.005	0.062	1074	84329	0.332	0.296	0.288	0.085	24560	20154
2019	Halle	Halle-Vilvoorde	Flemish Brabant	Flanders	Borders WA	Borders	Near	Far	Far	1	3	No	0.574	0.414	0.191	0.289								0.067002	0.0646009	0.0561341	0.0503968	0.0453167	0.484	0.373	0.058	0.022	0.013	0.001	0.004	0.004	0.198	0.25	0.017	0.004	0.057	880	39540					26452	22322
2019	Sint-Genesius-Rode	Halle-Vilvoorde	Flemish Brabant	Flanders	Borders WA	Borders	Borders	Far	Far	2	4	Yes	0.541	0.249	0.495	0.646								0.0749023	0.0708315	0.0634498	0.0563938	0.048795	0.483	0.238	0.147	0.022	0.012	0.001	0.003	0.003	0.161	0.268	0.01	0.002	0.132	810	18387					35887	23201
2016	Dilbeek	Halle-Vilvoorde	Flemish Brabant	Flanders	Borders BR	Far	Borders	Far	Far	1	2	No	0.593	0.397	0.224	0.328								0.0764294	0.0720386	0.0592521	0.0519662	0.0451628	0.481	0.318	0.082	0.023	0.017	0.001	0.006	0.003	0.207	0.251	0.015	0.003	0.074	1000	41450	0.284	0.275	0.35	0.092	27954	21594
2016	Sint-Genesius-Rode	Halle-Vilvoorde	Flemish Brabant	Flanders	Borders WA	Borders	Borders	Far	Far	2	4	Yes	0.545	0.256	0.44	0.587								0.0747345	0.0728083	0.0619669	0.0566837	0.0413846	0.484	0.235	0.135	0.021	0.017	0.001	0.005	0.003	0.162	0.268	0.008	0.002	0.143	801	18171	0.175	0.225	0.449	0.151	34103	21554
2016	Kortrijk	Kortrijk	West Flanders	Flanders	Borders WA	Borders	Far	Far	Near	1	3	No	0.647	0.501	0.16	0.2								0.0727227	0.06818	0.0590946	0.0536116	0.0450163	0.49	0.315	0.085	0.023	0.019	0.001	0.005	0.007	0.214	0.232	0.021	0.004	0.073	940	75506	0.316	0.268	0.332	0.084	23768	18751
2017	Sint-Genesius-Rode	Halle-Vilvoorde	Flemish Brabant	Flanders	Borders WA	Borders	Borders	Far	Far	2	4	Yes	0.562	0.236	0.432	0.603								0.0718005	0.0734448	0.0625925	0.0576596	0.0432995	0.484	0.24	0.137	0.022	0.015	0.001	0.005	0.003	0.161	0.268	0.009	0.002	0.137	802	18231	0.17	0.224	0.454	0.153	36305	22310
2018	Sint-Genesius-Rode	Halle-Vilvoorde	Flemish Brabant	Flanders	Borders WA	Borders	Borders	Far	Far	2	4	Yes	0.547	0.23	0.459	0.617								0.0719279	0.0723102	0.0638449	0.0568542	0.046095	0.484	0.236	0.141	0.023	0.015	0.001	0.004	0.003	0.161	0.271	0.009	0.002	0.134	805	18296					36287	22519
2018	Tienen	Leuven	Flemish Brabant	Flanders	Borders WA	Borders	Far	Far	Far	1	2	No	0.571	0.466	0.192	0.217								0.07076	0.0694352	0.0666993	0.0594707	0.05253	0.483	0.343	0.059	0.024	0.017	0.001	0.005	0.007	0.227	0.228	0.022	0.006	0.061	477	34675					25414	20875
2019	Mortsel	Antwerpen	Antwerp	Flanders	Far	Far	Far	Near	Far	0	0	No	0.634	0.514	0.146	0.162								0.0707365	0.0698939	0.0608556	0.0477577	0.0448087	0.484	0.346	0.067	0.024	0.019	0.001	0.003	0.007	0.193	0.246	0.018	0.006	0.07	3354	26099					28468	22790
2016	Liedekerke	Halle-Vilvoorde	Flemish Brabant	Flanders	Far	Far	Far	Far	Far	0	0	No	0.615	0.514	0.239	0.312								0.078489	0.0640142	0.0609954	0.0626984	0.0445081	0.489	0.357	0.058	0.019	0.017	0.001	0.006	0.004	0.216	0.241	0.019	0.005	0.057	1271	12919	0.379	0.286	0.251	0.084	24428	19992
2019	Zwijndrecht	Antwerpen	Antwerp	Flanders	Far	Far	Far	Near	Far	0	0	No	0.661	0.544	0.139	0.176								0.0677993	0.0808033	0.074144	0.0576792	0.0510723	0.49	0.364	0.051	0.02	0.018	0.002	0.003	0.005	0.212	0.228	0.019	0.005	0.073	942	19056					26732	22267
2019	Overijse	Halle-Vilvoorde	Flemish Brabant	Flanders	Borders WA	Borders	Borders	Far	Far	2	4	No	0.549	0.388	0.325	0.465								0.0770926	0.0684349	0.0620204	0.0538743	0.0475778	0.489	0.279	0.109	0.024	0.012	0.001	0.002	0.002	0.174	0.25	0.01	0.003	0.134	565	25403					34995	23955
2016	Borsbeek	Antwerpen	Antwerp	Flanders	Far	Far	Far	Near	Far	0	0	No	0.683	0.568	0.151	0.19								0.0728653	0.0727704	0.0642315	0.0541746	0.0450664	0.485	0.365	0.056	0.018	0.026	0.002	0.005	0.005	0.2	0.225	0.018	0.004	0.079	2704	10540	0.312	0.322	0.265	0.101	23816	19755
2018	Halle	Halle-Vilvoorde	Flemish Brabant	Flanders	Borders WA	Borders	Near	Far	Far	1	3	No	0.574	0.403	0.194	0.273								0.0691145	0.0635148	0.0565087	0.0512414	0.0444399	0.485	0.373	0.056	0.02	0.016	0.001	0.004	0.003	0.198	0.248	0.016	0.004	0.061	869	39096					25849	21743
2019	Lier	Mechelen	Antwerp	Flanders	Far	Far	Far	Far	Far	0	0	No	0.618	0.514	0.148	0.187								0.073782	0.0737269	0.0642973	0.0559982	0.0518073	0.486	0.351	0.074	0.024	0.015	0.001	0.004	0.01	0.205	0.217	0.022	0.005	0.07	728	36242					26190	21455
2019	Hasselt	Hasselt	Limburg	Flanders	Far	Far	Far	Far	Far	0	0	No	0.676	0.566	0.131	0.162								0.0674034	0.0730693	0.0702746	0.0638048	0.052052	0.489	0.333	0.084	0.028	0.019	0.001	0.005	0.007	0.223	0.203	0.022	0.005	0.07	763	78296					26676	21839
2017	Hoeilaart	Halle-Vilvoorde	Flemish Brabant	Flanders	Borders WA	Borders	Borders	Far	Far	2	4	No	0.619	0.41	0.337	0.401								0.0652448	0.0659647	0.0591253	0.0520158	0.0452664	0.485	0.291	0.094	0.021	0.013	0.001	0.004	0.002	0.168	0.253	0.009	0.003	0.141	541	11104	0.218	0.238	0.399	0.146	32537	22618
2018	Hoeilaart	Halle-Vilvoorde	Flemish Brabant	Flanders	Borders WA	Borders	Borders	Far	Far	2	4	No	0.593	0.37	0.309	0.434								0.0658977	0.0670601	0.0586552	0.0525751	0.0476574	0.489	0.29	0.096	0.023	0.014	0.001	0.003	0.003	0.168	0.254	0.01	0.003	0.136	545	11172					33096	23205
2018	Overijse	Halle-Vilvoorde	Flemish Brabant	Flanders	Borders WA	Borders	Borders	Far	Far	2	4	No	0.546	0.372	0.294	0.453								0.0787739	0.0685301	0.0624156	0.0541174	0.0468911	0.487	0.278	0.106	0.023	0.013	0.001	0.003	0.002	0.174	0.247	0.009	0.003	0.142	560	25169					34220	23384
2019	Hoeilaart	Halle-Vilvoorde	Flemish Brabant	Flanders	Borders WA	Borders	Borders	Far	Far	2	4	No	0.579	0.407	0.337	0.449								0.0663076	0.066131	0.057655	0.0511213	0.0493555	0.49	0.29	0.098	0.025	0.013	0.001	0.002	0.002	0.169	0.254	0.009	0.002	0.134	552	11321					33763	23703
2018	Mortsel	Antwerpen	Antwerp	Flanders	Far	Far	Far	Near	Far	0	0	No	0.637	0.503	0.137	0.159								0.0710139	0.0692724	0.0604102	0.0466718	0.043305	0.484	0.342	0.065	0.023	0.021	0.001	0.003	0.007	0.194	0.246	0.017	0.006	0.074	3319	25824					27801	22209
2016	Hoeilaart	Halle-Vilvoorde	Flemish Brabant	Flanders	Borders WA	Borders	Borders	Far	Far	2	4	No	0.591	0.387	0.306	0.399								0.0689876	0.0648649	0.0632158	0.0537792	0.040678	0.487	0.293	0.092	0.02	0.013	0.001	0.005	0.002	0.168	0.251	0.009	0.003	0.142	532	10915	0.226	0.237	0.395	0.141	31614	22029
2017	Halle	Halle-Vilvoorde	Flemish Brabant	Flanders	Borders WA	Borders	Near	Far	Far	1	3	No	0.613	0.413	0.18	0.261								0.0701664	0.0628552	0.0562416	0.0525214	0.0428852	0.485	0.371	0.055	0.021	0.017	0.001	0.005	0.003	0.199	0.247	0.016	0.004	0.061	861	38680	0.304	0.313	0.292	0.091	25434	21586
2018	Lier	Mechelen	Antwerp	Flanders	Far	Far	Far	Far	Far	0	0	No	0.613	0.499	0.143	0.167								0.0765677	0.0726764	0.0643617	0.056523	0.050168	0.488	0.348	0.075	0.023	0.018	0.001	0.004	0.01	0.205	0.217	0.022	0.005	0.073	716	35712					25865	20745
2018	Hasselt	Hasselt	Limburg	Flanders	Far	Far	Far	Far	Far	0	0	No	0.673	0.559	0.127	0.159								0.068615	0.074779	0.0693099	0.06303	0.0497497	0.489	0.331	0.083	0.028	0.021	0.001	0.006	0.007	0.221	0.203	0.021	0.005	0.072	757	77651					26152	21242
2016	Overijse	Halle-Vilvoorde	Flemish Brabant	Flanders	Borders WA	Borders	Borders	Far	Far	2	4	No	0.556	0.396	0.246	0.415								0.0739613	0.0700749	0.0606995	0.056092	0.0444729	0.486	0.274	0.102	0.021	0.013	0.001	0.004	0.001	0.175	0.245	0.009	0.004	0.151	555	24959	0.207	0.245	0.402	0.146	33293	22402
2017	Overijse	Halle-Vilvoorde	Flemish Brabant	Flanders	Borders WA	Borders	Borders	Far	Far	2	4	No	0.574	0.389	0.263	0.425								0.075961	0.0702869	0.0612563	0.0535443	0.0479501	0.487	0.274	0.104	0.022	0.014	0.001	0.003	0.002	0.175	0.247	0.009	0.003	0.146	556	25024	0.2	0.245	0.405	0.151	33545	22882
2019	Edegem	Antwerpen	Antwerp	Flanders	Far	Far	Far	Near	Far	0	0	No	0.671	0.546	0.193	0.195								0.0630993	0.0726434	0.0691153	0.0619233	0.054867	0.481	0.321	0.08	0.022	0.015	0.001	0.002	0.006	0.227	0.232	0.012	0.003	0.078	2536	22063					30963	23519
2019	Steenokkerzeel	Halle-Vilvoorde	Flemish Brabant	Flanders	Near BR	Far	Near	Far	Far	0	1	No	0.615	0.477	0.176	0.247								0.0719448	0.0705644	0.0614698	0.0534308	0.0526188	0.493	0.344	0.073	0.028	0.009	0.001	0.003	0.001	0.197	0.253	0.012	0.003	0.076	521	12135					30351	24189
2019	Sint-Truiden	Hasselt	Limburg	Flanders	Near WA	Near	Far	Far	Far	0	1	No	0.652	0.517	0.174	0.157								0.0773241	0.0794436	0.0744981	0.0630481	0.0564948	0.496	0.336	0.077	0.025	0.017	0.001	0.004	0.004	0.227	0.197	0.033	0.007	0.071	383	40590					24543	20130
2017	Mortsel	Antwerpen	Antwerp	Flanders	Far	Far	Far	Near	Far	0	0	No	0.67	0.506	0.131	0.148								0.0742443	0.0666485	0.0588189	0.0484575	0.041368	0.484	0.338	0.065	0.022	0.022	0.002	0.004	0.007	0.197	0.245	0.017	0.006	0.076	3298	25588	0.203	0.291	0.413	0.093	27248	21715
2017	Tienen	Leuven	Flemish Brabant	Flanders	Borders WA	Borders	Far	Far	Far	1	2	No	0.612	0.445	0.183	0.207								0.0717523	0.070997	0.0652742	0.0599001	0.0507785	0.482	0.343	0.057	0.023	0.019	0.001	0.006	0.007	0.226	0.224	0.023	0.006	0.063	473	34365	0.309	0.31	0.288	0.093	25161	20539
2017	Hasselt	Hasselt	Limburg	Flanders	Far	Far	Far	Far	Far	0	0	No	0.714	0.559	0.12	0.153								0.07077	0.0751599	0.0693326	0.0616405	0.0473958	0.488	0.33	0.082	0.027	0.023	0.001	0.007	0.006	0.219	0.203	0.021	0.005	0.075	752	77124	0.276	0.275	0.37	0.08	25589	20801
2019	Zelzate	Eeklo	East Flanders	Flanders	Far	Far	Far	Borders	Far	0	0	No	0.646	0.521	0.153	0.199								0.0705727	0.0684718	0.0607688	0.0584345	0.0539994	0.506	0.351	0.038	0.016	0.016	0.001	0.004	0.008	0.209	0.221	0.038	0.013	0.083	933	12854					24003	20770
2016	Halle	Halle-Vilvoorde	Flemish Brabant	Flanders	Borders WA	Borders	Near	Far	Far	1	3	No	0.583	0.451	0.166	0.246								0.0708297	0.062185	0.0563086	0.0525738	0.040795	0.486	0.368	0.055	0.02	0.018	0.001	0.006	0.003	0.2	0.246	0.015	0.004	0.063	852	38289	0.314	0.311	0.286	0.089	24666	20896
2019	Wetteren	Dendermonde	East Flanders	Flanders	Far	Far	Far	Far	Far	0	0	No	0.63	0.535	0.162	0.192								0.0762781	0.0734959	0.0626763	0.0540979	0.0483017	0.489	0.366	0.07	0.024	0.014	0.001	0.003	0.008	0.209	0.222	0.023	0.005	0.056	699	25815					25721	21376
2019	Beersel	Halle-Vilvoorde	Flemish Brabant	Flanders	Borders WA	Borders	Near	Far	Far	1	3	No	0.561	0.366	0.319	0.418								0.0704308	0.0727066	0.0610531	0.0492035	0.0446912	0.495	0.31	0.097	0.025	0.011	0.001	0.002	0.002	0.18	0.272	0.013	0.003	0.084	838	25251					30564	23081
2017	Lier	Mechelen	Antwerp	Flanders	Far	Far	Far	Far	Far	0	0	No	0.647	0.493	0.12	0.159								0.0785759	0.0720562	0.0631839	0.0563807	0.0474517	0.487	0.347	0.074	0.021	0.02	0.001	0.005	0.009	0.206	0.217	0.021	0.005	0.074	708	35244	0.3	0.301	0.317	0.082	25037	20175
2018	Zwijndrecht	Antwerpen	Antwerp	Flanders	Far	Far	Far	Near	Far	0	0	No	0.666	0.52	0.123	0.151								0.0705159	0.0811905	0.0717253	0.056949	0.0496924	0.491	0.366	0.051	0.02	0.022	0.002	0.003	0.004	0.209	0.227	0.018	0.004	0.073	939	19002					26362	21824
2018	Sint-Truiden	Hasselt	Limburg	Flanders	Near WA	Near	Far	Far	Far	0	1	No	0.648	0.524	0.155	0.154								0.0789448	0.0796049	0.0730527	0.0633954	0.0543005	0.495	0.335	0.078	0.025	0.019	0.001	0.005	0.004	0.223	0.197	0.033	0.007	0.074	382	40473					24094	19497
2019	Menen	Kortrijk	West Flanders	Flanders	Borders WA	Borders	Far	Far	Borders	2	4	No	0.622	0.475	0.194	0.242								0.0704759	0.0666866	0.0611965	0.0540952	0.0507534	0.494	0.331	0.064	0.02	0.017	0.001	0.005	0.006	0.219	0.234	0.025	0.006	0.072	1011	33385					22725	19306
2018	Edegem	Antwerpen	Antwerp	Flanders	Far	Far	Far	Near	Far	0	0	No	0.66	0.519	0.189	0.186								0.0669911	0.0739039	0.0684464	0.061761	0.0538476	0.481	0.324	0.078	0.02	0.016	0.001	0.004	0.005	0.228	0.23	0.011	0.003	0.079	2522	21947					29995	22905
2019	Kortenberg	Leuven	Flemish Brabant	Flanders	Near BR	Far	Near	Far	Far	0	1	No	0.629	0.46	0.18	0.273								0.076472	0.069968	0.060409	0.0504065	0.0471052	0.491	0.342	0.073	0.028	0.011	0.002	0.002	0.003	0.189	0.247	0.012	0.004	0.087	585	20279					31659	24185
2016	Hasselt	Hasselt	Limburg	Flanders	Far	Far	Far	Far	Far	0	0	No	0.692	0.595	0.103	0.143								0.0732216	0.0749038	0.0697659	0.0604029	0.0437243	0.488	0.328	0.081	0.027	0.025	0.001	0.008	0.005	0.216	0.204	0.022	0.005	0.078	748	76685	0.284	0.275	0.365	0.077	24910	20137
2016	Sint-Truiden	Hasselt	Limburg	Flanders	Near WA	Near	Far	Far	Far	0	1	No	0.67	0.571	0.133	0.152								0.0816525	0.0792868	0.0716171	0.0626276	0.0492056	0.496	0.33	0.074	0.023	0.023	0.001	0.007	0.004	0.214	0.199	0.033	0.007	0.085	381	40158	0.344	0.318	0.254	0.085	22697	18451
2018	Beersel	Halle-Vilvoorde	Flemish Brabant	Flanders	Borders WA	Borders	Near	Far	Far	1	3	No	0.562	0.344	0.318	0.402								0.0737715	0.0708901	0.0589698	0.0504046	0.0433787	0.495	0.308	0.096	0.023	0.013	0.001	0.003	0.002	0.18	0.27	0.012	0.003	0.089	833	25069					30058	22558
2017	Sint-Truiden	Hasselt	Limburg	Flanders	Near WA	Near	Far	Far	Far	0	1	No	0.689	0.512	0.149	0.154								0.0800768	0.0793139	0.0714637	0.0626046	0.0519736	0.495	0.332	0.077	0.024	0.021	0.001	0.006	0.004	0.219	0.199	0.032	0.007	0.077	379	40169	0.338	0.319	0.258	0.085	23437	19134
2018	Kortenberg	Leuven	Flemish Brabant	Flanders	Near BR	Far	Near	Far	Far	0	1	No	0.628	0.45	0.171	0.267								0.0763264	0.0692619	0.0605177	0.0514277	0.0449066	0.492	0.343	0.071	0.027	0.011	0.001	0.003	0.003	0.188	0.245	0.013	0.004	0.091	583	20214					31534	23722
2019	Diest	Leuven	Flemish Brabant	Flanders	Far	Far	Far	Far	Far	0	0	No	0.645	0.506	0.15	0.161								0.0741621	0.0768718	0.071244	0.062573	0.054027	0.49	0.336	0.075	0.026	0.013	0.001	0.004	0.005	0.225	0.215	0.032	0.005	0.063	409	23998					26588	21292
2016	Tienen	Leuven	Flemish Brabant	Flanders	Borders WA	Borders	Far	Far	Far	1	2	No	0.589	0.495	0.165	0.189								0.0738336	0.0703817	0.0650285	0.0605529	0.0471259	0.481	0.345	0.057	0.022	0.02	0.001	0.007	0.007	0.225	0.223	0.022	0.006	0.064	471	34185	0.317	0.309	0.283	0.091	24593	20061
2018	Zelzate	Eeklo	East Flanders	Flanders	Far	Far	Far	Borders	Far	0	0	No	0.637	0.549	0.124	0.19								0.0729708	0.0713948	0.0591017	0.0596533	0.0522459	0.506	0.349	0.039	0.015	0.019	0.001	0.006	0.008	0.213	0.22	0.036	0.013	0.082	922	12699					23517	20178
2016	Mortsel	Antwerpen	Antwerp	Flanders	Far	Far	Far	Near	Far	0	0	No	0.652	0.534	0.113	0.141								0.0743611	0.0675903	0.0556534	0.0495088	0.038159	0.483	0.338	0.062	0.021	0.022	0.002	0.005	0.006	0.196	0.246	0.015	0.006	0.081	3292	25551	0.209	0.296	0.408	0.088	26392	21148
2017	Zwijndrecht	Antwerpen	Antwerp	Flanders	Far	Far	Far	Near	Far	0	0	No	0.704	0.561	0.108	0.148								0.0753151	0.079937	0.0692227	0.0581933	0.046271	0.49	0.367	0.05	0.019	0.025	0.002	0.004	0.004	0.206	0.223	0.018	0.004	0.078	941	18985	0.356	0.311	0.248	0.085	25404	21425
2017	Kortenberg	Leuven	Flemish Brabant	Flanders	Near BR	Far	Near	Far	Far	0	1	No	0.659	0.448	0.163	0.238								0.07685	0.0698546	0.0594614	0.052266	0.0417229	0.492	0.344	0.069	0.026	0.012	0.001	0.004	0.002	0.186	0.247	0.013	0.004	0.093	577	19979	0.239	0.271	0.383	0.106	30874	23291
2018	Steenokkerzeel	Halle-Vilvoorde	Flemish Brabant	Flanders	Near BR	Far	Near	Far	Far	0	1	No	0.613	0.495	0.165	0.223								0.0729849	0.0714286	0.0592235	0.0563565	0.0493119	0.492	0.349	0.071	0.027	0.011	0.001	0.003	0.001	0.197	0.254	0.012	0.003	0.071	517	12090					30158	23694
2019	Ninove	Aalst	East Flanders	Flanders	Near WA	Near	Far	Far	Far	0	1	No	0.614	0.486	0.187	0.256								0.0726357	0.0738943	0.064802	0.0596651	0.0521138	0.49	0.353	0.071	0.021	0.015	0.001	0.003	0.004	0.219	0.235	0.021	0.006	0.051	532	38911					25408	21326
2016	Lier	Mechelen	Antwerp	Flanders	Far	Far	Far	Far	Far	0	0	No	0.623	0.521	0.103	0.148								0.0788999	0.0703624	0.0619968	0.0578427	0.0441484	0.487	0.344	0.073	0.021	0.022	0.001	0.005	0.008	0.206	0.217	0.021	0.004	0.077	701	34905	0.311	0.301	0.309	0.079	24373	19616
2017	Edegem	Antwerpen	Antwerp	Flanders	Far	Far	Far	Near	Far	0	0	No	0.692	0.521	0.175	0.18								0.0702636	0.0745123	0.0677509	0.0620403	0.0516241	0.48	0.321	0.076	0.02	0.017	0.001	0.005	0.004	0.229	0.227	0.012	0.003	0.085	2511	21835	0.201	0.312	0.412	0.075	28935	22270
2017	Steenokkerzeel	Halle-Vilvoorde	Flemish Brabant	Flanders	Near BR	Far	Near	Far	Far	0	1	No	0.649	0.472	0.143	0.211								0.0747625	0.0703015	0.0601404	0.0551012	0.0465097	0.492	0.347	0.072	0.026	0.014	0.001	0.005	0.001	0.195	0.251	0.011	0.003	0.074	512	11944	0.274	0.324	0.327	0.074	29284	23211
2018	Ninove	Aalst	East Flanders	Flanders	Near WA	Near	Far	Far	Far	0	1	No	0.612	0.484	0.186	0.236								0.0724675	0.0737851	0.0637094	0.0594466	0.0505077	0.488	0.355	0.07	0.021	0.017	0.001	0.004	0.004	0.216	0.233	0.021	0.005	0.053	529	38692					25070	20855
2018	Diest	Leuven	Flemish Brabant	Flanders	Far	Far	Far	Far	Far	0	0	No	0.651	0.508	0.143	0.153								0.077262	0.0764647	0.0692463	0.0616082	0.0530888	0.49	0.335	0.075	0.024	0.016	0.001	0.004	0.005	0.221	0.217	0.031	0.005	0.066	406	23824					26272	20513
2018	Menen	Kortrijk	West Flanders	Flanders	Borders WA	Borders	Far	Far	Borders	2	4	No	0.609	0.45	0.18	0.23								0.0730273	0.0660666	0.0620462	0.0539754	0.049985	0.494	0.331	0.065	0.02	0.019	0.001	0.005	0.007	0.217	0.233	0.024	0.006	0.073	1005	33190					22280	18880
2019	Meise	Halle-Vilvoorde	Flemish Brabant	Flanders	Near BR	Far	Near	Far	Far	0	1	No	0.621	0.477	0.253	0.301								0.0750335	0.0798743	0.0767844	0.0592234	0.0467092	0.487	0.322	0.1	0.029	0.013	0.001	0.003	0.001	0.197	0.247	0.013	0.003	0.07	554	19411					32045	23848
2017	Zelzate	Eeklo	East Flanders	Flanders	Far	Far	Far	Borders	Far	0	0	No	0.668	0.525	0.107	0.186								0.072733	0.0690334	0.0599024	0.0602173	0.0499055	0.509	0.345	0.039	0.014	0.024	0.001	0.006	0.007	0.213	0.22	0.032	0.012	0.088	923	12703	0.403	0.324	0.159	0.114	23204	19819
2017	Beersel	Halle-Vilvoorde	Flemish Brabant	Flanders	Borders WA	Borders	Near	Far	Far	1	3	No	0.594	0.366	0.29	0.386								0.0724097	0.0723303	0.0572846	0.0503374	0.0417626	0.495	0.312	0.094	0.023	0.014	0.001	0.004	0.003	0.18	0.27	0.012	0.003	0.085	829	24992	0.251	0.27	0.37	0.108	29635	22268
2017	Diest	Leuven	Flemish Brabant	Flanders	Far	Far	Far	Far	Far	0	0	No	0.685	0.502	0.139	0.157								0.0790064	0.0772291	0.0672422	0.0612331	0.0512039	0.491	0.334	0.075	0.022	0.018	0.001	0.006	0.004	0.219	0.218	0.032	0.005	0.067	402	23612	0.305	0.285	0.334	0.075	25240	20107
2018	Wetteren	Dendermonde	East Flanders	Flanders	Far	Far	Far	Far	Far	0	0	No	0.622	0.499	0.137	0.183								0.0780639	0.0719205	0.0604163	0.0548208	0.0471122	0.487	0.363	0.07	0.023	0.017	0.001	0.004	0.007	0.209	0.221	0.022	0.005	0.057	690	25477					25258	20708
2019	Hemiksem	Antwerpen	Antwerp	Flanders	Far	Far	Far	Near	Far	0	0	No	0.637	0.496	0.094	0.149								0.0733667	0.0685275	0.0529727	0.0473557	0.0458002	0.499	0.382	0.052	0.024	0.014	0.001	0.004	0.003	0.168	0.263	0.021	0.005	0.064	2111	11559					26514	22261
2016	Edegem	Antwerpen	Antwerp	Flanders	Far	Far	Far	Near	Far	0	0	No	0.674	0.547	0.161	0.177								0.072991	0.0743813	0.0671054	0.0624247	0.0493095	0.481	0.319	0.074	0.019	0.017	0.002	0.006	0.004	0.23	0.23	0.011	0.003	0.086	2484	21578	0.208	0.311	0.409	0.072	28688	21619
2016	Beersel	Halle-Vilvoorde	Flemish Brabant	Flanders	Borders WA	Borders	Near	Far	Far	1	3	No	0.57	0.399	0.26	0.37								0.0740352	0.073429	0.0567791	0.0522934	0.0387553	0.494	0.309	0.09	0.022	0.015	0.001	0.006	0.003	0.179	0.269	0.012	0.002	0.09	821	24745	0.258	0.271	0.371	0.1	28565	21694
2017	Menen	Kortrijk	West Flanders	Flanders	Borders WA	Borders	Far	Far	Borders	2	4	No	0.64	0.465	0.17	0.224								0.0737164	0.0661588	0.0612704	0.0546725	0.0472949	0.495	0.325	0.064	0.019	0.022	0.001	0.006	0.007	0.218	0.229	0.023	0.006	0.08	1005	33112	0.415	0.277	0.205	0.103	21830	18444
2019	Mol	Turnhout	Antwerp	Flanders	Far	Far	Far	Borders	Far	0	0	No	0.696	0.588	0.122	0.138								0.076581	0.0769877	0.0691507	0.0563239	0.04968	0.497	0.343	0.065	0.023	0.016	0.001	0.004	0.005	0.206	0.222	0.027	0.004	0.083	322	36825					25745	21070
2016	Diest	Leuven	Flemish Brabant	Flanders	Far	Far	Far	Far	Far	0	0	No	0.661	0.54	0.138	0.151								0.0783414	0.0770669	0.0664882	0.0611777	0.0485598	0.49	0.335	0.073	0.022	0.019	0.001	0.006	0.002	0.216	0.218	0.032	0.005	0.069	401	23538	0.313	0.286	0.329	0.072	25173	19654
2016	Kortenberg	Leuven	Flemish Brabant	Flanders	Near BR	Far	Near	Far	Far	0	1	No	0.643	0.474	0.136	0.217								0.0778127	0.070001	0.0575226	0.0536674	0.0387542	0.494	0.348	0.068	0.025	0.015	0.001	0.005	0.002	0.183	0.247	0.012	0.004	0.092	569	19714	0.245	0.275	0.381	0.099	30025	22625
2017	Ninove	Aalst	East Flanders	Flanders	Near WA	Near	Far	Far	Far	0	1	No	0.652	0.482	0.168	0.213								0.0748902	0.0732012	0.0638204	0.0592729	0.0469558	0.489	0.353	0.069	0.02	0.019	0.001	0.005	0.004	0.215	0.232	0.02	0.005	0.055	526	38446	0.346	0.322	0.257	0.075	24477	20496
2018	Hemiksem	Antwerpen	Antwerp	Flanders	Far	Far	Far	Near	Far	0	0	No	0.638	0.475	0.075	0.146								0.0750242	0.0650092	0.0529737	0.0480541	0.0448037	0.496	0.38	0.048	0.024	0.019	0.001	0.004	0.002	0.173	0.259	0.02	0.005	0.066	2077	11368					25699	21570
2017	Wetteren	Dendermonde	East Flanders	Flanders	Far	Far	Far	Far	Far	0	0	No	0.671	0.533	0.126	0.174								0.0786892	0.0710228	0.0608143	0.0558888	0.0438133	0.486	0.359	0.07	0.022	0.018	0.001	0.005	0.007	0.212	0.22	0.022	0.005	0.059	680	25078	0.339	0.3	0.283	0.078	24671	20483
2018	Mol	Turnhout	Antwerp	Flanders	Far	Far	Far	Borders	Far	0	0	No	0.701	0.587	0.115	0.131								0.0774253	0.0762233	0.0673988	0.0551048	0.0491217	0.498	0.342	0.065	0.023	0.018	0.001	0.005	0.005	0.204	0.223	0.025	0.004	0.086	320	36544					25087	20520
2018	Linkebeek	Halle-Vilvoorde	Flemish Brabant	Flanders	Borders BR / Near WA	Near	Borders	Far	Far	1	3	Yes	0.521	0.204	0.462	0.736								0.0830879	0.0780395	0.0698359	0.0540597	0.0420698	0.469	0.254	0.125	0.025	0.023	0.001	0.004	0.004	0.171	0.258	0.012	0.004	0.118	1135	4760					31514	22784
2018	Meise	Halle-Vilvoorde	Flemish Brabant	Flanders	Near BR	Far	Near	Far	Far	0	1	No	0.614	0.45	0.241	0.276								0.0773763	0.0819646	0.0760206	0.0580322	0.04531	0.489	0.323	0.1	0.028	0.014	0.001	0.003	0.001	0.194	0.25	0.013	0.003	0.071	547	19164					31669	23315
2019	Niel	Antwerpen	Antwerp	Flanders	Far	Far	Far	Far	Far	0	0	No	0.641	0.427	0.116	0.127								0.0692505	0.0625059	0.0566163	0.0419873	0.0389475	0.497	0.394	0.046	0.021	0.014	0.001	0.003	0.003	0.173	0.259	0.023	0.004	0.058	1969	10501					25139	22110
2019	Linkebeek	Halle-Vilvoorde	Flemish Brabant	Flanders	Borders BR / Near WA	Near	Borders	Far	Far	1	3	Yes	0.521	0.259	0.5	0.679								0.0819251	0.0791444	0.0722995	0.0549733	0.0455615	0.472	0.254	0.133	0.028	0.02	0.001	0.002	0.007	0.175	0.259	0.013	0.004	0.104	1116	4671					32321	22994
2016	Zwijndrecht	Antwerpen	Antwerp	Flanders	Far	Far	Far	Near	Far	0	0	No	0.679	0.56	0.131	0.147								0.0777549	0.0807617	0.0661497	0.0609801	0.0419898	0.491	0.371	0.05	0.018	0.025	0.002	0.006	0.004	0.204	0.221	0.018	0.004	0.078	937	18957	0.362	0.31	0.245	0.083	24976	20944
2016	Steenokkerzeel	Halle-Vilvoorde	Flemish Brabant	Flanders	Near BR	Far	Near	Far	Far	0	1	No	0.632	0.514	0.13	0.209								0.076736	0.0708655	0.0588729	0.0576988	0.0424354	0.492	0.348	0.071	0.026	0.015	0.002	0.005	0.002	0.193	0.247	0.011	0.003	0.078	510	11924	0.282	0.322	0.325	0.071	28451	22741
2019	Roeselare	Roeselare	West Flanders	Flanders	Near WA	Near	Far	Far	Far	0	1	No	0.649	0.515	0.141	0.191								0.0704127	0.068843	0.0604398	0.0501815	0.0474703	0.499	0.353	0.078	0.027	0.014	0.001	0.004	0.01	0.204	0.226	0.022	0.006	0.055	1044	62954					24594	20678
2016	Ninove	Aalst	East Flanders	Flanders	Near WA	Near	Far	Far	Far	0	1	No	0.635	0.537	0.154	0.201								0.0763975	0.0718247	0.0643873	0.0597882	0.0423905	0.489	0.352	0.069	0.02	0.02	0.001	0.005	0.004	0.214	0.231	0.021	0.006	0.056	521	38051	0.355	0.321	0.254	0.071	24093	20013
2016	Zelzate	Eeklo	East Flanders	Flanders	Far	Far	Far	Borders	Far	0	0	No	0.651	0.553	0.099	0.159								0.0730985	0.068775	0.060048	0.0636509	0.0446757	0.508	0.342	0.039	0.015	0.024	0.002	0.006	0.007	0.217	0.217	0.033	0.012	0.086	908	12490	0.416	0.321	0.158	0.104	22529	19260
2017	Meise	Halle-Vilvoorde	Flemish Brabant	Flanders	Near BR	Far	Near	Far	Far	0	1	No	0.648	0.454	0.212	0.266								0.0846706	0.0808699	0.0737437	0.0568518	0.042652	0.487	0.323	0.101	0.027	0.015	0.001	0.004	0.001	0.192	0.247	0.012	0.003	0.073	540	18925	0.254	0.291	0.382	0.073	30514	22700
2016	Menen	Kortrijk	West Flanders	Flanders	Borders WA	Borders	Far	Far	Borders	2	4	No	0.617	0.478	0.156	0.209								0.0743985	0.066034	0.060772	0.057487	0.0441342	0.495	0.322	0.065	0.018	0.024	0.001	0.008	0.006	0.22	0.228	0.022	0.005	0.08	997	32877	0.425	0.275	0.201	0.098	21194	17887
2017	Hemiksem	Antwerpen	Antwerp	Flanders	Far	Far	Far	Near	Far	0	0	No	0.674	0.485	0.07	0.139								0.0757266	0.0633721	0.0503955	0.0518176	0.0411519	0.498	0.375	0.049	0.022	0.019	0.001	0.005	0.002	0.176	0.259	0.019	0.005	0.069	2053	11233	0.336	0.335	0.254	0.074	25236	21131
2017	Mol	Turnhout	Antwerp	Flanders	Far	Far	Far	Borders	Far	0	0	No	0.747	0.595	0.105	0.125								0.0785785	0.0759574	0.0659695	0.0553471	0.0458559	0.497	0.34	0.065	0.022	0.02	0.001	0.005	0.005	0.202	0.222	0.024	0.004	0.089	316	36151	0.268	0.325	0.314	0.093	24586	20119
2017	Linkebeek	Halle-Vilvoorde	Flemish Brabant	Flanders	Borders BR / Near WA	Near	Borders	Far	Far	1	3	Yes	0.538	0.229	0.417	0.673								0.0845845	0.0784521	0.0672447	0.0558258	0.040812	0.472	0.252	0.125	0.023	0.021	0.001	0.005	0.003	0.171	0.26	0.013	0.004	0.121	1129	4722	0.181	0.221	0.473	0.125	31293	22338
2018	Niel	Antwerpen	Antwerp	Flanders	Far	Far	Far	Far	Far	0	0	No	0.655	0.422	0.106	0.123								0.0691041	0.0616386	0.054843	0.0427833	0.0375191	0.496	0.389	0.046	0.02	0.017	0.001	0.003	0.003	0.174	0.263	0.023	0.004	0.058	1954	10424					24472	21382
2019	Wommelgem	Antwerpen	Antwerp	Flanders	Far	Far	Far	Near	Far	0	0	No	0.677	0.556	0.106	0.148								0.0763614	0.0800901	0.0701468	0.059116	0.0485512	0.495	0.35	0.081	0.025	0.017	0.001	0.002	0.001	0.211	0.226	0.015	0.003	0.068	991	12865					26701	22199
2019	Merchtem	Halle-Vilvoorde	Flemish Brabant	Flanders	Near BR	Far	Near	Far	Far	0	1	No	0.63	0.496	0.184	0.237								0.0749714	0.0767794	0.0598445	0.0520702	0.0474899	0.49	0.353	0.089	0.03	0.011	0.001	0.003	0.006	0.192	0.237	0.013	0.004	0.062	450	16583					29205	23431
2016	Wetteren	Dendermonde	East Flanders	Flanders	Far	Far	Far	Far	Far	0	0	No	0.65	0.557	0.112	0.158								0.0803046	0.070876	0.0610847	0.0552422	0.0408977	0.486	0.36	0.071	0.022	0.02	0.001	0.006	0.006	0.212	0.218	0.021	0.005	0.059	674	24818	0.35	0.3	0.278	0.073	24106	19798
2018	Wommelgem	Antwerpen	Antwerp	Flanders	Far	Far	Far	Near	Far	0	0	No	0.679	0.55	0.104	0.144								0.0786334	0.0787109	0.0680973	0.0573288	0.0480322	0.495	0.35	0.082	0.025	0.016	0.001	0.004	0.001	0.206	0.225	0.014	0.003	0.072	993	12893					26072	21456
2019	Kuurne	Kortrijk	West Flanders	Flanders	Near WA	Near	Far	Far	Far	0	1	No	0.68	0.545	0.097	0.144								0.0764444	0.0687407	0.0620741	0.0539259	0.0557778	0.494	0.355	0.077	0.023	0.01	0.001	0.003	0.003	0.221	0.235	0.017	0.004	0.051	1335	13484					24365	20703
2018	Roeselare	Roeselare	West Flanders	Flanders	Near WA	Near	Far	Far	Far	0	1	No	0.645	0.521	0.126	0.173								0.0713897	0.0684431	0.058995	0.0499311	0.047401	0.498	0.351	0.078	0.027	0.015	0.001	0.004	0.01	0.204	0.227	0.022	0.005	0.057	1034	62301					24141	20038
2019	Wijnegem	Antwerpen	Antwerp	Flanders	Far	Far	Far	Near	Far	0	0	No	0.674	0.575	0.098	0.121								0.0711809	0.0796451	0.0737304	0.0553743	0.0511931	0.484	0.341	0.083	0.023	0.016	0	0.004	0.003	0.221	0.219	0.014	0.004	0.071	1243	9816					27242	22016
2016	Hemiksem	Antwerpen	Antwerp	Flanders	Far	Far	Far	Near	Far	0	0	No	0.656	0.505	0.063	0.126								0.0750807	0.0595623	0.0502332	0.0562433	0.0360603	0.498	0.37	0.048	0.02	0.022	0.002	0.006	0.003	0.177	0.26	0.019	0.005	0.07	2038	11148	0.342	0.336	0.249	0.073	24468	20445
2016	Linkebeek	Halle-Vilvoorde	Flemish Brabant	Flanders	Borders BR / Near WA	Near	Borders	Far	Far	1	3	Yes	0.502	0.222	0.421	0.685								0.0816498	0.0816498	0.0601852	0.0555556	0.0408249	0.475	0.258	0.126	0.024	0.021	0.001	0.006	0.003	0.17	0.261	0.011	0.005	0.115	1135	4752	0.181	0.221	0.471	0.127	30637	21598
2019	Eeklo	Eeklo	East Flanders	Flanders	Far	Far	Far	Near	Far	0	0	No	0.647	0.536	0.123	0.178								0.0715294	0.0695059	0.0619294	0.0571294	0.0526588	0.494	0.347	0.057	0.019	0.017	0.001	0.005	0.008	0.231	0.21	0.032	0.009	0.064	698	21134					23790	19739
2019	Dilsen-Stokkem	Maaseik	Limburg	Flanders	Far	Far	Far	Borders	Far	0	0	No	0.663	0.57	0.115	0.122								0.077767	0.0800485	0.0695631	0.0615049	0.0458738	0.499	0.317	0.064	0.02	0.02	0.001	0.005	0.002	0.187	0.225	0.034	0.006	0.12	313	20590					23067	19768
2016	Mol	Turnhout	Antwerp	Flanders	Far	Far	Far	Borders	Far	0	0	No	0.729	0.627	0.101	0.117								0.0804795	0.0742354	0.0619693	0.0567242	0.0424599	0.498	0.338	0.064	0.022	0.02	0.002	0.006	0.004	0.2	0.222	0.023	0.003	0.095	315	36034	0.273	0.324	0.311	0.092	23865	19486
2016	Meise	Halle-Vilvoorde	Flemish Brabant	Flanders	Near BR	Far	Near	Far	Far	0	1	No	0.631	0.483	0.198	0.249								0.0857966	0.0829154	0.0714972	0.0570377	0.0396436	0.486	0.327	0.098	0.027	0.016	0.001	0.006	0.002	0.187	0.247	0.012	0.003	0.074	535	18742	0.258	0.291	0.382	0.069	30422	22299
2017	Wommelgem	Antwerpen	Antwerp	Flanders	Far	Far	Far	Near	Far	0	0	No	0.719	0.564	0.089	0.142								0.0802937	0.0789659	0.064438	0.0575646	0.0457705	0.495	0.348	0.081	0.025	0.019	0.002	0.004	0.001	0.204	0.226	0.013	0.003	0.074	985	12785	0.297	0.339	0.288	0.077	25880	20989
2018	Merchtem	Halle-Vilvoorde	Flemish Brabant	Flanders	Near BR	Far	Near	Far	Far	0	1	No	0.623	0.471	0.158	0.224								0.0788876	0.07502	0.0581374	0.0514458	0.0478237	0.492	0.355	0.089	0.027	0.012	0.001	0.003	0.005	0.189	0.237	0.014	0.004	0.064	441	16294					29128	22995
2018	Kuurne	Kortrijk	West Flanders	Flanders	Near WA	Near	Far	Far	Far	0	1	No	0.67	0.531	0.1	0.138								0.0779269	0.0701268	0.0611265	0.0561014	0.0534763	0.494	0.352	0.077	0.023	0.012	0.001	0.003	0.004	0.222	0.232	0.017	0.003	0.055	1319	13318					23641	19946
2019	Schoten	Antwerpen	Antwerp	Flanders	Far	Far	Far	Far	Far	0	0	No	0.67	0.565	0.109	0.107								0.0752287	0.0774285	0.0691791	0.0564143	0.0510883	0.483	0.332	0.083	0.022	0.016	0.001	0.003	0.003	0.208	0.23	0.014	0.004	0.083	1171	34517					28672	22135
2019	Geraardsbergen	Aalst	East Flanders	Flanders	Borders WA	Borders	Far	Far	Far	1	2	No	0.601	0.469	0.15	0.182								0.0767231	0.0746915	0.0679394	0.0573033	0.0531804	0.492	0.35	0.066	0.025	0.015	0.001	0.004	0.007	0.225	0.23	0.025	0.006	0.046	418	33439					25234	21470
2019	Lanaken	Tongeren	Limburg	Flanders	Near WA	Near	Far	Borders	Far	0	1	No	0.674	0.608	0.09	0.111								0.0817656	0.07939	0.0743707	0.0635273	0.0552128	0.505	0.243	0.06	0.015	0.019	0	0.004	0.003	0.2	0.169	0.027	0.007	0.252	443	25841					24464	19614
2019	Tongeren	Tongeren	Limburg	Flanders	Borders WA	Borders	Far	Near	Far	1	2	No	0.648	0.541	0.105	0.152								0.0732493	0.0794367	0.0741517	0.0663852	0.0549128	0.493	0.329	0.072	0.027	0.02	0.001	0.005	0.007	0.226	0.206	0.029	0.005	0.073	353	30996					24168	19975
2017	Niel	Antwerpen	Antwerp	Flanders	Far	Far	Far	Far	Far	0	0	No	0.684	0.41	0.105	0.108								0.0721046	0.0610791	0.0542492	0.0423456	0.0353205	0.498	0.388	0.045	0.02	0.021	0.002	0.005	0.002	0.176	0.257	0.022	0.004	0.059	1917	10236	0.356	0.34	0.238	0.065	23885	21007
2017	Dilsen-Stokkem	Maaseik	Limburg	Flanders	Far	Far	Far	Borders	Far	0	0	No	0.721	0.594	0.103	0.121								0.0832923	0.0777296	0.0695087	0.059171	0.0396278	0.5	0.312	0.062	0.019	0.024	0.001	0.007	0.003	0.183	0.223	0.032	0.006	0.128	308	20310	0.346	0.317	0.235	0.103	21753	18848
2018	Dilsen-Stokkem	Maaseik	Limburg	Flanders	Far	Far	Far	Borders	Far	0	0	No	0.671	0.588	0.106	0.118								0.0811009	0.0795366	0.0689773	0.0601779	0.0427747	0.5	0.314	0.063	0.019	0.022	0.001	0.005	0.002	0.185	0.225	0.033	0.006	0.125	310	20454					22336	19159
2019	Bilzen	Tongeren	Limburg	Flanders	Near WA	Near	Far	Near	Far	0	1	No	0.659	0.568	0.075	0.116								0.0739104	0.0776507	0.0659042	0.0590726	0.0497372	0.496	0.335	0.073	0.025	0.018	0.001	0.005	0.003	0.201	0.221	0.024	0.005	0.09	426	32328					24592	20821
2019	Brugge	Brugge	West Flanders	Flanders	Far	Far	Far	Near	Far	0	0	No	0.645	0.533	0.098	0.13								0.0706426	0.0723699	0.0684687	0.0600849	0.0560237	0.488	0.341	0.081	0.026	0.014	0.001	0.003	0.004	0.235	0.204	0.02	0.007	0.064	842	118325					26165	21516
2017	Roeselare	Roeselare	West Flanders	Flanders	Near WA	Near	Far	Far	Far	0	1	No	0.682	0.511	0.111	0.154								0.0722243	0.0670989	0.0576404	0.0506556	0.0457728	0.497	0.348	0.077	0.026	0.016	0.001	0.006	0.009	0.204	0.228	0.022	0.005	0.059	1024	61657	0.329	0.283	0.299	0.089	23563	19736
2019	Affligem	Halle-Vilvoorde	Flemish Brabant	Flanders	Near BR	Far	Near	Far	Far	0	1	No	0.631	0.515	0.161	0.203								0.0741553	0.0686371	0.0644796	0.058281	0.0497392	0.491	0.353	0.082	0.028	0.01	0.001	0.003	0.001	0.196	0.256	0.015	0.002	0.052	738	13228					29829	23759
2019	Bertem	Leuven	Flemish Brabant	Flanders	Near WA	Near	Near	Far	Far	0	2	No	0.647	0.555	0.13	0.129								0.0764312	0.0676391	0.0624438	0.0534519	0.0463583	0.49	0.351	0.076	0.032	0.008	0.001	0.003	0.002	0.189	0.254	0.007	0.003	0.074	334	10007					32550	24959
2019	Harelbeke	Kortrijk	West Flanders	Flanders	Near WA	Near	Far	Far	Far	0	1	No	0.673	0.522	0.148	0.164								0.071667	0.075325	0.0671212	0.0577101	0.0512465	0.501	0.37	0.074	0.025	0.011	0.001	0.004	0.003	0.212	0.221	0.022	0.004	0.054	958	28158					24437	20886
2016	Dilsen-Stokkem	Maaseik	Limburg	Flanders	Far	Far	Far	Borders	Far	0	0	No	0.694	0.635	0.088	0.126								0.084044	0.0742347	0.0696998	0.0563415	0.0374131	0.501	0.309	0.062	0.018	0.027	0.001	0.009	0.002	0.179	0.225	0.032	0.006	0.129	308	20287	0.353	0.315	0.23	0.101	21122	18238
2017	Kuurne	Kortrijk	West Flanders	Flanders	Near WA	Near	Far	Far	Far	0	1	No	0.721	0.536	0.094	0.132								0.0770973	0.0704523	0.0614664	0.0554255	0.052254	0.493	0.353	0.076	0.021	0.014	0.001	0.004	0.002	0.221	0.23	0.018	0.003	0.057	1310	13219	0.358	0.312	0.271	0.059	23161	19506
2018	Lanaken	Tongeren	Limburg	Flanders	Near WA	Near	Far	Borders	Far	0	1	No	0.671	0.598	0.077	0.113								0.083196	0.0782119	0.074493	0.0641414	0.0527547	0.504	0.24	0.061	0.014	0.021	0.001	0.005	0.004	0.196	0.168	0.028	0.007	0.257	442	25818					24051	19011
2019	Lint	Antwerpen	Antwerp	Flanders	Far	Far	Far	Far	Far	0	0	No	0.691	0.59	0.099	0.097								0.0772915	0.0883172	0.0707206	0.056131	0.0439915	0.501	0.369	0.07	0.025	0.011	0.001	0.002	0.002	0.174	0.239	0.012	0.003	0.092	1589	8718					30812	23722
2019	Dendermonde	Dendermonde	East Flanders	Flanders	Far	Far	Far	Far	Far	0	0	No	0.633	0.51	0.112	0.112								0.0729417	0.0750164	0.0698624	0.059489	0.0514086	0.488	0.364	0.065	0.023	0.015	0.001	0.004	0.005	0.22	0.222	0.022	0.006	0.053	810	45769					25963	21674
2019	Hamme	Dendermonde	East Flanders	Flanders	Far	Far	Far	Far	Far	0	0	No	0.639	0.531	0.131	0.158								0.070837	0.0669776	0.0578114	0.0573691	0.0493688	0.496	0.359	0.071	0.025	0.014	0.001	0.003	0.002	0.2	0.236	0.023	0.005	0.062	614	24865					24862	20636
2016	Hechtel-Eksel	Maaseik	Limburg	Flanders	Far	Far	Far	Near	Far	0	0	No	0.704	0.652	0.071	0.131								0.0875224	0.0807711	0.0620628	0.0524646	0.0429478	0.512	0.324	0.068	0.022	0.02	0.001	0.007	0.003	0.177	0.221	0.018	0.003	0.134	165	12294	0.322	0.311	0.272	0.095	22483	19419
2016	Kuurne	Kortrijk	West Flanders	Flanders	Near WA	Near	Far	Far	Far	0	1	No	0.706	0.56	0.086	0.115								0.0769406	0.0692542	0.0579909	0.0598174	0.049239	0.491	0.348	0.073	0.021	0.015	0.001	0.005	0.003	0.222	0.23	0.017	0.003	0.061	1302	13140	0.37	0.309	0.263	0.059	22518	18834
2018	Schoten	Antwerpen	Antwerp	Flanders	Far	Far	Far	Far	Far	0	0	No	0.673	0.555	0.1	0.104								0.077904	0.0750927	0.0678182	0.0545444	0.0508057	0.485	0.329	0.082	0.022	0.02	0.001	0.004	0.003	0.206	0.231	0.013	0.004	0.085	1170	34462					27916	21431
2018	Wijnegem	Antwerpen	Antwerp	Flanders	Far	Far	Far	Near	Far	0	0	No	0.669	0.558	0.08	0.12								0.0747529	0.0792834	0.0735173	0.0543657	0.0477759	0.485	0.344	0.083	0.022	0.018	0.001	0.003	0.002	0.217	0.219	0.013	0.004	0.072	1231	9711					27085	21719
2018	Geraardsbergen	Aalst	East Flanders	Flanders	Borders WA	Borders	Far	Far	Far	1	2	No	0.598	0.466	0.136	0.173								0.0774269	0.0735391	0.0668999	0.0575393	0.0513189	0.494	0.351	0.067	0.024	0.017	0.001	0.004	0.007	0.224	0.229	0.024	0.006	0.048	418	33403					24961	21121
2018	Eeklo	Eeklo	East Flanders	Flanders	Far	Far	Far	Near	Far	0	0	No	0.642	0.533	0.106	0.144								0.0718435	0.0687964	0.0620834	0.0574652	0.0537993	0.495	0.344	0.057	0.019	0.02	0.001	0.006	0.007	0.233	0.209	0.031	0.009	0.065	690	20890					23430	19284
2018	Affligem	Halle-Vilvoorde	Flemish Brabant	Flanders	Near BR	Far	Near	Far	Far	0	1	No	0.639	0.497	0.15	0.196								0.0771033	0.0675788	0.0641016	0.0574495	0.0494368	0.492	0.35	0.08	0.028	0.012	0.001	0.003	0.001	0.196	0.259	0.015	0.002	0.052	738	13225					28737	23264
2018	Bilzen	Tongeren	Limburg	Flanders	Near WA	Near	Far	Near	Far	0	1	No	0.653	0.567	0.068	0.113								0.0775771	0.0766805	0.0635088	0.0597056	0.0470905	0.496	0.335	0.073	0.023	0.02	0.001	0.006	0.003	0.197	0.221	0.023	0.005	0.093	426	32318					23776	20033
2019	Herentals	Turnhout	Antwerp	Flanders	Far	Far	Far	Far	Far	0	0	No	0.678	0.56	0.098	0.116								0.0795745	0.0824823	0.0739362	0.0579787	0.049539	0.492	0.374	0.067	0.022	0.017	0.001	0.005	0.005	0.218	0.201	0.024	0.006	0.062	588	28177					25495	21091
2016	Affligem	Halle-Vilvoorde	Flemish Brabant	Flanders	Near BR	Far	Near	Far	Far	0	1	No	0.646	0.541	0.136	0.177								0.077223	0.0679716	0.0636899	0.0594082	0.045034	0.494	0.35	0.076	0.026	0.014	0.001	0.006	0.001	0.194	0.26	0.014	0.002	0.055	730	13079	0.295	0.305	0.338	0.062	27049	22231
2017	Affligem	Halle-Vilvoorde	Flemish Brabant	Flanders	Near BR	Far	Near	Far	Far	0	1	No	0.675	0.519	0.143	0.193								0.0765951	0.0679915	0.0644891	0.0581696	0.0496422	0.493	0.348	0.078	0.026	0.014	0.001	0.005	0.002	0.197	0.259	0.014	0.003	0.054	733	13129	0.289	0.306	0.341	0.064	27703	22720
2017	Merchtem	Halle-Vilvoorde	Flemish Brabant	Flanders	Near BR	Far	Near	Far	Far	0	1	No	0.675	0.489	0.127	0.212								0.0807322	0.0728514	0.0555383	0.0528079	0.0464164	0.493	0.356	0.087	0.026	0.013	0.001	0.005	0.005	0.189	0.236	0.014	0.003	0.065	437	16100	0.28	0.305	0.343	0.072	28628	22617
2018	Bertem	Leuven	Flemish Brabant	Flanders	Near WA	Near	Near	Far	Far	0	2	No	0.653	0.54	0.118	0.134								0.0738659	0.0668406	0.0638298	0.05279	0.0453633	0.491	0.356	0.072	0.031	0.009	0.001	0.003	0.002	0.185	0.258	0.007	0.002	0.074	332	9958					31742	24547
2018	Tongeren	Tongeren	Limburg	Flanders	Borders WA	Borders	Far	Near	Far	1	2	No	0.637	0.53	0.089	0.143								0.0755646	0.0794248	0.0720582	0.0655922	0.0525639	0.493	0.328	0.073	0.025	0.022	0.001	0.005	0.006	0.222	0.206	0.028	0.005	0.079	354	31032					23591	19301
2018	Brugge	Brugge	West Flanders	Flanders	Far	Far	Far	Near	Far	0	0	No	0.637	0.529	0.09	0.115								0.0717948	0.0732368	0.066516	0.0595338	0.0556211	0.487	0.339	0.079	0.025	0.015	0.001	0.004	0.005	0.234	0.205	0.02	0.007	0.066	841	118284					25860	20922
2018	Harelbeke	Kortrijk	West Flanders	Flanders	Near WA	Near	Far	Far	Far	0	1	No	0.674	0.538	0.133	0.153								0.0750708	0.0743183	0.0654674	0.0570466	0.0507041	0.5	0.369	0.073	0.025	0.013	0.001	0.004	0.003	0.211	0.222	0.02	0.004	0.056	949	27886					23959	20160
2019	Aartselaar	Antwerpen	Antwerp	Flanders	Far	Far	Far	Near	Far	0	0	No	0.704	0.525	0.095	0.109								0.0759989	0.0763481	0.0692931	0.0648924	0.0687343	0.496	0.336	0.08	0.024	0.011	0	0.002	0.001	0.243	0.216	0.013	0.003	0.07	1299	14293					30452	23420
2016	Niel	Antwerpen	Antwerp	Flanders	Far	Far	Far	Far	Far	0	0	No	0.688	0.436	0.087	0.104								0.0715272	0.0633386	0.0528808	0.0456788	0.031472	0.498	0.387	0.041	0.019	0.022	0.001	0.007	0.002	0.181	0.252	0.023	0.003	0.061	1898	10136	0.369	0.34	0.228	0.062	23482	20437
2016	Arendonk	Turnhout	Antwerp	Flanders	Far	Far	Far	Borders	Far	0	0	No	0.691	0.608	0.043	0.088								0.0795161	0.0674935	0.0568407	0.0565363	0.0440572	0.513	0.308	0.063	0.021	0.022	0.002	0.007	0.001	0.18	0.225	0.015	0.002	0.153	247	13142	0.357	0.305	0.222	0.116	21931	18710
2016	Lanaken	Tongeren	Limburg	Flanders	Near WA	Near	Far	Borders	Far	0	1	No	0.698	0.642	0.066	0.114								0.0850231	0.0775792	0.0745551	0.0615671	0.0482301	0.508	0.229	0.061	0.012	0.027	0.001	0.008	0.003	0.188	0.167	0.027	0.006	0.27	444	25793	0.333	0.267	0.208	0.192	22833	17962
2016	Roeselare	Roeselare	West Flanders	Flanders	Near WA	Near	Far	Far	Far	0	1	No	0.665	0.551	0.103	0.135								0.0739192	0.066329	0.0559026	0.0518041	0.043181	0.496	0.347	0.077	0.025	0.018	0.001	0.006	0.008	0.202	0.227	0.021	0.005	0.062	1014	60999	0.338	0.283	0.296	0.082	23076	19179
2017	Schoten	Antwerpen	Antwerp	Flanders	Far	Far	Far	Far	Far	0	0	No	0.709	0.555	0.091	0.101								0.0808496	0.0729831	0.0665443	0.0555313	0.0487137	0.485	0.326	0.081	0.02	0.021	0.001	0.005	0.003	0.207	0.23	0.013	0.004	0.089	1163	34273	0.285	0.334	0.305	0.076	27540	20898
2017	Lanaken	Tongeren	Limburg	Flanders	Near WA	Near	Far	Borders	Far	0	1	No	0.726	0.621	0.072	0.111								0.0846157	0.077478	0.0748686	0.0617061	0.0511148	0.505	0.234	0.061	0.013	0.024	0.001	0.007	0.004	0.192	0.167	0.028	0.007	0.262	442	25800	0.324	0.269	0.212	0.195	23517	18625
2018	Dendermonde	Dendermonde	East Flanders	Flanders	Far	Far	Far	Far	Far	0	0	No	0.629	0.512	0.101	0.11								0.0730992	0.0755716	0.0688765	0.0590745	0.0490537	0.487	0.364	0.064	0.022	0.017	0.001	0.005	0.005	0.217	0.225	0.021	0.006	0.054	809	45673					25493	21229
2019	Ternat	Halle-Vilvoorde	Flemish Brabant	Flanders	Near BR	Far	Near	Far	Far	0	1	No	0.64	0.492	0.146	0.199								0.0721905	0.0777143	0.0669841	0.0569524	0.0454603	0.491	0.36	0.081	0.026	0.009	0.001	0.002	0.002	0.209	0.245	0.013	0.002	0.05	637	15746					29200	23817
2016	Wommelgem	Antwerpen	Antwerp	Flanders	Far	Far	Far	Near	Far	0	0	No	0.691	0.595	0.083	0.121								0.0809308	0.0784687	0.0633786	0.0570249	0.0438408	0.495	0.347	0.08	0.026	0.019	0.001	0.005	0.001	0.204	0.224	0.014	0.003	0.076	970	12591	0.301	0.338	0.285	0.077	24860	20451
2017	Dendermonde	Dendermonde	East Flanders	Flanders	Far	Far	Far	Far	Far	0	0	No	0.655	0.499	0.095	0.102								0.0768136	0.0752375	0.0669191	0.0586445	0.0451381	0.488	0.361	0.063	0.021	0.019	0.002	0.006	0.005	0.216	0.225	0.021	0.006	0.058	808	45583	0.347	0.308	0.282	0.063	25026	20846
2017	Eeklo	Eeklo	East Flanders	Flanders	Far	Far	Far	Near	Far	0	0	No	0.683	0.521	0.095	0.124								0.0731076	0.0672551	0.0590521	0.0581886	0.0527199	0.494	0.339	0.056	0.017	0.023	0.001	0.007	0.006	0.231	0.212	0.028	0.008	0.07	685	20708	0.389	0.297	0.236	0.077	22934	18912
2017	Bilzen	Tongeren	Limburg	Flanders	Near WA	Near	Far	Near	Far	0	1	No	0.693	0.57	0.06	0.114								0.0781784	0.0762823	0.0623251	0.0588436	0.0451663	0.497	0.332	0.072	0.022	0.023	0.001	0.007	0.003	0.196	0.219	0.022	0.005	0.097	423	32151	0.325	0.302	0.293	0.08	23202	19509
2017	Harelbeke	Kortrijk	West Flanders	Flanders	Near WA	Near	Far	Far	Far	0	1	No	0.704	0.527	0.127	0.138								0.0786711	0.0721423	0.0655773	0.0561988	0.0474696	0.501	0.368	0.073	0.024	0.014	0.001	0.004	0.002	0.212	0.221	0.02	0.003	0.057	943	27683	0.368	0.296	0.264	0.073	23451	19778
2018	Hamme	Dendermonde	East Flanders	Flanders	Far	Far	Far	Far	Far	0	0	No	0.637	0.535	0.131	0.144								0.0712244	0.0664734	0.0574143	0.0569312	0.04908	0.495	0.357	0.072	0.024	0.018	0.001	0.004	0.002	0.198	0.237	0.022	0.005	0.062	613	24829					24399	19889
2019	Geel	Turnhout	Antwerp	Flanders	Far	Far	Far	Near	Far	0	0	No	0.689	0.575	0.107	0.102								0.0757106	0.0788828	0.0649798	0.0583381	0.049912	0.502	0.364	0.072	0.026	0.014	0.001	0.003	0.007	0.199	0.217	0.024	0.006	0.066	366	40353					26577	21827
2019	Landen	Leuven	Flemish Brabant	Flanders	Borders WA	Borders	Far	Far	Far	1	2	No	0.625	0.488	0.158	0.155								0.0756076	0.075545	0.0705337	0.0617013	0.0492358	0.488	0.361	0.055	0.024	0.015	0.001	0.002	0.004	0.222	0.232	0.022	0.005	0.057	299	15951					27010	22456
2016	Merchtem	Halle-Vilvoorde	Flemish Brabant	Flanders	Near BR	Far	Near	Far	Far	0	1	No	0.648	0.537	0.111	0.19								0.0824473	0.0693279	0.056395	0.0515451	0.0420941	0.49	0.355	0.085	0.026	0.014	0.001	0.005	0.004	0.188	0.238	0.014	0.003	0.067	436	16083	0.288	0.304	0.34	0.068	27863	22018
2017	Geraardsbergen	Aalst	East Flanders	Flanders	Borders WA	Borders	Far	Far	Far	1	2	No	0.627	0.468	0.134	0.157								0.0788145	0.0731634	0.0650174	0.0577432	0.048455	0.493	0.35	0.066	0.022	0.019	0.001	0.005	0.006	0.224	0.228	0.023	0.006	0.049	416	33204	0.327	0.357	0.252	0.064	24309	20672
2017	Bertem	Leuven	Flemish Brabant	Flanders	Near WA	Near	Near	Far	Far	0	2	No	0.692	0.547	0.096	0.123								0.0727108	0.0675676	0.0625252	0.0517346	0.0421541	0.491	0.354	0.07	0.03	0.011	0.002	0.003	0.002	0.181	0.259	0.008	0.003	0.077	331	9907	0.236	0.272	0.419	0.074	30619	23996
2018	Herentals	Turnhout	Antwerp	Flanders	Far	Far	Far	Far	Far	0	0	No	0.678	0.553	0.091	0.102								0.0805455	0.0817885	0.0710988	0.0562895	0.0479437	0.492	0.371	0.067	0.02	0.019	0.001	0.005	0.004	0.214	0.202	0.025	0.006	0.065	587	28117					24988	20427
2019	De Panne	Veurne	West Flanders	Flanders	Far	Far	Far	Far	Borders	1	2	No	0.597	0.415	0.254	0.284								0.0731969	0.0737331	0.083028	0.0893735	0.083743	0.492	0.264	0.081	0.016	0.025	0.001	0.004	0.008	0.309	0.174	0.032	0.008	0.079	420	11176					23760	18969
2016	Dendermonde	Dendermonde	East Flanders	Flanders	Far	Far	Far	Far	Far	0	0	No	0.641	0.531	0.1	0.094								0.0776115	0.0753631	0.0656645	0.0589856	0.04155	0.488	0.362	0.062	0.02	0.019	0.001	0.007	0.004	0.215	0.223	0.022	0.006	0.059	805	45367	0.355	0.307	0.276	0.062	24346	20270
2016	Hamme	Dendermonde	East Flanders	Flanders	Far	Far	Far	Far	Far	0	0	No	0.637	0.564	0.114	0.132								0.0719375	0.062748	0.0585378	0.0569185	0.0419804	0.494	0.351	0.068	0.023	0.019	0.001	0.006	0.002	0.198	0.239	0.02	0.004	0.069	609	24702	0.405	0.287	0.24	0.068	23013	19013
2016	Bertem	Leuven	Flemish Brabant	Flanders	Near WA	Near	Near	Far	Far	0	2	No	0.665	0.591	0.102	0.108								0.0735489	0.0675303	0.0607977	0.0526369	0.0394777	0.492	0.352	0.07	0.03	0.01	0.002	0.003	0.001	0.181	0.262	0.007	0.003	0.079	327	9803	0.242	0.271	0.416	0.071	30511	23266
2016	Bilzen	Tongeren	Limburg	Flanders	Near WA	Near	Far	Near	Far	0	1	No	0.68	0.606	0.052	0.107								0.0806811	0.0738949	0.0635584	0.0581545	0.0417544	0.497	0.328	0.073	0.021	0.025	0.001	0.009	0.003	0.194	0.222	0.023	0.005	0.095	419	31829	0.336	0.3	0.287	0.076	22565	18832
2017	Hamme	Dendermonde	East Flanders	Flanders	Far	Far	Far	Far	Far	0	0	No	0.666	0.544	0.122	0.141								0.0721812	0.0640669	0.0573655	0.0570829	0.046183	0.494	0.353	0.07	0.022	0.019	0.001	0.004	0.002	0.199	0.239	0.021	0.005	0.066	611	24767	0.396	0.29	0.245	0.069	23688	19528
2018	Lint	Antwerpen	Antwerp	Flanders	Far	Far	Far	Far	Far	0	0	No	0.698	0.55	0.093	0.114								0.0803651	0.0864871	0.0686776	0.0549866	0.0412956	0.5	0.373	0.07	0.024	0.013	0.001	0.002	0.002	0.169	0.245	0.011	0.002	0.087	1590	8787					29890	23375
2018	De Panne	Veurne	West Flanders	Flanders	Far	Far	Far	Far	Borders	1	2	No	0.59	0.388	0.222	0.285								0.072853	0.0735717	0.0835429	0.0920769	0.081387	0.489	0.26	0.082	0.015	0.026	0.001	0.005	0.007	0.307	0.175	0.032	0.007	0.082	418	11129					23389	18497
2016	Schoten	Antwerpen	Antwerp	Flanders	Far	Far	Far	Far	Far	0	0	No	0.68	0.591	0.07	0.093								0.0807328	0.0726301	0.0650559	0.056601	0.0461498	0.486	0.326	0.079	0.02	0.022	0.002	0.005	0.003	0.207	0.23	0.012	0.004	0.089	1155	34063	0.29	0.336	0.299	0.075	26532	20274
2016	Eeklo	Eeklo	East Flanders	Flanders	Far	Far	Far	Near	Far	0	0	No	0.657	0.565	0.087	0.12								0.0753368	0.0674092	0.0588493	0.0595302	0.0493167	0.495	0.334	0.057	0.019	0.025	0.001	0.008	0.006	0.23	0.212	0.028	0.008	0.074	681	20561	0.398	0.294	0.235	0.073	22426	18351
2017	Brugge	Brugge	West Flanders	Flanders	Far	Far	Far	Near	Far	0	0	No	0.669	0.514	0.08	0.102								0.0725621	0.0733382	0.0657032	0.0590975	0.0536981	0.487	0.339	0.078	0.024	0.017	0.001	0.005	0.004	0.233	0.206	0.019	0.006	0.068	841	118187	0.293	0.293	0.337	0.077	25077	20601
2018	Aartselaar	Antwerpen	Antwerp	Flanders	Far	Far	Far	Near	Far	0	0	No	0.701	0.507	0.083	0.104								0.0749721	0.0771381	0.0686836	0.0677054	0.0670067	0.499	0.331	0.079	0.023	0.014	0.001	0.004	0.002	0.243	0.214	0.013	0.003	0.074	1299	14304					29501	22846
2018	Geel	Turnhout	Antwerp	Flanders	Far	Far	Far	Near	Far	0	0	No	0.688	0.577	0.101	0.088								0.076328	0.0782056	0.0646873	0.0582787	0.0473639	0.501	0.36	0.072	0.025	0.017	0.001	0.004	0.007	0.197	0.218	0.024	0.005	0.07	362	39923					25783	21152
2018	Landen	Leuven	Flemish Brabant	Flanders	Borders WA	Borders	Far	Far	Far	1	2	No	0.623	0.496	0.147	0.152								0.0754256	0.0764271	0.0687907	0.0604031	0.0466324	0.487	0.36	0.056	0.023	0.016	0.001	0.004	0.004	0.22	0.23	0.02	0.004	0.062	300	15961					26450	22127
2019	Herent	Leuven	Flemish Brabant	Flanders	Far	Far	Far	Far	Far	0	0	No	0.661	0.546	0.091	0.099								0.0706782	0.0693421	0.0621544	0.052617	0.0464431	0.488	0.359	0.074	0.031	0.01	0.001	0.003	0.004	0.194	0.253	0.012	0.003	0.057	663	21682					34144	25740
2019	Blankenberge	Brugge	West Flanders	Flanders	Far	Far	Far	Far	Far	0	0	No	0.623	0.481	0.146	0.173								0.0698278	0.0830887	0.0920435	0.0900372	0.0792229	0.492	0.287	0.069	0.017	0.025	0.001	0.007	0.007	0.322	0.158	0.035	0.007	0.068	1075	20436					22726	18913
2016	Geraardsbergen	Aalst	East Flanders	Flanders	Borders WA	Borders	Far	Far	Far	1	2	No	0.608	0.503	0.128	0.147								0.0787059	0.0725193	0.0652161	0.0583052	0.0429442	0.493	0.348	0.064	0.023	0.021	0.001	0.006	0.005	0.222	0.23	0.023	0.006	0.052	415	33136	0.337	0.354	0.245	0.063	23703	20099
2017	Lint	Antwerpen	Antwerp	Flanders	Far	Far	Far	Far	Far	0	0	No	0.732	0.591	0.092	0.096								0.0846738	0.0848972	0.0660188	0.0521671	0.0404379	0.497	0.369	0.067	0.023	0.012	0.001	0.003	0.002	0.168	0.25	0.011	0.003	0.091	1584	8781	0.237	0.319	0.394	0.05	29414	22687
2017	Wijnegem	Antwerpen	Antwerp	Flanders	Far	Far	Far	Near	Far	0	0	No	0.698	0.538	0.085	0.104								0.0768195	0.0824102	0.0693654	0.0541464	0.0431722	0.486	0.345	0.08	0.024	0.018	0.002	0.004	0.002	0.215	0.219	0.014	0.004	0.074	1224	9659	0.299	0.325	0.302	0.074	26016	21264
2017	Herentals	Turnhout	Antwerp	Flanders	Far	Far	Far	Far	Far	0	0	No	0.714	0.567	0.084	0.087								0.0845207	0.0810035	0.068765	0.0553422	0.0454007	0.492	0.369	0.066	0.019	0.022	0.002	0.006	0.003	0.213	0.201	0.024	0.005	0.07	581	27800	0.329	0.314	0.285	0.073	24506	20031
2017	Tongeren	Tongeren	Limburg	Flanders	Borders WA	Borders	Far	Near	Far	1	2	No	0.671	0.52	0.085	0.122								0.0778209	0.0789201	0.0710637	0.0648561	0.0498222	0.493	0.329	0.071	0.024	0.025	0.001	0.006	0.005	0.22	0.205	0.028	0.005	0.082	352	30865	0.334	0.322	0.266	0.078	23108	18985
2019	Brasschaat	Antwerpen	Antwerp	Flanders	Far	Far	Far	Near	Far	0	0	No	0.679	0.588	0.09	0.101								0.0731476	0.0781768	0.072937	0.0647743	0.0589025	0.48	0.296	0.096	0.022	0.015	0.001	0.003	0.003	0.22	0.217	0.014	0.005	0.109	984	37946					30116	22119
2019	Tielt	Tielt	West Flanders	Flanders	Far	Far	Far	Far	Far	0	0	No	0.67	0.571	0.113	0.125								0.0700575	0.0705447	0.0675728	0.0548573	0.0517393	0.499	0.336	0.104	0.027	0.01	0.001	0.003	0.004	0.213	0.222	0.017	0.004	0.058	298	20502					24634	20504
2016	Kapellen	Antwerpen	Antwerp	Flanders	Far	Far	Far	Borders	Far	0	0	No	0.687	0.59	0.077	0.069								0.0836792	0.0758273	0.0647598	0.0620677	0.0530193	0.497	0.302	0.087	0.02	0.017	0.002	0.004	0.002	0.203	0.216	0.009	0.004	0.136	733	26745	0.253	0.333	0.33	0.085	28371	20996
2016	Lint	Antwerpen	Antwerp	Flanders	Far	Far	Far	Far	Far	0	0	No	0.717	0.557	0.081	0.084								0.0892189	0.0841174	0.0645052	0.0513547	0.0383177	0.5	0.367	0.065	0.023	0.014	0.001	0.003	0.003	0.166	0.254	0.01	0.002	0.092	1595	8821	0.244	0.32	0.386	0.049	28308	21864
2016	Harelbeke	Kortrijk	West Flanders	Flanders	Near WA	Near	Far	Far	Far	0	1	No	0.69	0.569	0.106	0.131								0.0805854	0.0711795	0.0632263	0.0570526	0.0455404	0.502	0.366	0.073	0.023	0.015	0.002	0.005	0.002	0.211	0.223	0.019	0.003	0.059	937	27536	0.381	0.293	0.259	0.067	22784	19117
2017	Landen	Leuven	Flemish Brabant	Flanders	Borders WA	Borders	Far	Far	Far	1	2	No	0.665	0.487	0.15	0.141								0.0759922	0.0764311	0.0679039	0.0586244	0.0454574	0.491	0.362	0.054	0.022	0.016	0.002	0.006	0.003	0.218	0.23	0.019	0.004	0.063	299	15919	0.316	0.327	0.288	0.068	25631	21629
2019	Kapellen	Antwerpen	Antwerp	Flanders	Far	Far	Far	Borders	Far	0	0	No	0.675	0.582	0.086	0.091								0.0760116	0.0777725	0.0688947	0.0590997	0.0564951	0.493	0.311	0.091	0.021	0.014	0.001	0.003	0.002	0.209	0.22	0.01	0.004	0.113	732	26850					30869	22902
2019	Baarle-Hertog	Turnhout	Antwerp	Flanders	Far	Far	Far	Borders	Far	0	0	No	0.688	0.613	0.044	0.183								0.0721464	0.0793252	0.0581479	0.05743	0.0527638	0.5	0.176	0.089	0.013	0.019	0	0.005	0.001	0.153	0.187	0.015	0.005	0.337	376	2760					22349	18360
2019	Lebbeke	Dendermonde	East Flanders	Flanders	Far	Far	Far	Far	Far	0	0	No	0.615	0.505	0.119	0.135								0.075335	0.0701092	0.0589848	0.0522585	0.0504993	0.493	0.377	0.066	0.025	0.012	0.001	0.003	0.001	0.202	0.24	0.017	0.004	0.05	708	19321					26453	22335
2019	Kruibeke	Sint-Niklaas	East Flanders	Flanders	Far	Far	Far	Near	Far	0	0	No	0.673	0.561	0.097	0.108								0.0724422	0.0691033	0.0608753	0.0531243	0.0505008	0.495	0.361	0.069	0.022	0.012	0.001	0.003	0.005	0.189	0.244	0.017	0.003	0.074	500	16745					27350	21794
2019	Waregem	Kortrijk	West Flanders	Flanders	Far	Far	Far	Far	Far	0	0	No	0.647	0.525	0.104	0.145								0.0752174	0.0755047	0.0640915	0.0575883	0.0526783	0.493	0.355	0.088	0.027	0.01	0.001	0.003	0.003	0.214	0.221	0.019	0.004	0.056	860	38266					25739	21140
2016	Brugge	Brugge	West Flanders	Flanders	Far	Far	Far	Near	Far	0	0	No	0.645	0.548	0.069	0.09								0.0731451	0.0728995	0.0651318	0.0611166	0.0493677	0.486	0.339	0.076	0.024	0.019	0.001	0.006	0.004	0.232	0.207	0.018	0.006	0.069	840	118053	0.301	0.293	0.333	0.073	24544	20050
2017	Kapellen	Antwerpen	Antwerp	Flanders	Far	Far	Far	Borders	Far	0	0	No	0.721	0.587	0.088	0.069								0.0797415	0.0758132	0.0674058	0.058154	0.0552537	0.494	0.304	0.088	0.02	0.017	0.002	0.003	0.002	0.204	0.216	0.01	0.004	0.13	732	26750	0.247	0.333	0.335	0.086	29084	21737
2018	Brasschaat	Antwerpen	Antwerp	Flanders	Far	Far	Far	Near	Far	0	0	No	0.671	0.56	0.082	0.092								0.0756544	0.079164	0.0713532	0.0637007	0.0578425	0.481	0.296	0.096	0.021	0.017	0.001	0.003	0.003	0.216	0.217	0.013	0.004	0.113	982	37850					29385	21435
2018	Ternat	Halle-Vilvoorde	Flemish Brabant	Flanders	Near BR	Far	Near	Far	Far	0	1	No	0.653	0.491	0.133	0.174								0.0754424	0.0795117	0.0663997	0.0573569	0.0456013	0.491	0.359	0.078	0.026	0.011	0.001	0.003	0.002	0.209	0.244	0.013	0.002	0.05	627	15481					28397	23192
2019	Arendonk	Turnhout	Antwerp	Flanders	Far	Far	Far	Borders	Far	0	0	No	0.676	0.605	0.092	0.089								0.0781479	0.0728647	0.0606105	0.0501174	0.0508512	0.506	0.326	0.067	0.021	0.018	0.001	0.005	0.001	0.188	0.22	0.016	0.003	0.134	247	13293					23648	20391
2019	Bredene	Oostende	West Flanders	Flanders	Far	Far	Far	Far	Far	0	0	No	0.668	0.548	0.078	0.11								0.0725655	0.0789765	0.0805792	0.0707969	0.0587488	0.499	0.349	0.053	0.022	0.017	0.001	0.004	0.004	0.243	0.211	0.029	0.006	0.061	1270	18095					24821	20972
2016	Tongeren	Tongeren	Limburg	Flanders	Borders WA	Borders	Far	Near	Far	1	2	No	0.648	0.558	0.084	0.116								0.0806315	0.0783854	0.0729492	0.0626953	0.0467122	0.493	0.326	0.073	0.023	0.025	0.001	0.008	0.004	0.218	0.204	0.029	0.005	0.084	350	30720	0.341	0.319	0.263	0.077	22844	18322
2016	Langemark-Poelkapelle	Ieper	West Flanders	Flanders	Near WA	Near	Far	Far	Near	0	2	No	0.722	0.573	0.123	0.077								0.0751889	0.0657431	0.056801	0.0494962	0.036398	0.516	0.324	0.106	0.026	0.012	0.002	0.005	0.002	0.175	0.236	0.017	0.004	0.091	156	7940	0.403	0.307	0.234	0.056	21084	18146
2017	Aartselaar	Antwerpen	Antwerp	Flanders	Far	Far	Far	Near	Far	0	0	No	0.744	0.516	0.064	0.092								0.0778856	0.0781667	0.0686771	0.0707859	0.0624209	0.496	0.33	0.078	0.024	0.016	0.001	0.004	0.001	0.242	0.217	0.012	0.003	0.074	1291	14222	0.263	0.322	0.355	0.061	28987	22142
2017	Geel	Turnhout	Antwerp	Flanders	Far	Far	Far	Near	Far	0	0	No	0.724	0.567	0.09	0.089								0.0782505	0.075825	0.0639244	0.058391	0.0441407	0.501	0.355	0.07	0.024	0.019	0.001	0.005	0.007	0.197	0.22	0.023	0.005	0.075	359	39560	0.285	0.312	0.325	0.079	25164	20666
2017	De Panne	Veurne	West Flanders	Flanders	Far	Far	Far	Far	Borders	1	2	No	0.626	0.395	0.209	0.282								0.072689	0.0738777	0.0839353	0.088324	0.0770778	0.487	0.261	0.079	0.015	0.027	0.001	0.006	0.006	0.307	0.176	0.031	0.007	0.082	411	10915	0.373	0.316	0.21	0.101	22800	18245
2018	Lebbeke	Dendermonde	East Flanders	Flanders	Far	Far	Far	Far	Far	0	0	No	0.618	0.498	0.114	0.127								0.0757623	0.0680092	0.0588511	0.0544281	0.0464669	0.493	0.376	0.065	0.024	0.014	0.001	0.003	0.002	0.203	0.238	0.017	0.003	0.053	704	19195					25750	21686
2018	Herent	Leuven	Flemish Brabant	Flanders	Far	Far	Far	Far	Far	0	0	No	0.656	0.506	0.084	0.098								0.0718444	0.068795	0.0620957	0.0503604	0.0455091	0.489	0.362	0.073	0.028	0.009	0.001	0.003	0.003	0.191	0.257	0.012	0.003	0.058	661	21632					33178	24973
2018	Blankenberge	Brugge	West Flanders	Flanders	Far	Far	Far	Far	Far	0	0	No	0.62	0.489	0.117	0.149								0.0722957	0.0840419	0.0901361	0.0892515	0.079078	0.491	0.286	0.068	0.016	0.027	0.001	0.007	0.008	0.317	0.158	0.034	0.007	0.072	1070	20349					22220	18369
2019	Waasmunster	Dendermonde	East Flanders	Flanders	Far	Far	Far	Far	Far	0	0	No	0.684	0.562	0.097	0.117								0.0762892	0.0805481	0.0702713	0.060087	0.0561985	0.5	0.304	0.13	0.028	0.011	0.001	0.003	0.004	0.199	0.232	0.016	0.005	0.07	335	10801					30091	22145
2019	Lennik	Halle-Vilvoorde	Flemish Brabant	Flanders	Near WA	Near	Near	Far	Far	0	2	No	0.627	0.488	0.124	0.241								0.083425	0.0830949	0.070328	0.061083	0.0516179	0.49	0.331	0.103	0.028	0.008	0.001	0.002	0.003	0.219	0.232	0.014	0.005	0.056	292	9074					30741	23597
2019	Opwijk	Halle-Vilvoorde	Flemish Brabant	Flanders	Near BR	Far	Near	Far	Far	0	1	No	0.652	0.519	0.127	0.148								0.0719736	0.068674	0.0632433	0.0530694	0.0466075	0.491	0.367	0.071	0.028	0.011	0.001	0.003	0.004	0.193	0.256	0.013	0.003	0.049	730	14547					29541	23931
2019	Huldenberg	Leuven	Flemish Brabant	Flanders	Borders WA	Borders	Near	Far	Far	1	3	No	0.602	0.515	0.145	0.206								0.0748464	0.077667	0.0671905	0.0537927	0.0470434	0.492	0.333	0.098	0.03	0.01	0.002	0.002	0.001	0.18	0.255	0.011	0.003	0.075	249	9921					32553	23930
2019	Hamont-Achel	Maaseik	Limburg	Flanders	Far	Far	Far	Borders	Far	0	0	No	0.729	0.659	0.06	0.12								0.0804286	0.0810548	0.0720796	0.0628957	0.0493286	0.508	0.237	0.071	0.016	0.014	0.001	0.005	0.002	0.204	0.191	0.019	0.004	0.235	329	14369					22538	19135
2019	Maaseik	Maaseik	Limburg	Flanders	Far	Far	Far	Borders	Far	0	0	No	0.696	0.619	0.056	0.088								0.0791344	0.0837151	0.0733691	0.0600616	0.0501895	0.497	0.294	0.073	0.02	0.017	0.001	0.005	0.002	0.206	0.209	0.024	0.005	0.144	328	25317					23684	19852
2016	Aartselaar	Antwerpen	Antwerp	Flanders	Far	Far	Far	Near	Far	0	0	No	0.717	0.554	0.07	0.084								0.0780395	0.0764269	0.0692049	0.0739027	0.0565138	0.495	0.328	0.077	0.022	0.016	0.001	0.005	0.002	0.239	0.218	0.011	0.003	0.077	1295	14262	0.27	0.322	0.35	0.059	28008	21566
2016	Herentals	Turnhout	Antwerp	Flanders	Far	Far	Far	Far	Far	0	0	No	0.696	0.591	0.086	0.081								0.0855092	0.0817585	0.0649524	0.0547461	0.0417989	0.492	0.366	0.063	0.019	0.025	0.001	0.007	0.003	0.21	0.204	0.024	0.005	0.072	580	27728	0.337	0.317	0.279	0.068	23840	19586
2016	Ravels	Turnhout	Antwerp	Flanders	Far	Far	Far	Borders	Far	0	0	No	0.686	0.618	0.063	0.114								0.0851035	0.0809637	0.0640652	0.0594503	0.0445877	0.509	0.256	0.081	0.017	0.021	0.001	0.006	0.001	0.16	0.194	0.014	0.003	0.247	160	14735	0.331	0.276	0.18	0.213	21941	18250
2018	Waregem	Kortrijk	West Flanders	Flanders	Far	Far	Far	Far	Far	0	0	No	0.645	0.497	0.102	0.136								0.0778989	0.0734169	0.0625917	0.0562225	0.0513997	0.493	0.355	0.086	0.026	0.012	0.001	0.003	0.003	0.211	0.222	0.018	0.003	0.058	857	38125					25105	20444
2019	Boechout	Antwerpen	Antwerp	Flanders	Far	Far	Far	Far	Far	0	0	No	0.7	0.551	0.077	0.098								0.077884	0.083603	0.0691549	0.0565129	0.0507186	0.491	0.325	0.091	0.028	0.012	0.001	0.002	0.005	0.199	0.24	0.015	0.006	0.075	642	13266					29626	22864
2019	Borgloon	Tongeren	Limburg	Flanders	Near WA	Near	Far	Far	Far	0	1	No	0.649	0.539	0.098	0.109								0.0794726	0.0825856	0.0717817	0.0633584	0.0544772	0.501	0.341	0.089	0.033	0.015	0.001	0.003	0.002	0.21	0.205	0.025	0.006	0.069	213	10906					24455	20346
2016	Geel	Turnhout	Antwerp	Flanders	Far	Far	Far	Near	Far	0	0	No	0.702	0.606	0.081	0.084								0.0784449	0.0751562	0.0621797	0.0581262	0.0410198	0.5	0.354	0.069	0.024	0.021	0.002	0.006	0.006	0.196	0.22	0.021	0.005	0.076	356	39225	0.293	0.312	0.318	0.076	24532	20032
2017	Brasschaat	Antwerpen	Antwerp	Flanders	Far	Far	Far	Near	Far	0	0	No	0.719	0.582	0.07	0.088								0.0777323	0.0787102	0.0714418	0.0624554	0.0547641	0.481	0.296	0.092	0.02	0.018	0.001	0.005	0.002	0.214	0.218	0.012	0.004	0.117	981	37792	0.24	0.333	0.337	0.09	28675	20973
2017	Herent	Leuven	Flemish Brabant	Flanders	Far	Far	Far	Far	Far	0	0	No	0.698	0.526	0.076	0.09								0.0722796	0.0713919	0.0612531	0.0503668	0.0434051	0.489	0.362	0.072	0.028	0.01	0.001	0.004	0.003	0.19	0.256	0.011	0.003	0.061	654	21372	0.2	0.237	0.501	0.062	31999	24458
2017	Blankenberge	Brugge	West Flanders	Flanders	Far	Far	Far	Far	Far	0	0	No	0.659	0.469	0.11	0.147								0.0729866	0.0848302	0.0907521	0.0887288	0.075306	0.489	0.283	0.068	0.015	0.032	0.001	0.009	0.006	0.313	0.158	0.031	0.007	0.075	1065	20265	0.427	0.297	0.182	0.093	21783	18005
2017	Waregem	Kortrijk	West Flanders	Flanders	Far	Far	Far	Far	Far	0	0	No	0.685	0.513	0.101	0.124								0.0804473	0.0713476	0.0628544	0.0559439	0.0481893	0.493	0.352	0.087	0.025	0.014	0.001	0.004	0.002	0.209	0.222	0.018	0.003	0.061	852	37871	0.326	0.297	0.308	0.069	24555	20007
2018	Waasmunster	Dendermonde	East Flanders	Flanders	Far	Far	Far	Far	Far	0	0	No	0.675	0.55	0.09	0.119								0.0765017	0.0815152	0.0667533	0.0622041	0.0543125	0.499	0.297	0.131	0.026	0.014	0.001	0.003	0.004	0.197	0.233	0.014	0.004	0.075	334	10768					29518	21245
2018	Kruibeke	Sint-Niklaas	East Flanders	Flanders	Far	Far	Far	Near	Far	0	0	No	0.686	0.576	0.08	0.102								0.0716468	0.0691308	0.0587671	0.0530761	0.0503205	0.495	0.359	0.069	0.021	0.015	0.001	0.003	0.005	0.188	0.244	0.016	0.003	0.075	498	16657					26734	21196
2018	Lennik	Halle-Vilvoorde	Flemish Brabant	Flanders	Near WA	Near	Near	Far	Far	0	2	No	0.634	0.511	0.117	0.215								0.0834992	0.0846052	0.0683477	0.0587259	0.0525326	0.492	0.331	0.103	0.028	0.011	0.001	0.002	0.003	0.216	0.232	0.013	0.005	0.056	291	9024					30482	23041
2018	Maaseik	Maaseik	Limburg	Flanders	Far	Far	Far	Borders	Far	0	0	No	0.701	0.616	0.05	0.087								0.0818131	0.0828442	0.06944	0.0601602	0.0486199	0.497	0.293	0.074	0.018	0.02	0.001	0.005	0.002	0.202	0.209	0.023	0.005	0.148	327	25201					23084	19272
2018	Tielt	Tielt	West Flanders	Flanders	Far	Far	Far	Far	Far	0	0	No	0.659	0.527	0.101	0.12								0.0701428	0.0701917	0.0668656	0.0538055	0.0520446	0.498	0.336	0.102	0.026	0.012	0	0.004	0.004	0.214	0.223	0.017	0.004	0.059	297	20422					24211	19864
2019	Duffel	Mechelen	Antwerp	Flanders	Far	Far	Far	Far	Far	0	0	No	0.655	0.539	0.078	0.112								0.0714857	0.0749115	0.0658901	0.0557268	0.0505881	0.49	0.366	0.063	0.024	0.011	0.001	0.003	0.003	0.206	0.23	0.024	0.006	0.062	775	17491					27720	22243
2019	Ham	Hasselt	Limburg	Flanders	Far	Far	Far	Far	Far	0	0	No	0.692	0.591	0.07	0.081								0.0763303	0.0682569	0.0623853	0.0570642	0.0444954	0.497	0.366	0.064	0.025	0.013	0.001	0.003	0.002	0.197	0.227	0.028	0.004	0.07	332	10897					24793	21289
2019	Tessenderlo	Hasselt	Limburg	Flanders	Far	Far	Far	Far	Far	0	0	No	0.698	0.61	0.05	0.086								0.0804919	0.0748	0.0658863	0.0629866	0.0510659	0.492	0.364	0.065	0.028	0.012	0.001	0.003	0.002	0.21	0.221	0.025	0.003	0.065	361	18613					25986	21813
2016	Landen	Leuven	Flemish Brabant	Flanders	Borders WA	Borders	Far	Far	Far	1	2	No	0.636	0.53	0.144	0.137								0.0775213	0.0752634	0.0686779	0.0553186	0.0432137	0.49	0.361	0.057	0.02	0.019	0.001	0.006	0.003	0.217	0.227	0.021	0.005	0.064	299	15944	0.325	0.327	0.282	0.067	25255	21177
2017	Lebbeke	Dendermonde	East Flanders	Flanders	Far	Far	Far	Far	Far	0	0	No	0.657	0.502	0.113	0.125								0.0764838	0.0659018	0.0572057	0.0556865	0.0445806	0.493	0.372	0.065	0.024	0.016	0.002	0.005	0.002	0.203	0.237	0.016	0.003	0.055	699	19066	0.338	0.314	0.286	0.062	25152	21371
2017	Waasmunster	Dendermonde	East Flanders	Flanders	Far	Far	Far	Far	Far	0	0	No	0.707	0.568	0.093	0.101								0.0774661	0.0789523	0.0651124	0.0634405	0.0522943	0.5	0.297	0.13	0.026	0.015	0.002	0.003	0.004	0.195	0.237	0.014	0.004	0.074	334	10749	0.314	0.268	0.361	0.057	28303	20780
2018	Kapellen	Antwerpen	Antwerp	Flanders	Far	Far	Far	Borders	Far	0	0	No	0.681	0.564	0.085	0.069								0.0783973	0.0755908	0.0697932	0.0577548	0.0567208	0.492	0.311	0.09	0.021	0.015	0.001	0.003	0.002	0.206	0.22	0.01	0.004	0.118	728	26771					30041	22276
2018	Ham	Hasselt	Limburg	Flanders	Far	Far	Far	Far	Far	0	0	No	0.687	0.589	0.054	0.082								0.0777829	0.0691917	0.0629099	0.0554273	0.0440647	0.496	0.36	0.061	0.025	0.015	0.001	0.004	0.002	0.199	0.228	0.028	0.004	0.074	330	10824					24293	20460
2018	Hamont-Achel	Maaseik	Limburg	Flanders	Far	Far	Far	Borders	Far	0	0	No	0.728	0.658	0.059	0.105								0.0819354	0.077499	0.0719534	0.0586441	0.0515042	0.508	0.235	0.07	0.017	0.018	0.001	0.006	0.002	0.201	0.192	0.019	0.004	0.235	330	14427					21646	18494
2018	Bredene	Oostende	West Flanders	Flanders	Far	Far	Far	Far	Far	0	0	No	0.665	0.539	0.071	0.092								0.0751753	0.0802805	0.0785414	0.0678261	0.0567181	0.499	0.347	0.054	0.02	0.019	0.001	0.005	0.005	0.238	0.212	0.028	0.006	0.066	1251	17828					24284	20513
2019	Kontich	Antwerpen	Antwerp	Flanders	Far	Far	Far	Far	Far	0	0	No	0.674	0.561	0.081	0.107								0.0740776	0.081315	0.066982	0.0583728	0.0469726	0.492	0.347	0.082	0.025	0.012	0.001	0.003	0.004	0.2	0.244	0.012	0.004	0.065	888	21115					30549	23691
2019	Sint-Katelijne-Waver	Mechelen	Antwerp	Flanders	Far	Far	Far	Far	Far	0	0	No	0.67	0.566	0.083	0.087								0.0731649	0.0751826	0.0659589	0.0550058	0.0477037	0.491	0.353	0.082	0.024	0.011	0.001	0.002	0.002	0.207	0.24	0.013	0.006	0.06	576	20792					28510	22802
2019	Oudenaarde	Oudenaarde	East Flanders	Flanders	Near WA	Near	Far	Far	Far	0	1	No	0.655	0.503	0.096	0.108								0.0754813	0.0750994	0.0647255	0.0545744	0.0485919	0.495	0.36	0.079	0.026	0.013	0.001	0.003	0.004	0.219	0.225	0.019	0.005	0.046	456	31393					26481	21974
2019	Hoegaarden	Leuven	Flemish Brabant	Flanders	Borders WA	Borders	Far	Far	Far	1	2	No	0.603	0.488	0.101	0.1								0.0851927	0.0696899	0.0644741	0.0456389	0.0425963	0.507	0.361	0.077	0.035	0.013	0.001	0.002	0.003	0.182	0.258	0.014	0.003	0.051	202	6886					29848	24750
2016	Brasschaat	Antwerpen	Antwerp	Flanders	Far	Far	Far	Near	Far	0	0	No	0.695	0.595	0.065	0.081								0.0797919	0.0766331	0.0722799	0.0624054	0.0498766	0.482	0.295	0.091	0.02	0.017	0.001	0.005	0.002	0.212	0.22	0.012	0.004	0.119	977	37673	0.247	0.333	0.331	0.089	28201	20138
2016	Waregem	Kortrijk	West Flanders	Flanders	Far	Far	Far	Far	Far	0	0	No	0.656	0.539	0.084	0.115								0.0813966	0.0685529	0.0634207	0.0568526	0.0449662	0.494	0.348	0.086	0.025	0.016	0.001	0.005	0.002	0.207	0.225	0.018	0.003	0.064	846	37606	0.336	0.295	0.301	0.067	23765	19303
2017	Ternat	Halle-Vilvoorde	Flemish Brabant	Flanders	Near BR	Far	Near	Far	Far	0	1	No	0.684	0.509	0.114	0.157								0.0779002	0.0790019	0.0672715	0.0555412	0.0438756	0.491	0.362	0.074	0.027	0.012	0.001	0.005	0.002	0.208	0.243	0.013	0.002	0.051	624	15428	0.299	0.287	0.349	0.065	28253	23038
2017	Ham	Hasselt	Limburg	Flanders	Far	Far	Far	Far	Far	0	0	No	0.724	0.612	0.054	0.075								0.0766651	0.0688402	0.0645552	0.0539357	0.0432231	0.497	0.356	0.059	0.023	0.017	0.002	0.004	0.002	0.199	0.229	0.027	0.003	0.081	327	10733	0.334	0.347	0.254	0.066	23750	20011
2017	Hamont-Achel	Maaseik	Limburg	Flanders	Far	Far	Far	Borders	Far	0	0	No	0.773	0.668	0.047	0.08								0.0847751	0.0761938	0.0681661	0.0592388	0.0502422	0.506	0.229	0.068	0.014	0.022	0.001	0.007	0.003	0.196	0.193	0.017	0.004	0.245	330	14427	0.336	0.271	0.197	0.196	21394	18160
2017	Maaseik	Maaseik	Limburg	Flanders	Far	Far	Far	Borders	Far	0	0	No	0.746	0.629	0.046	0.08								0.0829736	0.0804388	0.0692305	0.0578637	0.0460216	0.499	0.29	0.073	0.017	0.021	0.001	0.008	0.002	0.198	0.21	0.024	0.005	0.151	327	25233	0.328	0.296	0.25	0.125	22715	18973
2018	Duffel	Mechelen	Antwerp	Flanders	Far	Far	Far	Far	Far	0	0	No	0.656	0.517	0.081	0.107								0.0738698	0.0740422	0.0662876	0.0544546	0.0488253	0.488	0.365	0.062	0.023	0.013	0.001	0.003	0.003	0.206	0.229	0.024	0.006	0.065	770	17385					27178	21631
2018	Arendonk	Turnhout	Antwerp	Flanders	Far	Far	Far	Borders	Far	0	0	No	0.676	0.567	0.078	0.09								0.078011	0.0707182	0.0573849	0.0514917	0.0489871	0.506	0.322	0.066	0.022	0.019	0.001	0.006	0.001	0.185	0.224	0.015	0.003	0.135	246	13281					23233	19654
2018	Oudenaarde	Oudenaarde	East Flanders	Flanders	Near WA	Near	Far	Far	Far	0	1	No	0.646	0.482	0.095	0.095								0.0777154	0.0745067	0.061768	0.0543558	0.0467191	0.494	0.36	0.077	0.025	0.015	0.001	0.003	0.003	0.218	0.227	0.019	0.004	0.048	452	31132					26212	21714
2019	Hechtel-Eksel	Maaseik	Limburg	Flanders	Far	Far	Far	Near	Far	0	0	No	0.692	0.623	0.084	0.085								0.0788605	0.0837692	0.0706526	0.0560071	0.0451436	0.508	0.336	0.075	0.026	0.014	0.001	0.004	0.003	0.19	0.226	0.021	0.004	0.101	162	12419					23960	20769
2019	Lommel	Maaseik	Limburg	Flanders	Far	Far	Far	Borders	Far	0	0	No	0.706	0.64	0.105	0.152								0.0800587	0.0826119	0.0691709	0.0626559	0.0530007	0.502	0.316	0.065	0.022	0.014	0.001	0.004	0.003	0.204	0.209	0.03	0.005	0.129	333	34079					23717	20100
2016	Herent	Leuven	Flemish Brabant	Flanders	Far	Far	Far	Far	Far	0	0	No	0.682	0.532	0.07	0.08								0.0740584	0.0705699	0.0594918	0.0499222	0.040824	0.489	0.362	0.07	0.027	0.012	0.002	0.005	0.003	0.187	0.259	0.012	0.003	0.06	649	21213	0.209	0.24	0.492	0.058	31732	23844
2016	Blankenberge	Brugge	West Flanders	Flanders	Far	Far	Far	Far	Far	0	0	No	0.645	0.532	0.098	0.145								0.0759506	0.0870934	0.0890421	0.0869435	0.0720532	0.486	0.284	0.068	0.014	0.035	0.001	0.012	0.006	0.307	0.16	0.029	0.005	0.077	1053	20013	0.437	0.296	0.179	0.088	21189	17530
2017	Duffel	Mechelen	Antwerp	Flanders	Far	Far	Far	Far	Far	0	0	No	0.693	0.539	0.079	0.1								0.0750952	0.0733072	0.0647133	0.0553697	0.045507	0.488	0.362	0.059	0.022	0.015	0.001	0.003	0.003	0.206	0.23	0.023	0.006	0.068	767	17302	0.282	0.316	0.336	0.066	26256	21136
2017	Kruibeke	Sint-Niklaas	East Flanders	Flanders	Far	Far	Far	Near	Far	0	0	No	0.716	0.571	0.07	0.101								0.0698527	0.0690712	0.0580102	0.0535017	0.0493538	0.496	0.355	0.066	0.021	0.017	0.002	0.004	0.004	0.188	0.246	0.016	0.003	0.078	496	16589	0.376	0.295	0.27	0.059	26098	20781
2017	Lennik	Halle-Vilvoorde	Flemish Brabant	Flanders	Near WA	Near	Near	Far	Far	0	2	No	0.666	0.488	0.088	0.202								0.0871965	0.0817881	0.0651214	0.0590508	0.0505519	0.49	0.334	0.1	0.027	0.011	0.001	0.003	0.003	0.214	0.234	0.011	0.005	0.057	291	9033	0.286	0.291	0.358	0.065	30223	22422
2017	Huldenberg	Leuven	Flemish Brabant	Flanders	Borders WA	Borders	Near	Far	Far	1	3	No	0.644	0.49	0.12	0.182								0.0827106	0.0734978	0.0604975	0.0548674	0.0405364	0.493	0.335	0.096	0.026	0.011	0.001	0.005	0.001	0.177	0.255	0.01	0.003	0.079	245	9762	0.24	0.27	0.398	0.093	30218	22840
2017	Tielt	Tielt	West Flanders	Flanders	Far	Far	Far	Far	Far	0	0	No	0.692	0.551	0.097	0.112								0.071952	0.0693454	0.0660994	0.0527222	0.05105	0.498	0.33	0.102	0.026	0.013	0.001	0.004	0.004	0.213	0.223	0.017	0.004	0.062	295	20301	0.343	0.285	0.288	0.084	23422	19508
2018	Kontich	Antwerpen	Antwerp	Flanders	Far	Far	Far	Far	Far	0	0	No	0.672	0.533	0.075	0.094								0.077773	0.080239	0.0653957	0.0572391	0.0456679	0.492	0.346	0.081	0.026	0.014	0.001	0.003	0.004	0.199	0.243	0.012	0.004	0.068	886	21074					29678	22932
2018	Rumst	Antwerpen	Antwerp	Flanders	Far	Far	Far	Far	Far	0	0	No	0.694	0.549	0.06	0.099								0.0769587	0.0725251	0.0661726	0.0539968	0.0482398	0.497	0.363	0.074	0.024	0.012	0.001	0.003	0.002	0.203	0.238	0.015	0.003	0.062	750	15114					28198	22419
2018	Opwijk	Halle-Vilvoorde	Flemish Brabant	Flanders	Near BR	Far	Near	Far	Far	0	1	No	0.65	0.519	0.102	0.136								0.0717414	0.0668057	0.0631908	0.0526243	0.0449079	0.492	0.372	0.071	0.029	0.012	0.001	0.003	0.003	0.192	0.255	0.012	0.003	0.047	722	14378					28469	23503
2018	Huldenberg	Leuven	Flemish Brabant	Flanders	Borders WA	Borders	Near	Far	Far	1	3	No	0.597	0.467	0.127	0.18								0.080368	0.0733926	0.0631824	0.0536797	0.0456935	0.492	0.336	0.096	0.028	0.011	0.001	0.003	0.001	0.177	0.256	0.01	0.003	0.077	248	9892					31096	23355
2018	Tessenderlo	Hasselt	Limburg	Flanders	Far	Far	Far	Far	Far	0	0	No	0.7	0.595	0.04	0.079								0.0827571	0.0723315	0.068118	0.0609875	0.0485091	0.492	0.363	0.066	0.026	0.015	0.001	0.003	0.002	0.205	0.224	0.026	0.002	0.065	358	18514					25665	21192
2019	Rumst	Antwerpen	Antwerp	Flanders	Far	Far	Far	Far	Far	0	0	No	0.687	0.545	0.067	0.095								0.0742581	0.0765766	0.063858	0.057035	0.0500795	0.498	0.364	0.075	0.024	0.009	0.001	0.002	0.001	0.209	0.235	0.016	0.003	0.061	749	15090					28960	23230
2019	Londerzeel	Halle-Vilvoorde	Flemish Brabant	Flanders	Far	Far	Far	Far	Far	0	0	No	0.636	0.517	0.104	0.168								0.0752132	0.0769723	0.0628465	0.0533049	0.0509595	0.491	0.362	0.079	0.032	0.01	0.001	0.003	0.003	0.204	0.236	0.013	0.002	0.055	514	18749					28687	23584
2019	Knokke-Heist	Brugge	West Flanders	Flanders	Far	Far	Far	Borders	Far	0	0	No	0.665	0.511	0.142	0.257								0.0755167	0.0859858	0.0875547	0.0900588	0.0915372	0.482	0.237	0.15	0.022	0.016	0	0.003	0.002	0.304	0.142	0.015	0.004	0.104	538	33126					31405	20035
2016	Wijnegem	Antwerpen	Antwerp	Flanders	Far	Far	Far	Near	Far	0	0	No	0.683	0.588	0.059	0.089								0.0829685	0.079338	0.0675921	0.0555259	0.0389749	0.485	0.344	0.08	0.022	0.019	0.001	0.005	0.001	0.215	0.22	0.015	0.004	0.075	1188	9365	0.303	0.327	0.301	0.069	25485	20658
2016	Lebbeke	Dendermonde	East Flanders	Flanders	Far	Far	Far	Far	Far	0	0	No	0.628	0.542	0.101	0.122								0.0773762	0.0640025	0.0581118	0.0562543	0.0405456	0.493	0.372	0.065	0.023	0.018	0.001	0.005	0.001	0.202	0.238	0.015	0.004	0.056	691	18843	0.343	0.315	0.28	0.061	24801	20715
2016	Lennik	Halle-Vilvoorde	Flemish Brabant	Flanders	Near WA	Near	Near	Far	Far	0	2	No	0.647	0.533	0.099	0.185								0.0862393	0.0808148	0.0637662	0.0598915	0.0448356	0.489	0.332	0.098	0.025	0.012	0.001	0.005	0.003	0.21	0.238	0.012	0.005	0.061	291	9033	0.294	0.289	0.354	0.063	29051	22213
2016	Ham	Hasselt	Limburg	Flanders	Far	Far	Far	Far	Far	0	0	No	0.689	0.627	0.04	0.06								0.0755321	0.0678094	0.0648898	0.0533999	0.0416274	0.497	0.35	0.059	0.024	0.019	0.002	0.005	0.001	0.196	0.231	0.026	0.003	0.083	324	10618	0.34	0.345	0.251	0.064	22948	19382
2016	Maaseik	Maaseik	Limburg	Flanders	Far	Far	Far	Borders	Far	0	0	No	0.718	0.662	0.033	0.075								0.085147	0.0787013	0.0654518	0.0569371	0.0433295	0.498	0.293	0.073	0.018	0.024	0.001	0.008	0.002	0.193	0.21	0.023	0.005	0.149	326	25133	0.335	0.295	0.249	0.121	21908	18250
2017	Rumst	Antwerpen	Antwerp	Flanders	Far	Far	Far	Far	Far	0	0	No	0.727	0.563	0.058	0.107								0.0807338	0.071263	0.0631168	0.0548381	0.0456322	0.5	0.358	0.074	0.021	0.013	0.001	0.004	0.001	0.203	0.239	0.014	0.004	0.067	749	15083	0.297	0.324	0.321	0.058	27132	22067
2017	Baarle-Hertog	Turnhout	Antwerp	Flanders	Far	Far	Far	Borders	Far	0	0	No	0.722	0.575	0.05	0.121								0.0829646	0.0707965	0.0538348	0.0597345	0.0534661	0.496	0.167	0.085	0.01	0.021	0	0.006	0.002	0.15	0.196	0.011	0.004	0.348	366	2695	0.296	0.248	0.153	0.303	21108	17799
2017	Tessenderlo	Hasselt	Limburg	Flanders	Far	Far	Far	Far	Far	0	0	No	0.75	0.602	0.037	0.072								0.0815115	0.0688259	0.0679622	0.0604049	0.04583	0.493	0.359	0.065	0.025	0.016	0.001	0.004	0.002	0.204	0.225	0.024	0.002	0.071	359	18517	0.322	0.336	0.286	0.056	24826	20737
2017	Langemark-Poelkapelle	Ieper	West Flanders	Flanders	Near WA	Near	Far	Far	Near	0	2	No	0.746	0.52	0.094	0.067								0.0737985	0.0652598	0.0561112	0.0468407	0.038668	0.513	0.331	0.105	0.028	0.012	0.002	0.003	0.001	0.177	0.235	0.018	0.004	0.083	154	7948	0.396	0.309	0.24	0.055	22263	18811
2018	Boechout	Antwerpen	Antwerp	Flanders	Far	Far	Far	Far	Far	0	0	No	0.689	0.532	0.073	0.088								0.0790375	0.0811696	0.066093	0.0599254	0.0464479	0.49	0.328	0.09	0.025	0.012	0.002	0.003	0.004	0.199	0.243	0.013	0.006	0.077	634	13120					28964	22144
2018	Sint-Katelijne-Waver	Mechelen	Antwerp	Flanders	Far	Far	Far	Far	Far	0	0	No	0.675	0.548	0.073	0.087								0.0735188	0.0751952	0.065233	0.0533072	0.0454524	0.492	0.35	0.08	0.024	0.013	0.002	0.003	0.002	0.205	0.239	0.013	0.005	0.063	577	20870					27553	22071
2018	Lommel	Maaseik	Limburg	Flanders	Far	Far	Far	Borders	Far	0	0	No	0.702	0.635	0.079	0.116								0.0825966	0.081451	0.0674402	0.0622412	0.0514613	0.502	0.313	0.064	0.021	0.015	0.001	0.005	0.003	0.201	0.21	0.029	0.004	0.133	333	34044					23386	19506
2019	Puurs-Sint-Amands	Mechelen	Antwerp	Flanders	Far	Far	Far	Far	Far	0	0	No	0.682	0.549	0.071	0.082								0.0754418	0.0722775	0.0651385	0.057112	0.0472332	0.497	0.362	0.075	0.027	0.013	0.001	0.003	0.002	0.202	0.237	0.017	0.004	0.057	527	25882					28579	23253
2019	Beveren	Sint-Niklaas	East Flanders	Flanders	Far	Far	Far	Borders	Far	0	0	No	0.679	0.566	0.071	0.101								0.0748784	0.0714506	0.0669964	0.060305	0.0556456	0.495	0.36	0.072	0.022	0.012	0.001	0.002	0.004	0.199	0.227	0.016	0.004	0.079	319	48668					27766	22154
2019	Kampenhout	Halle-Vilvoorde	Flemish Brabant	Flanders	Far	Far	Far	Far	Far	0	0	No	0.643	0.513	0.112	0.144								0.0808013	0.0772955	0.065025	0.051419	0.0430718	0.492	0.359	0.086	0.032	0.012	0.001	0.003	0.003	0.18	0.252	0.012	0.003	0.059	356	11972					32038	24557
2019	Ieper	Ieper	West Flanders	Flanders	Borders WA	Borders	Far	Far	Borders	2	4	No	0.669	0.568	0.088	0.103								0.0718928	0.0761875	0.0699459	0.0590947	0.0532539	0.492	0.336	0.089	0.024	0.014	0.001	0.004	0.004	0.232	0.215	0.023	0.006	0.052	266	34845					23862	20200
2016	Ranst	Antwerpen	Antwerp	Flanders	Far	Far	Far	Far	Far	0	0	No	0.693	0.617	0.067	0.043								0.0876644	0.0818838	0.0667692	0.0628978	0.0473059	0.512	0.334	0.09	0.024	0.014	0.002	0.005	0.002	0.189	0.227	0.012	0.003	0.099	444	18856	0.278	0.328	0.349	0.046	26500	21005
2016	Rumst	Antwerpen	Antwerp	Flanders	Far	Far	Far	Far	Far	0	0	No	0.713	0.606	0.05	0.105								0.0822985	0.0680978	0.0629458	0.0562748	0.0431308	0.499	0.353	0.073	0.021	0.015	0.001	0.005	0.001	0.205	0.239	0.015	0.003	0.069	752	15140	0.307	0.325	0.312	0.056	26542	21311
2016	Ternat	Halle-Vilvoorde	Flemish Brabant	Flanders	Near BR	Far	Near	Far	Far	0	1	No	0.664	0.517	0.115	0.138								0.08269	0.0771294	0.0665969	0.0540364	0.0416721	0.491	0.363	0.074	0.026	0.013	0.001	0.006	0.002	0.206	0.241	0.012	0.002	0.054	619	15286	0.308	0.286	0.345	0.061	27759	22426
2016	Huldenberg	Leuven	Flemish Brabant	Flanders	Borders WA	Borders	Near	Far	Far	1	3	No	0.613	0.509	0.111	0.179								0.0833419	0.0743098	0.0595299	0.0554244	0.0370522	0.494	0.33	0.092	0.026	0.011	0.002	0.006	0.002	0.178	0.258	0.01	0.003	0.082	244	9743	0.247	0.27	0.39	0.093	29640	22324
2016	Tessenderlo	Hasselt	Limburg	Flanders	Far	Far	Far	Far	Far	0	0	No	0.729	0.617	0.039	0.077								0.0812368	0.0698256	0.0664566	0.0589034	0.0433625	0.492	0.362	0.064	0.025	0.018	0.001	0.005	0.002	0.199	0.226	0.024	0.002	0.072	357	18403	0.331	0.336	0.278	0.055	24223	20155
2016	Tielt	Tielt	West Flanders	Flanders	Far	Far	Far	Far	Far	0	0	No	0.666	0.554	0.081	0.114								0.0748053	0.0695471	0.0630984	0.0546158	0.0489608	0.497	0.329	0.101	0.026	0.014	0.001	0.005	0.003	0.214	0.223	0.017	0.003	0.064	293	20159	0.353	0.284	0.283	0.08	22728	18914
2017	Opwijk	Halle-Vilvoorde	Flemish Brabant	Flanders	Near BR	Far	Near	Far	Far	0	1	No	0.682	0.51	0.089	0.131								0.0723538	0.0664345	0.0610028	0.0516017	0.0415042	0.492	0.368	0.07	0.03	0.013	0.002	0.004	0.002	0.189	0.256	0.013	0.003	0.052	721	14356	0.28	0.305	0.353	0.062	28058	23185
2017	Lubbeek	Leuven	Flemish Brabant	Flanders	Near WA	Near	Far	Far	Far	0	1	No	0.708	0.567	0.073	0.087								0.0785004	0.0766363	0.062897	0.0671085	0.054612	0.501	0.321	0.09	0.032	0.009	0.001	0.003	0.002	0.217	0.232	0.014	0.003	0.075	320	14270	0.22	0.267	0.461	0.052	31113	23143
2017	Bredene	Oostende	West Flanders	Flanders	Far	Far	Far	Far	Far	0	0	No	0.688	0.527	0.069	0.084								0.0780682	0.0778977	0.0759659	0.0658523	0.0544318	0.498	0.345	0.054	0.02	0.021	0.001	0.006	0.004	0.235	0.214	0.027	0.005	0.068	1235	17585	0.359	0.343	0.234	0.064	23780	20078
2018	Melle	Gent	East Flanders	Flanders	Far	Far	Far	Far	Far	0	0	No	0.689	0.573	0.06	0.107								0.0672828	0.0666782	0.0613232	0.0538089	0.0441354	0.482	0.36	0.075	0.028	0.013	0.002	0.003	0.002	0.204	0.243	0.013	0.005	0.053	755	11574					29228	24168
2018	Londerzeel	Halle-Vilvoorde	Flemish Brabant	Flanders	Far	Far	Far	Far	Far	0	0	No	0.632	0.51	0.082	0.155								0.0758869	0.0755649	0.0603768	0.0558686	0.0491601	0.49	0.361	0.078	0.031	0.011	0.001	0.003	0.002	0.201	0.239	0.013	0.002	0.059	510	18620					28122	22986
2018	Hechtel-Eksel	Maaseik	Limburg	Flanders	Far	Far	Far	Near	Far	0	0	No	0.688	0.599	0.066	0.092								0.0841866	0.0824801	0.0676093	0.0558264	0.0446936	0.51	0.334	0.074	0.025	0.014	0.002	0.005	0.004	0.188	0.223	0.02	0.003	0.106	160	12290					23386	20183
2018	Borgloon	Tongeren	Limburg	Flanders	Near WA	Near	Far	Far	Far	0	1	No	0.642	0.54	0.096	0.094								0.0795444	0.0833722	0.0714219	0.064233	0.053123	0.506	0.341	0.09	0.03	0.016	0.001	0.005	0.001	0.208	0.205	0.026	0.006	0.071	209	10697					23669	19671
2018	Langemark-Poelkapelle	Ieper	West Flanders	Flanders	Near WA	Near	Far	Far	Near	0	2	No	0.68	0.541	0.095	0.075								0.0761378	0.0675277	0.0564576	0.0487085	0.0421894	0.513	0.334	0.109	0.027	0.011	0.001	0.002	0.001	0.182	0.235	0.016	0.004	0.077	153	7920					23116	19352
2019	Merksplas	Turnhout	Antwerp	Flanders	Far	Far	Far	Borders	Far	0	0	No	0.715	0.609	0.052	0.08								0.0758401	0.085604	0.0689146	0.061762	0.0465486	0.522	0.339	0.087	0.024	0.014	0.002	0.002	0.002	0.173	0.232	0.015	0.011	0.099	197	8600					25800	21121
2019	Destelbergen	Gent	East Flanders	Flanders	Far	Far	Far	Far	Far	0	0	No	0.679	0.572	0.107	0.124								0.0730174	0.074985	0.0668416	0.0648194	0.0515932	0.489	0.33	0.1	0.027	0.01	0.001	0.002	0.001	0.22	0.232	0.014	0.003	0.06	685	18271					31277	23487
2019	Melle	Gent	East Flanders	Flanders	Far	Far	Far	Far	Far	0	0	No	0.701	0.576	0.074	0.099								0.0653099	0.0680347	0.0614782	0.0519414	0.0442779	0.482	0.361	0.078	0.028	0.011	0.001	0.002	0.002	0.204	0.248	0.012	0.005	0.048	766	11736					29387	24493
2019	Zonhoven	Hasselt	Limburg	Flanders	Far	Far	Far	Far	Far	0	0	No	0.71	0.622	0.073	0.069								0.0760936	0.0801902	0.0686067	0.060696	0.0482177	0.493	0.337	0.084	0.031	0.015	0.001	0.004	0.002	0.205	0.228	0.024	0.004	0.066	535	21237					25677	21402
2016	Hamont-Achel	Maaseik	Limburg	Flanders	Far	Far	Far	Borders	Far	0	0	No	0.751	0.685	0.035	0.072								0.0835191	0.077041	0.0665924	0.0572583	0.0491084	0.507	0.231	0.067	0.013	0.025	0.001	0.008	0.002	0.195	0.196	0.017	0.004	0.242	329	14356	0.346	0.272	0.193	0.189	20620	17521
2016	De Panne	Veurne	West Flanders	Flanders	Far	Far	Far	Far	Borders	1	2	No	0.601	0.426	0.191	0.239								0.0730737	0.0752012	0.085376	0.0898159	0.0725187	0.486	0.262	0.08	0.014	0.029	0.001	0.009	0.005	0.309	0.172	0.031	0.007	0.082	406	10811	0.385	0.313	0.205	0.096	21518	17630
2017	Kontich	Antwerpen	Antwerp	Flanders	Far	Far	Far	Far	Far	0	0	No	0.707	0.553	0.063	0.09								0.0796511	0.0776014	0.0651604	0.0545307	0.0449974	0.494	0.346	0.079	0.024	0.015	0.001	0.004	0.004	0.198	0.242	0.011	0.003	0.072	881	20952	0.229	0.328	0.382	0.061	29520	22458
2017	Oudenaarde	Oudenaarde	East Flanders	Flanders	Near WA	Near	Far	Far	Far	0	1	No	0.683	0.484	0.08	0.091								0.0799278	0.0718706	0.0606871	0.0534034	0.0443793	0.494	0.359	0.077	0.024	0.017	0.001	0.004	0.003	0.216	0.226	0.018	0.004	0.05	450	30972	0.304	0.304	0.33	0.062	25699	21186
2017	Hoegaarden	Leuven	Flemish Brabant	Flanders	Borders WA	Borders	Far	Far	Far	1	2	No	0.628	0.47	0.094	0.115								0.0785673	0.072357	0.0584922	0.0459272	0.0378394	0.502	0.362	0.076	0.032	0.011	0.001	0.004	0.003	0.18	0.258	0.014	0.002	0.057	203	6907	0.241	0.296	0.4	0.063	28978	23486
2017	Zonhoven	Hasselt	Limburg	Flanders	Far	Far	Far	Far	Far	0	0	No	0.751	0.625	0.061	0.064								0.0812207	0.0769014	0.0656808	0.0587793	0.0441315	0.495	0.333	0.081	0.028	0.02	0.002	0.005	0.002	0.201	0.23	0.023	0.004	0.071	537	21269	0.325	0.305	0.312	0.059	24500	20206
2017	Lommel	Maaseik	Limburg	Flanders	Far	Far	Far	Borders	Far	0	0	No	0.752	0.643	0.067	0.109								0.0848061	0.0780428	0.0670156	0.0615167	0.0489899	0.501	0.311	0.062	0.02	0.017	0.001	0.006	0.003	0.198	0.211	0.029	0.005	0.137	332	33996	0.323	0.307	0.248	0.121	22571	19136
2017	Borgloon	Tongeren	Limburg	Flanders	Near WA	Near	Far	Far	Far	0	1	No	0.682	0.559	0.077	0.101								0.0806663	0.0812278	0.0700917	0.0634475	0.0487554	0.504	0.338	0.09	0.029	0.018	0.001	0.005	0.001	0.205	0.207	0.026	0.006	0.075	208	10668	0.332	0.321	0.273	0.074	23172	19281
2018	Baarle-Hertog	Turnhout	Antwerp	Flanders	Far	Far	Far	Borders	Far	0	0	No	0.644	0.619	0.038	0.136								0.0781135	0.0722181	0.0578482	0.059322	0.0515844	0.492	0.176	0.09	0.013	0.019		0.004	0	0.154	0.197	0.014	0.004	0.329	366	2705					21615	17940
2018	Zonhoven	Hasselt	Limburg	Flanders	Far	Far	Far	Far	Far	0	0	No	0.705	0.612	0.063	0.064								0.0807257	0.0788407	0.0659284	0.0595664	0.0467484	0.495	0.335	0.083	0.029	0.016	0.001	0.005	0.002	0.203	0.23	0.024	0.003	0.069	535	21214					25169	20610
2019	Ranst	Antwerpen	Antwerp	Flanders	Far	Far	Far	Far	Far	0	0	No	0.69	0.585	0.053	0.065								0.075664	0.0831274	0.0709286	0.0617151	0.0554355	0.506	0.341	0.093	0.027	0.011	0.001	0.003	0.002	0.2	0.219	0.013	0.004	0.086	445	19008					28893	23210
2019	Sint-Gillis-Waas	Sint-Niklaas	East Flanders	Flanders	Far	Far	Far	Borders	Far	0	0	No	0.67	0.589	0.06	0.091								0.0763595	0.0710969	0.0598493	0.0525746	0.0525746	0.497	0.354	0.08	0.023	0.011	0.001	0.003	0.004	0.192	0.237	0.017	0.004	0.073	349	19370					27000	21517
2019	Lubbeek	Leuven	Flemish Brabant	Flanders	Near WA	Near	Far	Far	Far	0	1	No	0.68	0.58	0.07	0.091								0.0772506	0.0758772	0.0696285	0.0602898	0.0604958	0.497	0.327	0.091	0.034	0.007	0.001	0.002	0.003	0.223	0.237	0.013	0.004	0.058	322	14559					32129	24056
2019	Oud-Heverlee	Leuven	Flemish Brabant	Flanders	Borders WA	Borders	Far	Far	Far	1	2	No	0.692	0.547	0.094	0.101								0.0696986	0.0766057	0.0687119	0.0630606	0.0514891	0.499	0.329	0.094	0.03	0.008	0.001	0.003	0.001	0.198	0.259	0.008	0.004	0.064	358	11112					35990	26179
2019	Heers	Tongeren	Limburg	Flanders	Borders WA	Borders	Far	Far	Far	1	2	No	0.658	0.551	0.108	0.125								0.0793565	0.0755712	0.0732729	0.0602947	0.0490739	0.5	0.348	0.086	0.029	0.017	0.001	0.004	0.002	0.196	0.215	0.026	0.007	0.069	139	7391					23901	20302
2019	Langemark-Poelkapelle	Ieper	West Flanders	Flanders	Near WA	Near	Far	Far	Near	0	2	No	0.686	0.55	0.105	0.091								0.0741523	0.0706745	0.058502	0.0508011	0.0416097	0.517	0.335	0.11	0.029	0.01	0.001	0.001	0.003	0.183	0.232	0.017	0.004	0.075	152	7819					23724	20002
2016	Kontich	Antwerpen	Antwerp	Flanders	Far	Far	Far	Far	Far	0	0	No	0.685	0.564	0.051	0.087								0.0842715	0.0741628	0.0634791	0.0555263	0.0420639	0.496	0.345	0.078	0.022	0.015	0.002	0.005	0.004	0.196	0.243	0.011	0.003	0.075	878	20873	0.236	0.328	0.377	0.059	28653	21677
2016	Zonhoven	Hasselt	Limburg	Flanders	Far	Far	Far	Far	Far	0	0	No	0.725	0.666	0.063	0.064								0.0827693	0.0738861	0.0643448	0.0575766	0.0414552	0.496	0.331	0.079	0.027	0.022	0.002	0.006	0.002	0.198	0.231	0.024	0.004	0.076	537	21276	0.331	0.302	0.307	0.059	23648	19498
2016	Lommel	Maaseik	Limburg	Flanders	Far	Far	Far	Borders	Far	0	0	No	0.725	0.681	0.066	0.124								0.0856083	0.0767736	0.0659952	0.0602527	0.0462644	0.501	0.305	0.06	0.02	0.021	0.001	0.008	0.003	0.194	0.211	0.029	0.004	0.144	332	33957	0.33	0.306	0.242	0.121	22092	18519
2017	Boechout	Antwerpen	Antwerp	Flanders	Far	Far	Far	Far	Far	0	0	No	0.723	0.523	0.066	0.066								0.0829344	0.0789189	0.0666409	0.0583784	0.0450965	0.492	0.33	0.088	0.025	0.014	0.002	0.004	0.003	0.197	0.242	0.013	0.006	0.078	625	12908	0.231	0.302	0.406	0.061	28712	21797
2017	Arendonk	Turnhout	Antwerp	Flanders	Far	Far	Far	Borders	Far	0	0	No	0.721	0.599	0.06	0.084								0.0802131	0.0678556	0.05609	0.0522421	0.0477283	0.507	0.32	0.065	0.022	0.022	0.002	0.006	0.001	0.185	0.227	0.015	0.002	0.134	245	13261	0.348	0.305	0.229	0.118	22920	19343
2018	Essen	Antwerpen	Antwerp	Flanders	Far	Far	Far	Borders	Far	0	0	No	0.684	0.622	0.054	0.067								0.0791582	0.0754411	0.0669075	0.0564892	0.0471703	0.5	0.298	0.072	0.018	0.019	0.001	0.003	0.004	0.162	0.228	0.012	0.004	0.179	402	19079					24577	19727
2018	Puurs-Sint-Amands	Mechelen	Antwerp	Flanders	Far	Far	Far	Far	Far	0	0	No	0.678	0.556	0.062	0.079								0.0763776	0.0720617	0.0631214	0.0569942	0.0450096	0.496	0.361	0.074	0.028	0.014	0.001	0.003	0.001	0.201	0.238	0.016	0.004	0.06	528	25932					27903	22522
2018	Beveren	Sint-Niklaas	East Flanders	Flanders	Far	Far	Far	Borders	Far	0	0	No	0.676	0.558	0.056	0.093								0.075838	0.0702166	0.0676444	0.0607576	0.0532692	0.495	0.357	0.072	0.021	0.016	0.001	0.003	0.005	0.198	0.227	0.016	0.004	0.08	316	48192					26966	21534
2018	Kapelle-Op-Den-Bos	Halle-Vilvoorde	Flemish Brabant	Flanders	Near BR	Far	Near	Far	Far	0	1	No	0.661	0.52	0.094	0.154								0.0768577	0.074519	0.0650579	0.0617625	0.0481556	0.484	0.372	0.073	0.028	0.011	0.001	0.005	0.002	0.208	0.227	0.013	0.003	0.056	612	9396					28462	23040
2018	Hoegaarden	Leuven	Flemish Brabant	Flanders	Borders WA	Borders	Far	Far	Far	1	2	No	0.597	0.499	0.097	0.104								0.0826005	0.0707799	0.0619864	0.0443996	0.0402191	0.503	0.364	0.078	0.035	0.013	0.001	0.003	0.003	0.175	0.258	0.014	0.002	0.054	203	6942					30140	24529
2018	Knokke-Heist	Brugge	West Flanders	Flanders	Far	Far	Far	Borders	Far	0	0	No	0.664	0.503	0.129	0.244								0.0770276	0.0843017	0.0868069	0.0922097	0.089463	0.48	0.231	0.15	0.02	0.019	0.001	0.004	0.002	0.302	0.145	0.015	0.004	0.107	538	33097					30807	19360
2018	Ieper	Ieper	West Flanders	Flanders	Borders WA	Borders	Far	Far	Borders	2	4	No	0.661	0.539	0.08	0.096								0.0754475	0.0744483	0.0690531	0.059062	0.0516971	0.492	0.335	0.089	0.023	0.016	0.001	0.004	0.004	0.23	0.215	0.023	0.006	0.055	266	34964					23407	19527
2019	Essen	Antwerpen	Antwerp	Flanders	Far	Far	Far	Borders	Far	0	0	No	0.688	0.619	0.051	0.066								0.078025	0.0794417	0.0666912	0.0557246	0.0494805	0.5	0.298	0.073	0.019	0.016	0.001	0.002	0.003	0.167	0.229	0.012	0.005	0.174	401	19038					25519	20420
2019	Schelle	Antwerpen	Antwerp	Flanders	Far	Far	Far	Far	Far	0	0	No	0.695	0.56	0.041	0.045								0.0845765	0.0676612	0.0651944	0.0596734	0.0503935	0.487	0.381	0.053	0.023	0.011	0.001	0.002	0.002	0.203	0.244	0.018	0.003	0.058	1088	8518					28135	23018
2019	Kapelle-Op-Den-Bos	Halle-Vilvoorde	Flemish Brabant	Flanders	Near BR	Far	Near	Far	Far	0	1	No	0.648	0.546	0.109	0.172								0.0781665	0.0716793	0.0695523	0.0605126	0.049665	0.485	0.371	0.075	0.028	0.009	0.001	0.004	0.003	0.214	0.226	0.014	0.003	0.054	612	9413					28738	23372
2019	Roosdaal	Halle-Vilvoorde	Flemish Brabant	Flanders	Far	Far	Far	Far	Far	0	0	No	0.629	0.492	0.137	0.158								0.0794087	0.0760571	0.070471	0.0523376	0.0476109	0.493	0.358	0.079	0.029	0.009	0.001	0.002	0.002	0.2	0.247	0.018	0.005	0.05	531	11631					29299	23488
2019	Zutendaal	Hasselt	Limburg	Flanders	Far	Far	Far	Near	Far	0	0	No	0.689	0.613	0.053	0.084								0.0788211	0.0816998	0.0773132	0.0740233	0.0534613	0.503	0.314	0.079	0.026	0.017	0	0.004	0.001	0.215	0.2	0.022	0.005	0.116	227	7289					25305	21326
2019	Pelt	Maaseik	Limburg	Flanders	Far	Far	Far	Borders	Far	0	0	No	0.716	0.648	0.086	0.084								0.0770956	0.0772471	0.0689436	0.0623068	0.0464877	0.502	0.312	0.069	0.021	0.013	0.001	0.004	0.002	0.203	0.212	0.022	0.004	0.136	394	32902					23980	20678
2019	Alken	Tongeren	Limburg	Flanders	Far	Far	Far	Far	Far	0	0	No	0.72	0.618	0.064	0.056								0.0795968	0.0842892	0.0678658	0.0580466	0.0524852	0.501	0.342	0.093	0.033	0.013	0.001	0.003	0.002	0.208	0.224	0.016	0.003	0.061	408	11499					25968	21289
2016	Duffel	Mechelen	Antwerp	Flanders	Far	Far	Far	Far	Far	0	0	No	0.673	0.548	0.055	0.093								0.0779551	0.0731552	0.0626879	0.0577724	0.0425052	0.488	0.361	0.059	0.021	0.018	0.001	0.004	0.002	0.204	0.23	0.022	0.006	0.071	766	17292	0.29	0.317	0.328	0.065	25529	20479
2016	Oudenaarde	Oudenaarde	East Flanders	Flanders	Near WA	Near	Far	Far	Far	0	1	No	0.66	0.527	0.069	0.083								0.0801872	0.071152	0.0574056	0.0539206	0.0402065	0.495	0.358	0.075	0.022	0.019	0.001	0.005	0.003	0.215	0.226	0.019	0.004	0.053	451	30990	0.313	0.303	0.324	0.06	24807	20475
2016	Kruibeke	Sint-Niklaas	East Flanders	Flanders	Far	Far	Far	Near	Far	0	0	No	0.699	0.595	0.068	0.088								0.0713983	0.0679524	0.0578562	0.0548334	0.0469742	0.495	0.351	0.067	0.02	0.019	0.001	0.005	0.004	0.186	0.246	0.016	0.003	0.082	495	16541	0.386	0.292	0.265	0.057	25304	20207
2016	Opwijk	Halle-Vilvoorde	Flemish Brabant	Flanders	Near BR	Far	Near	Far	Far	0	1	No	0.672	0.534	0.091	0.119								0.0727759	0.0670045	0.0584882	0.0515203	0.039344	0.489	0.371	0.069	0.028	0.013	0.002	0.005	0.003	0.188	0.255	0.012	0.003	0.052	714	14208	0.29	0.304	0.347	0.059	27291	22471
2016	Koksijde	Veurne	West Flanders	Flanders	Far	Far	Far	Far	Near	0	1	No	0.674	0.5	0.174	0.194								0.0729818	0.084851	0.105282	0.120187	0.0898342	0.494	0.222	0.112	0.016	0.018	0.001	0.007	0.002	0.361	0.139	0.017	0.006	0.099	445	22074	0.312	0.294	0.333	0.06	27316	19300
2017	Ranst	Antwerpen	Antwerp	Flanders	Far	Far	Far	Far	Far	0	0	No	0.716	0.576	0.062	0.051								0.0821995	0.0812204	0.0667904	0.0622037	0.0492682	0.508	0.339	0.09	0.024	0.015	0.001	0.004	0.002	0.193	0.225	0.012	0.003	0.092	444	18981	0.272	0.327	0.354	0.048	27146	21699
2017	Puurs-Sint-Amands	Mechelen	Antwerp	Flanders	Far	Far	Far	Far	Far	0	0	No	0.709	0.546	0.055	0.072								0.0782945	0.0711555	0.0630803	0.0560974	0.0431848	0.496	0.36	0.073	0.026	0.015	0.001	0.003	0.001	0.198	0.238	0.015	0.004	0.064	522	25602	0.292	0.33	0.323	0.055	27020	22033
2017	Melle	Gent	East Flanders	Flanders	Far	Far	Far	Far	Far	0	0	No	0.716	0.54	0.069	0.085								0.0685608	0.0697962	0.0597371	0.0535604	0.0427071	0.479	0.356	0.074	0.026	0.013	0.001	0.003	0.003	0.205	0.246	0.012	0.005	0.056	739	11321	0.267	0.278	0.409	0.047	28505	23144
2017	Hechtel-Eksel	Maaseik	Limburg	Flanders	Far	Far	Far	Near	Far	0	0	No	0.739	0.635	0.062	0.093								0.0852669	0.0838877	0.0644167	0.0528152	0.0443777	0.51	0.332	0.072	0.023	0.017	0.002	0.006	0.003	0.186	0.225	0.019	0.004	0.111	161	12276	0.314	0.314	0.277	0.095	22902	19943
2018	Destelbergen	Gent	East Flanders	Flanders	Far	Far	Far	Far	Far	0	0	No	0.68	0.572	0.104	0.113								0.0768932	0.0740125	0.0674201	0.062268	0.0498587	0.488	0.327	0.098	0.027	0.012	0.001	0.003	0.002	0.219	0.232	0.014	0.002	0.061	676	18026					30189	22906
2018	Kampenhout	Halle-Vilvoorde	Flemish Brabant	Flanders	Far	Far	Far	Far	Far	0	0	No	0.644	0.514	0.099	0.144								0.0822838	0.0731318	0.0663308	0.0512175	0.0420655	0.492	0.358	0.083	0.03	0.012	0.001	0.003	0.002	0.181	0.254	0.01	0.003	0.064	354	11898					30875	24106
2018	Boutersem	Leuven	Flemish Brabant	Flanders	Borders WA	Borders	Far	Far	Far	1	2	No	0.631	0.49	0.061	0.067								0.081266	0.0647684	0.0626909	0.052548	0.0446047	0.491	0.361	0.079	0.034	0.009	0.001	0.001	0.002	0.19	0.262	0.009	0.002	0.049	263	8167					30599	24485
2018	As	Hasselt	Limburg	Flanders	Far	Far	Far	Near	Far	0	0	No	0.672	0.565	0.042	0.074								0.0778714	0.0799463	0.0640791	0.0539485	0.0469913	0.497	0.348	0.063	0.024	0.018	0.002	0.005	0	0.194	0.232	0.025	0.004	0.086	370	8190					24289	20335
2018	Pelt	Maaseik	Limburg	Flanders	Far	Far	Far	Borders	Far	0	0	No	0.712	0.661	0.075	0.076								0.0779486	0.0784368	0.0678199	0.0604674	0.0454268	0.503	0.312	0.068	0.02	0.014	0.001	0.005	0.002	0.2	0.211	0.022	0.004	0.141	391	32652					23526	20079
2019	Erpe-Mere	Aalst	East Flanders	Flanders	Far	Far	Far	Far	Far	0	0	No	0.659	0.539	0.073	0.105								0.0754241	0.0785036	0.0708805	0.0596224	0.0504342	0.495	0.359	0.074	0.028	0.012	0.001	0.003	0.002	0.235	0.219	0.019	0.005	0.044	576	19811					27577	22854
2019	Boutersem	Leuven	Flemish Brabant	Flanders	Borders WA	Borders	Far	Far	Far	1	2	No	0.646	0.519	0.066	0.07								0.0792594	0.0693369	0.0621975	0.0549371	0.0436834	0.495	0.362	0.08	0.034	0.008	0.001	0.001	0.003	0.191	0.263	0.009	0.002	0.045	265	8242					31616	24805
2019	As	Hasselt	Limburg	Flanders	Far	Far	Far	Near	Far	0	0	No	0.679	0.612	0.055	0.071								0.073361	0.078601	0.0678772	0.0550816	0.0469169	0.495	0.351	0.062	0.025	0.017	0.001	0.005	0.001	0.194	0.233	0.024	0.004	0.083	371	8202					25440	20933
2016	Zutendaal	Hasselt	Limburg	Flanders	Far	Far	Far	Near	Far	0	0	No	0.723	0.631	0.029	0.059								0.0832988	0.0792927	0.0784639	0.0663075	0.044205	0.505	0.312	0.076	0.022	0.026	0.001	0.007	0.001	0.196	0.209	0.021	0.004	0.125	226	7239	0.311	0.302	0.303	0.084	23288	19585
2016	Borgloon	Tongeren	Limburg	Flanders	Near WA	Near	Far	Far	Far	0	1	No	0.652	0.583	0.064	0.096								0.0824275	0.0801588	0.0684375	0.0639947	0.0460346	0.503	0.334	0.091	0.028	0.02	0.001	0.006	0.001	0.203	0.206	0.024	0.006	0.079	206	10579	0.34	0.324	0.265	0.07	22688	18660
2017	Sint-Katelijne-Waver	Mechelen	Antwerp	Flanders	Far	Far	Far	Far	Far	0	0	No	0.707	0.574	0.066	0.083								0.0770605	0.0745015	0.0648448	0.0531119	0.0412824	0.492	0.349	0.08	0.023	0.013	0.002	0.004	0.002	0.204	0.242	0.012	0.005	0.063	573	20681	0.293	0.305	0.336	0.065	27138	21538
2017	Zutendaal	Hasselt	Limburg	Flanders	Far	Far	Far	Near	Far	0	0	No	0.746	0.63	0.035	0.08								0.0840659	0.0769231	0.0799451	0.0659341	0.0472527	0.505	0.313	0.076	0.023	0.023	0.001	0.005	0.002	0.204	0.208	0.021	0.004	0.12	227	7270	0.304	0.301	0.313	0.082	24418	20133
2017	Pelt	Maaseik	Limburg	Flanders	Far	Far	Far	Borders	Far	0	0	No	0.761	0.663	0.068	0.074								0.0814751	0.077815	0.0677268	0.0573002	0.0435518	0.504	0.307	0.068	0.019	0.018	0.001	0.006	0.003	0.196	0.213	0.021	0.004	0.144	388	32378	0.305	0.302	0.269	0.124	23220	19667
2017	Knokke-Heist	Brugge	West Flanders	Flanders	Far	Far	Far	Borders	Far	0	0	No	0.694	0.493	0.114	0.217								0.0774133	0.0813817	0.0871238	0.0931966	0.0839972	0.48	0.235	0.145	0.019	0.019	0.001	0.006	0.002	0.3	0.145	0.014	0.004	0.11	540	33197	0.307	0.308	0.289	0.096	29208	18908
2018	Ranst	Antwerpen	Antwerp	Flanders	Far	Far	Far	Far	Far	0	0	No	0.685	0.589	0.045	0.059								0.0793823	0.0829976	0.0682781	0.0623902	0.0533003	0.504	0.34	0.093	0.026	0.013	0.001	0.003	0.002	0.197	0.222	0.012	0.004	0.087	443	18981					28291	22335
2018	Sint-Gillis-Waas	Sint-Niklaas	East Flanders	Flanders	Far	Far	Far	Borders	Far	0	0	No	0.674	0.579	0.052	0.085								0.077601	0.0695143	0.0578508	0.0533409	0.0524079	0.496	0.351	0.08	0.022	0.013	0.001	0.004	0.003	0.191	0.239	0.016	0.004	0.075	348	19273					26555	21027
2018	Roosdaal	Halle-Vilvoorde	Flemish Brabant	Flanders	Far	Far	Far	Far	Far	0	0	No	0.639	0.49	0.124	0.149								0.0800447	0.0767776	0.0672341	0.0511564	0.0502966	0.495	0.361	0.077	0.029	0.01	0.001	0.004	0.002	0.195	0.25	0.017	0.004	0.051	531	11629					29074	22820
2018	Zutendaal	Hasselt	Limburg	Flanders	Far	Far	Far	Near	Far	0	0	No	0.691	0.577	0.043	0.085								0.0821823	0.0769337	0.0776243	0.0732044	0.05	0.502	0.314	0.08	0.025	0.018	0.001	0.005	0.001	0.212	0.204	0.021	0.004	0.116	225	7234					25103	20586
2019	Bonheiden	Mechelen	Antwerp	Flanders	Far	Far	Far	Far	Far	0	0	No	0.668	0.548	0.084	0.058								0.080716	0.0803833	0.072132	0.0547644	0.0569603	0.485	0.32	0.098	0.027	0.012	0.001	0.002	0.002	0.23	0.231	0.01	0.003	0.065	515	15010					32260	23839
2019	Bever	Halle-Vilvoorde	Flemish Brabant	Flanders	Borders WA	Borders	Far	Far	Far	1	2	Yes	0.555	0.353	0.112	0.244								0.0797774	0.0825603	0.0672542	0.0487013	0.0500928	0.503	0.324	0.106	0.042	0.013	0.003	0.002	0.002	0.17	0.262	0.019	0.005	0.052	112	2159					28494	22853
2019	Diepenbeek	Hasselt	Limburg	Flanders	Far	Far	Far	Far	Far	0	0	No	0.673	0.57	0.035	0.067								0.079029	0.0753507	0.0705165	0.0607955	0.0520729	0.501	0.359	0.069	0.029	0.016	0.001	0.004	0.003	0.204	0.219	0.021	0.003	0.072	460	19031					25677	21547
2019	Nieuwpoort	Veurne	West Flanders	Flanders	Far	Far	Far	Far	Far	0	0	No	0.667	0.501	0.091	0.137								0.0725211	0.0826603	0.0928854	0.0954631	0.0981268	0.492	0.263	0.096	0.019	0.017	0.001	0.004	0.006	0.343	0.141	0.029	0.006	0.076	350	11621					23992	19326
2016	Puurs-Sint-Amands	Mechelen	Antwerp	Flanders	Far	Far	Far	Far	Far	0	0	No	0.694	0.57	0.046	0.065								0.0772571	0.0720856	0.0622952	0.0576369	0.0401879	0.495	0.36	0.072	0.026	0.015	0.001	0.004	0.001	0.197	0.238	0.015	0.004	0.066	516	25331	0.299	0.328	0.32	0.053	26376	21350
2016	Sint-Katelijne-Waver	Mechelen	Antwerp	Flanders	Far	Far	Far	Far	Far	0	0	No	0.682	0.577	0.05	0.073								0.0783638	0.071134	0.0640497	0.052841	0.0394488	0.491	0.35	0.078	0.023	0.015	0.002	0.005	0.002	0.201	0.243	0.013	0.005	0.064	570	20609	0.302	0.303	0.331	0.064	26419	20962
2016	Baarle-Hertog	Turnhout	Antwerp	Flanders	Far	Far	Far	Borders	Far	0	0	No	0.637	0.669	0.06	0.102								0.0871198	0.0612092	0.0585805	0.0612092	0.0499437	0.493	0.161	0.085	0.012	0.025	0	0.008	0.002	0.144	0.19	0.01	0.003	0.36	361	2663	0.301	0.246	0.155	0.298	20578	17105
2016	Waasmunster	Dendermonde	East Flanders	Flanders	Far	Far	Far	Far	Far	0	0	No	0.683	0.59	0.063	0.082								0.0806632	0.0755402	0.0655738	0.064456	0.0475037	0.498	0.299	0.127	0.026	0.018	0.002	0.004	0.003	0.193	0.235	0.014	0.004	0.074	334	10736	0.32	0.271	0.357	0.052	27974	20397
2016	Bredene	Oostende	West Flanders	Flanders	Far	Far	Far	Far	Far	0	0	No	0.668	0.554	0.103	0.065								0.0826613	0.0782258	0.0743664	0.0658986	0.0503456	0.498	0.345	0.055	0.019	0.027	0.002	0.008	0.004	0.229	0.213	0.025	0.005	0.068	1219	17360	0.366	0.342	0.229	0.063	23284	19593
2017	Destelbergen	Gent	East Flanders	Flanders	Far	Far	Far	Far	Far	0	0	No	0.704	0.588	0.087	0.11								0.0769615	0.0743536	0.0679725	0.0592054	0.0483853	0.489	0.326	0.098	0.027	0.013	0.001	0.005	0.001	0.217	0.232	0.014	0.002	0.065	675	17982	0.276	0.275	0.396	0.053	29194	22349
2017	Londerzeel	Halle-Vilvoorde	Flemish Brabant	Flanders	Far	Far	Far	Far	Far	0	0	No	0.661	0.514	0.08	0.14								0.0784569	0.0735126	0.0598207	0.0560717	0.0487911	0.492	0.357	0.078	0.031	0.011	0.001	0.005	0.002	0.2	0.237	0.013	0.002	0.062	504	18385	0.292	0.304	0.34	0.064	27645	22496
2017	As	Hasselt	Limburg	Flanders	Far	Far	Far	Near	Far	0	0	No	0.708	0.596	0.037	0.074								0.0792935	0.0806334	0.0583435	0.0533496	0.0448234	0.497	0.34	0.06	0.026	0.023	0.001	0.006	0.001	0.188	0.235	0.022	0.003	0.094	371	8210	0.323	0.322	0.292	0.062	23657	19821
2017	Ieper	Ieper	West Flanders	Flanders	Borders WA	Borders	Far	Far	Borders	2	4	No	0.693	0.547	0.076	0.086								0.0767434	0.0742935	0.0661463	0.0595659	0.0497379	0.492	0.334	0.087	0.022	0.017	0.001	0.005	0.004	0.227	0.215	0.023	0.005	0.059	267	35014	0.358	0.301	0.28	0.061	22754	19112
2018	Schelle	Antwerpen	Antwerp	Flanders	Far	Far	Far	Far	Far	0	0	No	0.708	0.462	0.042	0.037								0.0808789	0.0713777	0.0640143	0.0578385	0.0502375	0.486	0.378	0.053	0.025	0.012	0.002	0.003	0.002	0.203	0.244	0.017	0.003	0.058	1076	8433					27239	22317
2018	Bever	Halle-Vilvoorde	Flemish Brabant	Flanders	Borders WA	Borders	Far	Far	Far	1	2	Yes	0.525	0.369	0.11	0.22								0.081781	0.0758746	0.0672422	0.0481599	0.0449796	0.5	0.334	0.102	0.04	0.015	0.001	0.005	0.001	0.168	0.259	0.016	0.005	0.053	114	2204					27237	22633
2018	Oud-Heverlee	Leuven	Flemish Brabant	Flanders	Borders WA	Borders	Far	Far	Far	1	2	No	0.688	0.514	0.086	0.096								0.0720453	0.077442	0.0668286	0.0630509	0.051538	0.498	0.333	0.093	0.03	0.009	0.001	0.002	0.001	0.196	0.261	0.007	0.004	0.063	357	11099					36198	25691
2018	Nieuwpoort	Veurne	West Flanders	Flanders	Far	Far	Far	Far	Far	0	0	No	0.655	0.505	0.094	0.129								0.0751769	0.0820818	0.0909719	0.095719	0.094338	0.494	0.263	0.098	0.019	0.019	0.001	0.005	0.006	0.336	0.143	0.027	0.006	0.078	348	11565					23598	18677
2019	Bornem	Mechelen	Antwerp	Flanders	Far	Far	Far	Far	Far	0	0	No	0.677	0.574	0.057	0.077								0.0819381	0.0783837	0.0701057	0.0628566	0.0540642	0.494	0.354	0.077	0.026	0.013	0.001	0.002	0.003	0.224	0.218	0.019	0.004	0.059	463	21366					27983	22343
2019	Zemst	Halle-Vilvoorde	Flemish Brabant	Flanders	Near BR	Far	Near	Far	Far	0	1	No	0.665	0.55	0.085	0.085								0.0774039	0.0830979	0.0701687	0.0553558	0.0449097	0.49	0.377	0.069	0.027	0.01	0.001	0.002	0.001	0.194	0.251	0.012	0.003	0.052	540	23358					32429	25132
2019	Bierbeek	Leuven	Flemish Brabant	Flanders	Borders WA	Borders	Far	Far	Far	1	2	No	0.692	0.566	0.088	0.098								0.0654132	0.0742207	0.0644236	0.06571	0.0511628	0.499	0.322	0.083	0.025	0.007	0.001	0.003	0.004	0.213	0.259	0.015	0.009	0.058	259	10083					33060	25315
2019	Wielsbeke	Tielt	West Flanders	Flanders	Far	Far	Far	Far	Far	0	0	No	0.641	0.539	0.058	0.095								0.0728497	0.0674611	0.0572021	0.0476684	0.0458031	0.506	0.37	0.092	0.027	0.011	0.001	0.003	0.003	0.176	0.248	0.016	0.003	0.05	440	9641					24624	20881
2016	Melle	Gent	East Flanders	Flanders	Far	Far	Far	Far	Far	0	0	No	0.686	0.604	0.067	0.065								0.0675664	0.0712307	0.061489	0.0504066	0.0412906	0.478	0.356	0.074	0.024	0.014	0.001	0.004	0.003	0.205	0.243	0.014	0.005	0.056	730	11189	0.276	0.278	0.402	0.044	27313	22307
2016	As	Hasselt	Limburg	Flanders	Far	Far	Far	Near	Far	0	0	No	0.691	0.584	0.033	0.068								0.0803528	0.0766781	0.0565899	0.0561	0.0417687	0.498	0.34	0.059	0.022	0.023	0.001	0.008	0.002	0.188	0.233	0.024	0.003	0.096	369	8164	0.328	0.319	0.288	0.064	22928	19125
2016	Knokke-Heist	Brugge	West Flanders	Flanders	Far	Far	Far	Borders	Far	0	0	No	0.673	0.525	0.104	0.2								0.0783225	0.080574	0.0854973	0.0957041	0.0788628	0.479	0.232	0.142	0.019	0.02	0.001	0.007	0.002	0.297	0.149	0.013	0.003	0.115	541	33311	0.315	0.305	0.286	0.094	28214	18452
2017	Essen	Antwerpen	Antwerp	Flanders	Far	Far	Far	Borders	Far	0	0	No	0.729	0.626	0.051	0.054								0.0819568	0.0733521	0.0659691	0.058108	0.0452542	0.5	0.298	0.071	0.017	0.019	0.002	0.003	0.003	0.162	0.225	0.011	0.004	0.184	396	18792	0.3	0.305	0.238	0.158	23886	19391
2017	Beveren	Sint-Niklaas	East Flanders	Flanders	Far	Far	Far	Borders	Far	0	0	No	0.708	0.557	0.049	0.078								0.0752594	0.0705713	0.0674668	0.0605284	0.0488811	0.496	0.355	0.071	0.02	0.018	0.001	0.004	0.004	0.196	0.227	0.015	0.004	0.084	314	47946	0.381	0.292	0.257	0.07	26476	20992
2017	Sint-Gillis-Waas	Sint-Niklaas	East Flanders	Flanders	Far	Far	Far	Borders	Far	0	0	No	0.709	0.607	0.05	0.075								0.0760125	0.0690031	0.0549325	0.0542575	0.0503634	0.495	0.347	0.079	0.023	0.015	0.002	0.005	0.002	0.19	0.242	0.015	0.004	0.077	347	19252	0.384	0.284	0.268	0.065	25835	20566
2017	Boutersem	Leuven	Flemish Brabant	Flanders	Borders WA	Borders	Far	Far	Far	1	2	No	0.665	0.512	0.061	0.071								0.0785366	0.0659756	0.0607317	0.0509756	0.0417073	0.492	0.363	0.076	0.032	0.009	0.002	0.002	0.002	0.188	0.265	0.01	0.002	0.049	263	8178	0.25	0.287	0.409	0.054	29854	23863
2018	Diepenbeek	Hasselt	Limburg	Flanders	Far	Far	Far	Far	Far	0	0	No	0.687	0.585	0.034	0.056								0.079419	0.0768588	0.0680809	0.060975	0.0492711	0.502	0.359	0.069	0.027	0.018	0.001	0.005	0.002	0.199	0.22	0.022	0.003	0.075	462	19137					25202	20887
2018	Alken	Tongeren	Limburg	Flanders	Far	Far	Far	Far	Far	0	0	No	0.715	0.608	0.055	0.047								0.0808779	0.0820876	0.0645468	0.0587575	0.0506351	0.504	0.336	0.094	0.03	0.016	0.001	0.004	0.001	0.203	0.23	0.015	0.003	0.067	410	11565					25789	20652
2018	Wielsbeke	Tielt	West Flanders	Flanders	Far	Far	Far	Far	Far	0	0	No	0.62	0.526	0.055	0.086								0.073738	0.0657071	0.0556946	0.0501669	0.0419274	0.507	0.365	0.092	0.028	0.013	0.001	0.003	0.003	0.176	0.25	0.015	0.003	0.053	437	9584					23960	19952
2019	Stabroek	Antwerpen	Antwerp	Flanders	Far	Far	Far	Borders	Far	0	0	No	0.671	0.588	0.058	0.071								0.0771204	0.071776	0.0705467	0.0671263	0.0499172	0.497	0.382	0.053	0.023	0.015	0.001	0.003	0.002	0.194	0.229	0.012	0.004	0.082	873	18710					28292	23059
2019	Aarschot	Leuven	Flemish Brabant	Flanders	Far	Far	Far	Far	Far	0	0	No	0.637	0.517	0.077	0.084								0.0792043	0.0755845	0.0684445	0.0574854	0.052504	0.489	0.371	0.068	0.029	0.011	0.001	0.003	0.004	0.233	0.2	0.025	0.005	0.05	478	30115					26641	21985
2016	Boechout	Antwerpen	Antwerp	Flanders	Far	Far	Far	Far	Far	0	0	No	0.709	0.568	0.049	0.063								0.0861881	0.0774681	0.065478	0.0588602	0.0407973	0.492	0.325	0.087	0.024	0.016	0.001	0.005	0.003	0.193	0.246	0.011	0.005	0.081	621	12844	0.236	0.304	0.402	0.059	28303	21283
2016	Merksplas	Turnhout	Antwerp	Flanders	Far	Far	Far	Borders	Far	0	0	No	0.732	0.63	0.033	0.048								0.0892155	0.0812312	0.0653784	0.0566998	0.037607	0.529	0.335	0.084	0.021	0.016	0.002	0.004	0.002	0.163	0.235	0.018	0.009	0.113	198	8642	0.332	0.321	0.252	0.095	23673	19739
2016	Destelbergen	Gent	East Flanders	Flanders	Far	Far	Far	Far	Far	0	0	No	0.674	0.599	0.084	0.107								0.0763419	0.0747747	0.0676107	0.0596071	0.0449992	0.489	0.325	0.096	0.026	0.014	0.001	0.005	0.001	0.214	0.233	0.013	0.003	0.069	671	17867	0.284	0.273	0.391	0.052	28041	21601
2016	Sint-Gillis-Waas	Sint-Niklaas	East Flanders	Flanders	Far	Far	Far	Borders	Far	0	0	No	0.687	0.607	0.04	0.072								0.0768069	0.0673818	0.0560821	0.0555613	0.0449906	0.496	0.345	0.079	0.022	0.016	0.002	0.006	0.002	0.188	0.243	0.014	0.004	0.08	347	19204	0.395	0.281	0.262	0.062	24988	19918
2016	Kampenhout	Halle-Vilvoorde	Flemish Brabant	Flanders	Far	Far	Far	Far	Far	0	0	No	0.649	0.535	0.103	0.113								0.0817863	0.0697237	0.064334	0.0522714	0.0381555	0.493	0.359	0.08	0.027	0.013	0.002	0.005	0.001	0.182	0.257	0.01	0.003	0.063	348	11689	0.276	0.307	0.358	0.059	29639	23081
2016	Ieper	Ieper	West Flanders	Flanders	Borders WA	Borders	Far	Far	Borders	2	4	No	0.673	0.573	0.067	0.076								0.0775766	0.0731428	0.0647616	0.0602706	0.0462256	0.493	0.329	0.085	0.022	0.019	0.001	0.006	0.004	0.225	0.218	0.024	0.005	0.06	267	34959	0.368	0.299	0.274	0.059	22018	18444
2017	Kampenhout	Halle-Vilvoorde	Flemish Brabant	Flanders	Far	Far	Far	Far	Far	0	0	No	0.668	0.518	0.102	0.128								0.0805398	0.0719681	0.0641602	0.0522787	0.0409064	0.493	0.358	0.082	0.028	0.012	0.001	0.004	0.001	0.182	0.256	0.01	0.002	0.062	350	11768	0.27	0.307	0.366	0.058	30609	23376
2017	Diepenbeek	Hasselt	Limburg	Flanders	Far	Far	Far	Far	Far	0	0	No	0.732	0.598	0.037	0.051								0.0787599	0.07677	0.0676581	0.0591747	0.0473398	0.503	0.357	0.068	0.026	0.019	0.001	0.007	0.002	0.195	0.222	0.022	0.003	0.078	461	19086	0.325	0.303	0.312	0.06	24499	20309
2018	Stabroek	Antwerpen	Antwerp	Flanders	Far	Far	Far	Borders	Far	0	0	No	0.675	0.571	0.054	0.064								0.0766865	0.0719914	0.0726929	0.0652995	0.048354	0.496	0.38	0.053	0.023	0.017	0.001	0.003	0.002	0.189	0.23	0.012	0.004	0.086	865	18529					27291	22489
2018	Bornem	Mechelen	Antwerp	Flanders	Far	Far	Far	Far	Far	0	0	No	0.674	0.554	0.055	0.072								0.0833962	0.0776887	0.0683962	0.063066	0.0502358	0.495	0.354	0.077	0.025	0.014	0.001	0.002	0.002	0.221	0.219	0.019	0.004	0.061	459	21186					27464	21707
2018	Zemst	Halle-Vilvoorde	Flemish Brabant	Flanders	Near BR	Far	Near	Far	Far	0	1	No	0.661	0.521	0.077	0.085								0.0823439	0.0805007	0.0688414	0.0535385	0.0436367	0.49	0.376	0.068	0.027	0.011	0.001	0.003	0.001	0.192	0.253	0.011	0.003	0.054	540	23325					31454	24582
2018	Lubbeek	Leuven	Flemish Brabant	Flanders	Near WA	Near	Far	Far	Far	0	1	No	0.663	0.58	0.063	0.078								0.0780752	0.0775205	0.0678131	0.0621966	0.0594924	0.498	0.326	0.091	0.035	0.009	0.001	0.003	0.003	0.219	0.237	0.014	0.003	0.059	319	14393					32434	23549
2019	Hoogstraten	Turnhout	Antwerp	Flanders	Far	Far	Far	Borders	Far	0	0	No	0.726	0.592	0.091	0.147								0.0764689	0.0761409	0.0665823	0.0563209	0.0488708	0.51	0.286	0.102	0.021	0.013	0.003	0.003	0.002	0.162	0.211	0.011	0.003	0.183	202	21355					25025	20165
2019	Merelbeke	Gent	East Flanders	Flanders	Far	Far	Far	Far	Far	0	0	No	0.687	0.572	0.065	0.057								0.0743339	0.0721035	0.0631412	0.0521919	0.0525569	0.491	0.362	0.081	0.029	0.01	0.001	0.003	0.003	0.204	0.235	0.015	0.005	0.052	666	24660					30421	24484
2019	Riemst	Tongeren	Limburg	Flanders	Borders WA	Borders	Far	Borders	Far	1	2	No	0.655	0.593	0.063	0.078								0.0776392	0.0733425	0.0676732	0.0604523	0.0536492	0.503	0.28	0.08	0.025	0.017	0	0.004	0.001	0.195	0.199	0.017	0.003	0.178	289	16755					24373	20496
2016	Hoegaarden	Leuven	Flemish Brabant	Flanders	Borders WA	Borders	Far	Far	Far	1	2	No	0.6	0.522	0.083	0.099								0.0793789	0.0699463	0.0544188	0.0470178	0.0326513	0.498	0.359	0.076	0.03	0.017	0.001	0.005	0.004	0.179	0.258	0.013	0.002	0.057	202	6891	0.248	0.293	0.396	0.062	28062	23193
2016	Pelt	Maaseik	Limburg	Flanders	Far	Far	Far	Borders	Far	0	0	No	0.74	0.703	0.06	0.072								0.0823308	0.0766917	0.0675125	0.056109	0.0419486	0.503	0.302	0.067	0.018	0.02	0.001	0.007	0.002	0.194	0.214	0.021	0.004	0.149	382	31920	0.315	0.302	0.263	0.121	22268	19027
2016	Alken	Tongeren	Limburg	Flanders	Far	Far	Far	Far	Far	0	0	No	0.734	0.638	0.036	0.054								0.083537	0.077514	0.0609288	0.0613652	0.04478	0.504	0.339	0.09	0.028	0.017	0.001	0.006	0.002	0.196	0.232	0.013	0.003	0.072	407	11456	0.331	0.288	0.328	0.053	24337	19555
2017	Schelle	Antwerpen	Antwerp	Flanders	Far	Far	Far	Far	Far	0	0	No	0.732	0.499	0.035	0.036								0.0783797	0.073466	0.0655561	0.0558485	0.0491371	0.488	0.375	0.053	0.023	0.015	0.001	0.004	0.001	0.204	0.241	0.017	0.003	0.062	1066	8357	0.325	0.345	0.277	0.054	26489	21886
2017	Kapelle-Op-Den-Bos	Halle-Vilvoorde	Flemish Brabant	Flanders	Near BR	Far	Near	Far	Far	0	1	No	0.701	0.556	0.081	0.142								0.0754416	0.0756544	0.0661843	0.0576718	0.0460736	0.486	0.372	0.072	0.027	0.011	0.001	0.005	0.002	0.203	0.231	0.013	0.003	0.059	612	9382	0.3	0.324	0.319	0.057	27852	22673
2017	Alken	Tongeren	Limburg	Flanders	Far	Far	Far	Far	Far	0	0	No	0.755	0.617	0.046	0.05								0.0830294	0.0785131	0.0639222	0.058798	0.0494181	0.504	0.336	0.092	0.031	0.015	0.002	0.005	0.002	0.2	0.231	0.014	0.003	0.07	408	11495	0.322	0.288	0.336	0.054	25148	20025
2017	Wielsbeke	Tielt	West Flanders	Flanders	Far	Far	Far	Far	Far	0	0	No	0.68	0.525	0.051	0.075								0.0733159	0.0646475	0.054517	0.0495039	0.0406266	0.503	0.364	0.09	0.029	0.014	0.001	0.004	0.002	0.172	0.253	0.014	0.003	0.055	437	9573	0.363	0.324	0.254	0.058	23437	19622
2017	Nieuwpoort	Veurne	West Flanders	Flanders	Far	Far	Far	Far	Far	0	0	No	0.687	0.466	0.088	0.101								0.076172	0.0837365	0.0891019	0.0977219	0.088926	0.495	0.267	0.097	0.017	0.019	0.001	0.006	0.005	0.331	0.146	0.026	0.005	0.08	342	11351	0.398	0.307	0.219	0.076	22294	18388
2018	Bonheiden	Mechelen	Antwerp	Flanders	Far	Far	Far	Far	Far	0	0	No	0.67	0.566	0.071	0.052								0.0830995	0.0804275	0.0678691	0.0553774	0.0543086	0.484	0.318	0.098	0.027	0.013	0.001	0.003	0.002	0.231	0.231	0.01	0.003	0.064	513	14951					31983	23380
2018	Merksplas	Turnhout	Antwerp	Flanders	Far	Far	Far	Borders	Far	0	0	No	0.712	0.561	0.039	0.076								0.0789173	0.086455	0.067725	0.0591594	0.045683	0.522	0.339	0.085	0.022	0.016	0.003	0.003	0.003	0.168	0.234	0.015	0.011	0.101	196	8619					24654	20570
2018	Erpe-Mere	Aalst	East Flanders	Flanders	Far	Far	Far	Far	Far	0	0	No	0.655	0.519	0.067	0.094								0.0778606	0.0783139	0.06945	0.0586221	0.0490532	0.494	0.361	0.073	0.027	0.015	0.002	0.003	0.002	0.233	0.218	0.018	0.004	0.044	577	19857					26977	22389
2018	Heers	Tongeren	Limburg	Flanders	Borders WA	Borders	Far	Far	Far	1	2	No	0.648	0.553	0.092	0.111								0.0820189	0.0735153	0.0748868	0.0588397	0.0466328	0.501	0.347	0.087	0.027	0.018	0.001	0.004	0.002	0.198	0.212	0.026	0.007	0.073	137	7290					23053	19442
2019	Meerhout	Turnhout	Antwerp	Flanders	Far	Far	Far	Near	Far	0	0	No	0.706	0.587	0.067	0.063								0.0788002	0.0795718	0.070216	0.0625	0.0482253	0.506	0.364	0.069	0.025	0.014	0.001	0.004	0.004	0.212	0.215	0.021	0.004	0.067	284	10361					25312	21244
2019	Zottegem	Aalst	East Flanders	Flanders	Near WA	Near	Far	Far	Far	0	1	No	0.654	0.533	0.064	0.107								0.0751326	0.0759598	0.068063	0.0573083	0.0518934	0.485	0.37	0.071	0.025	0.01	0.001	0.003	0.003	0.237	0.217	0.018	0.004	0.04	463	26582					27751	23230
2019	Boortmeerbeek	Leuven	Flemish Brabant	Flanders	Far	Far	Far	Far	Far	0	0	No	0.66	0.566	0.073	0.076								0.0757745	0.0777707	0.0670712	0.0563718	0.0493453	0.496	0.362	0.077	0.029	0.01	0.001	0.002	0.001	0.203	0.243	0.012	0.003	0.056	667	12516					31927	24493
2019	Izegem	Roeselare	West Flanders	Flanders	Far	Far	Far	Far	Far	0	0	No	0.674	0.512	0.073	0.082								0.0711689	0.0659301	0.0597292	0.054134	0.0539558	0.493	0.355	0.08	0.028	0.011	0.001	0.004	0.004	0.225	0.22	0.02	0.004	0.048	1095	28018					24409	20491
2016	Essen	Antwerpen	Antwerp	Flanders	Far	Far	Far	Borders	Far	0	0	No	0.706	0.644	0.046	0.049								0.0842331	0.0710717	0.0665055	0.0585012	0.0417405	0.499	0.297	0.071	0.017	0.018	0.002	0.004	0.003	0.162	0.224	0.01	0.005	0.188	392	18615	0.309	0.305	0.234	0.152	23357	18846
2016	Beveren	Sint-Niklaas	East Flanders	Flanders	Far	Far	Far	Borders	Far	0	0	No	0.677	0.593	0.041	0.073								0.0752528	0.0704812	0.0671179	0.0613373	0.0439325	0.495	0.354	0.07	0.019	0.018	0.002	0.005	0.003	0.193	0.23	0.015	0.004	0.086	312	47573	0.389	0.291	0.252	0.067	25518	20420
2016	Londerzeel	Halle-Vilvoorde	Flemish Brabant	Flanders	Far	Far	Far	Far	Far	0	0	No	0.645	0.532	0.061	0.123								0.0798402	0.0704827	0.0588267	0.058389	0.0449819	0.491	0.357	0.078	0.03	0.012	0.001	0.006	0.002	0.201	0.237	0.012	0.002	0.062	500	18274	0.299	0.305	0.335	0.061	26970	21814
2017	Bornem	Mechelen	Antwerp	Flanders	Far	Far	Far	Far	Far	0	0	No	0.712	0.573	0.052	0.063								0.0832624	0.0765957	0.0670449	0.0620331	0.0483215	0.496	0.358	0.075	0.023	0.015	0.001	0.003	0.002	0.22	0.218	0.018	0.004	0.063	458	21129	0.32	0.326	0.307	0.047	26630	21206
2017	Roosdaal	Halle-Vilvoorde	Flemish Brabant	Flanders	Far	Far	Far	Far	Far	0	0	No	0.682	0.526	0.112	0.135								0.0805161	0.0769892	0.0652903	0.0507527	0.0466237	0.493	0.361	0.077	0.028	0.012	0.001	0.004	0.002	0.192	0.25	0.016	0.004	0.052	530	11621	0.294	0.319	0.33	0.057	27975	22316
2017	Zemst	Halle-Vilvoorde	Flemish Brabant	Flanders	Near BR	Far	Near	Far	Far	0	1	No	0.688	0.532	0.068	0.083								0.0847953	0.0803234	0.0653595	0.0525456	0.0408927	0.489	0.376	0.066	0.027	0.013	0.002	0.004	0.001	0.19	0.251	0.011	0.003	0.057	538	23240	0.256	0.3	0.398	0.047	30670	24124
2017	Oud-Heverlee	Leuven	Flemish Brabant	Flanders	Borders WA	Borders	Far	Far	Far	1	2	No	0.721	0.543	0.082	0.078								0.0734011	0.0776289	0.0667446	0.0617073	0.0484843	0.496	0.33	0.092	0.029	0.011	0.002	0.003	0	0.194	0.263	0.008	0.004	0.065	357	11095	0.18	0.231	0.529	0.06	34933	24992
2017	Heers	Tongeren	Limburg	Flanders	Borders WA	Borders	Far	Far	Far	1	2	No	0.695	0.54	0.082	0.109								0.084359	0.0737104	0.0737104	0.0607108	0.0430093	0.5	0.339	0.086	0.026	0.021	0.001	0.007	0.002	0.197	0.212	0.028	0.007	0.074	136	7225	0.345	0.348	0.235	0.071	22767	19159
2018	Hoogstraten	Turnhout	Antwerp	Flanders	Far	Far	Far	Borders	Far	0	0	No	0.732	0.573	0.084	0.131								0.0780554	0.0730861	0.066476	0.0547091	0.0503961	0.51	0.285	0.102	0.02	0.016	0.002	0.004	0.002	0.157	0.211	0.011	0.003	0.189	202	21333					24118	19268
2018	Merelbeke	Gent	East Flanders	Flanders	Far	Far	Far	Far	Far	0	0	No	0.676	0.555	0.052	0.055								0.0770979	0.0706054	0.059974	0.0532787	0.0516962	0.49	0.361	0.08	0.027	0.012	0.001	0.003	0.004	0.203	0.237	0.015	0.005	0.052	666	24634					29780	23758
2018	Riemst	Tongeren	Limburg	Flanders	Borders WA	Borders	Far	Borders	Far	1	2	No	0.653	0.596	0.063	0.073								0.0767523	0.0739918	0.0679309	0.0615699	0.0506481	0.503	0.28	0.081	0.024	0.018	0.001	0.004	0.001	0.192	0.197	0.016	0.003	0.181	287	16665					23338	19688
2019	Schilde	Antwerpen	Antwerp	Flanders	Far	Far	Far	Far	Far	0	0	No	0.679	0.566	0.065	0.069								0.0785101	0.0844555	0.0744448	0.0638244	0.061995	0.488	0.247	0.158	0.026	0.014	0.001	0.002	0.001	0.21	0.222	0.01	0.003	0.106	545	19652					34038	22494
2019	Dessel	Turnhout	Antwerp	Flanders	Far	Far	Far	Near	Far	0	0	No	0.722	0.607	0.072	0.06								0.0816327	0.0745523	0.0630987	0.0565389	0.0473761	0.501	0.352	0.065	0.025	0.016	0.002	0.003	0.004	0.202	0.23	0.024	0.003	0.075	350	9598					24499	20626
2019	Bocholt	Maaseik	Limburg	Flanders	Far	Far	Far	Borders	Far	0	0	No	0.74	0.69	0.041	0.068								0.0751639	0.0840067	0.0673883	0.0635768	0.0501601	0.5	0.326	0.079	0.025	0.013	0.001	0.004	0.004	0.2	0.209	0.019	0.004	0.116	221	13110					22662	19995
2019	Bree	Maaseik	Limburg	Flanders	Far	Far	Far	Near	Far	0	0	No	0.694	0.618	0.074	0.089								0.0736711	0.0764688	0.0719304	0.0599316	0.047622	0.495	0.327	0.086	0.025	0.015	0.001	0.005	0.002	0.207	0.211	0.022	0.006	0.095	248	16085					23387	20498
2019	Kinrooi	Maaseik	Limburg	Flanders	Far	Far	Far	Borders	Far	0	0	No	0.717	0.672	0.034	0.067								0.0876703	0.0909539	0.0773272	0.0660811	0.0488426	0.508	0.277	0.076	0.02	0.015	0.001	0.005	0.002	0.193	0.194	0.02	0.004	0.194	222	12174					22474	19444
2016	Kapelle-Op-Den-Bos	Halle-Vilvoorde	Flemish Brabant	Flanders	Near BR	Far	Near	Far	Far	0	1	No	0.685	0.575	0.062	0.126								0.0744931	0.0765208	0.0671291	0.0552828	0.0431163	0.487	0.369	0.068	0.026	0.015	0.001	0.007	0.001	0.203	0.234	0.013	0.003	0.06	611	9370	0.31	0.323	0.313	0.055	26815	21924
2016	Boutersem	Leuven	Flemish Brabant	Flanders	Borders WA	Borders	Far	Far	Far	1	2	No	0.662	0.544	0.05	0.068								0.0778406	0.0659124	0.0590261	0.0491884	0.042179	0.492	0.359	0.077	0.03	0.012	0.002	0.003	0.002	0.189	0.267	0.009	0.002	0.049	261	8132	0.256	0.288	0.404	0.052	29301	23256
2016	Lubbeek	Leuven	Flemish Brabant	Flanders	Near WA	Near	Far	Far	Far	0	1	No	0.679	0.614	0.081	0.078								0.0789807	0.078136	0.0624384	0.0689145	0.0536393	0.499	0.325	0.087	0.031	0.01	0.001	0.004	0.001	0.217	0.237	0.012	0.003	0.071	317	14206	0.228	0.269	0.454	0.048	30796	22428
2016	Diepenbeek	Hasselt	Limburg	Flanders	Far	Far	Far	Far	Far	0	0	No	0.72	0.65	0.032	0.048								0.0780176	0.0769597	0.067386	0.0577065	0.0433725	0.503	0.351	0.065	0.025	0.023	0.001	0.008	0.002	0.192	0.226	0.022	0.003	0.08	457	18906	0.333	0.302	0.306	0.058	23788	19832
2016	Heers	Tongeren	Limburg	Flanders	Borders WA	Borders	Far	Far	Far	1	2	No	0.675	0.594	0.081	0.099								0.0843858	0.0717557	0.0706454	0.0627342	0.0399722	0.501	0.334	0.083	0.028	0.022	0.001	0.009	0.002	0.196	0.214	0.03	0.007	0.074	136	7205	0.356	0.347	0.229	0.069	22425	18367
2016	Wielsbeke	Tielt	West Flanders	Flanders	Far	Far	Far	Far	Far	0	0	No	0.634	0.583	0.053	0.055								0.0730709	0.064147	0.0540682	0.0488189	0.0358005	0.502	0.36	0.091	0.027	0.015	0.002	0.005	0.001	0.172	0.255	0.014	0.003	0.055	435	9525	0.377	0.322	0.248	0.054	22625	19149
2017	Hoogstraten	Turnhout	Antwerp	Flanders	Far	Far	Far	Borders	Far	0	0	No	0.77	0.588	0.074	0.126								0.080368	0.0724345	0.0641254	0.0542672	0.0476481	0.512	0.283	0.1	0.019	0.016	0.002	0.004	0.002	0.154	0.21	0.011	0.003	0.196	202	21300	0.287	0.28	0.23	0.203	23772	18945
2017	Riemst	Tongeren	Limburg	Flanders	Borders WA	Borders	Far	Borders	Far	1	2	No	0.698	0.593	0.058	0.075								0.077998	0.0746853	0.0663735	0.0630609	0.0458351	0.501	0.275	0.08	0.022	0.02	0.001	0.006	0.001	0.189	0.198	0.017	0.003	0.188	286	16592	0.311	0.291	0.256	0.143	22976	19259
2018	Aarschot	Leuven	Flemish Brabant	Flanders	Far	Far	Far	Far	Far	0	0	No	0.634	0.507	0.065	0.072								0.081884	0.0738726	0.0666288	0.05815	0.0525754	0.49	0.371	0.068	0.028	0.012	0.001	0.004	0.004	0.23	0.201	0.024	0.005	0.051	475	29965					26019	21462
2018	Bree	Maaseik	Limburg	Flanders	Far	Far	Far	Near	Far	0	0	No	0.695	0.607	0.066	0.085								0.0747378	0.0751124	0.0713661	0.0586289	0.0456419	0.498	0.328	0.085	0.024	0.016	0.001	0.004	0.002	0.204	0.211	0.021	0.005	0.098	246	16005					23104	19742
2018	Kinrooi	Maaseik	Limburg	Flanders	Far	Far	Far	Borders	Far	0	0	No	0.7	0.674	0.027	0.054								0.0905747	0.0903294	0.0762691	0.0648247	0.0450421	0.509	0.278	0.076	0.018	0.018	0.001	0.005	0.002	0.188	0.195	0.018	0.003	0.199	223	12233					21818	18777
2018	Izegem	Roeselare	West Flanders	Flanders	Far	Far	Far	Far	Far	0	0	No	0.676	0.501	0.058	0.069								0.070829	0.0662175	0.0586879	0.0556977	0.0537882	0.492	0.352	0.078	0.027	0.012	0.001	0.004	0.004	0.228	0.22	0.021	0.004	0.049	1083	27729					23775	19908
2019	Retie	Turnhout	Antwerp	Flanders	Far	Far	Far	Near	Far	0	0	No	0.734	0.676	0.056	0.109								0.0810075	0.0784623	0.0744251	0.056872	0.0493242	0.504	0.335	0.082	0.026	0.014	0.001	0.004	0.004	0.193	0.228	0.013	0.004	0.096	235	11396					25484	20691
2019	Deinze	Gent	East Flanders	Flanders	Far	Far	Far	Far	Far	0	0	No	0.686	0.58	0.072	0.079								0.0737767	0.0713221	0.0635682	0.0537037	0.0489092	0.496	0.355	0.096	0.029	0.009	0.001	0.002	0.003	0.201	0.231	0.015	0.005	0.053	340	43571					27305	22153
2019	Herk-De-Stad	Hasselt	Limburg	Flanders	Far	Far	Far	Far	Far	0	0	No	0.706	0.6	0.041	0.06								0.0785647	0.0776952	0.0703446	0.059042	0.0501897	0.494	0.351	0.087	0.033	0.015	0.001	0.003	0.002	0.205	0.224	0.022	0.003	0.054	294	12636					26461	21585
2019	Wervik	Ieper	West Flanders	Flanders	Borders WA	Borders	Far	Far	Near	1	3	No	0.669	0.501	0.081	0.124								0.0666028	0.0661236	0.0601608	0.0587233	0.0526008	0.502	0.343	0.066	0.023	0.015	0.001	0.005	0.002	0.224	0.237	0.021	0.005	0.058	429	18767					22799	19684
2019	Wevelgem	Kortrijk	West Flanders	Flanders	Near WA	Near	Far	Far	Near	0	2	No	0.684	0.549	0.061	0.077								0.0726469	0.0722014	0.0652326	0.0566728	0.0509451	0.494	0.363	0.073	0.027	0.01	0.001	0.003	0.002	0.219	0.235	0.017	0.004	0.046	803	31406					24715	21090
2016	Schelle	Antwerpen	Antwerp	Flanders	Far	Far	Far	Far	Far	0	0	No	0.722	0.538	0.032	0.038								0.080155	0.0730113	0.0646567	0.0587238	0.0444364	0.487	0.371	0.052	0.023	0.016	0.001	0.005	0.002	0.203	0.241	0.017	0.004	0.064	1056	8259	0.332	0.341	0.275	0.052	25863	21315
2016	Bornem	Mechelen	Antwerp	Flanders	Far	Far	Far	Far	Far	0	0	No	0.69	0.603	0.039	0.062								0.0806597	0.0744332	0.0670659	0.061077	0.0446789	0.497	0.355	0.073	0.023	0.016	0.001	0.004	0.001	0.216	0.221	0.019	0.004	0.066	456	21039	0.328	0.325	0.301	0.046	25953	20584
2016	Roosdaal	Halle-Vilvoorde	Flemish Brabant	Flanders	Far	Far	Far	Far	Far	0	0	No	0.654	0.533	0.1	0.132								0.0815208	0.0785627	0.0605533	0.0532452	0.0428049	0.492	0.367	0.077	0.026	0.012	0.001	0.005	0.002	0.19	0.249	0.015	0.004	0.052	525	11494	0.306	0.315	0.323	0.057	26860	21885
2016	Zemst	Halle-Vilvoorde	Flemish Brabant	Flanders	Near BR	Far	Near	Far	Far	0	1	No	0.68	0.545	0.062	0.078								0.08631	0.078507	0.0646783	0.0520201	0.0376279	0.489	0.374	0.065	0.026	0.014	0.002	0.005	0.001	0.189	0.254	0.01	0.002	0.059	534	23068	0.265	0.301	0.389	0.045	29865	23464
2017	Stabroek	Antwerpen	Antwerp	Flanders	Far	Far	Far	Borders	Far	0	0	No	0.72	0.598	0.047	0.058								0.0769771	0.0703868	0.0754646	0.0622299	0.0456461	0.496	0.377	0.053	0.021	0.019	0.001	0.004	0.001	0.187	0.233	0.011	0.004	0.088	864	18498	0.315	0.382	0.233	0.07	26739	22020
2017	Bonheiden	Mechelen	Antwerp	Flanders	Far	Far	Far	Far	Far	0	0	No	0.705	0.571	0.056	0.052								0.0859838	0.0793801	0.0656334	0.057345	0.0543801	0.486	0.318	0.096	0.025	0.012	0.001	0.003	0.002	0.231	0.233	0.009	0.003	0.067	508	14826	0.235	0.285	0.427	0.053	31336	22460
2017	Erpe-Mere	Aalst	East Flanders	Flanders	Far	Far	Far	Far	Far	0	0	No	0.683	0.528	0.056	0.072								0.0807497	0.077001	0.0679838	0.0570415	0.0463526	0.493	0.364	0.071	0.026	0.016	0.001	0.004	0.002	0.23	0.218	0.018	0.005	0.044	574	19730	0.304	0.328	0.316	0.052	26402	21970
2017	Kinrooi	Maaseik	Limburg	Flanders	Far	Far	Far	Borders	Far	0	0	No	0.742	0.651	0.026	0.057								0.0917087	0.0867405	0.0767226	0.0627138	0.0413748	0.509	0.276	0.074	0.017	0.02	0.001	0.006	0.002	0.184	0.195	0.018	0.003	0.203	224	12277	0.343	0.308	0.207	0.142	21459	18491
2018	Zottegem	Aalst	East Flanders	Flanders	Near WA	Near	Far	Far	Far	0	1	No	0.648	0.522	0.059	0.097								0.0775059	0.0751193	0.0660277	0.0576938	0.0508372	0.487	0.371	0.07	0.023	0.013	0.001	0.003	0.002	0.237	0.216	0.017	0.004	0.043	459	26373					27388	22870
2018	Boortmeerbeek	Leuven	Flemish Brabant	Flanders	Far	Far	Far	Far	Far	0	0	No	0.64	0.533	0.059	0.053								0.079551	0.0775319	0.0678404	0.0541108	0.0497496	0.494	0.36	0.077	0.029	0.012	0.002	0.003	0.001	0.201	0.244	0.011	0.003	0.058	660	12379					31286	23992
2018	Bocholt	Maaseik	Limburg	Flanders	Far	Far	Far	Borders	Far	0	0	No	0.735	0.674	0.029	0.063								0.0799359	0.0821499	0.0658116	0.0604672	0.0491678	0.499	0.327	0.078	0.024	0.016	0.001	0.005	0.003	0.194	0.211	0.019	0.004	0.12	221	13085					21952	19183
2019	Beerse	Turnhout	Antwerp	Flanders	Far	Far	Far	Near	Far	0	0	No	0.71	0.589	0.06	0.064								0.0752391	0.0756814	0.0658964	0.0542319	0.0449444	0.498	0.369	0.072	0.022	0.016	0.001	0.004	0.001	0.191	0.239	0.015	0.004	0.066	484	18084					26789	22011
2019	Evergem	Gent	East Flanders	Flanders	Far	Far	Far	Near	Far	0	0	No	0.684	0.589	0.058	0.074								0.0781664	0.0759944	0.0622285	0.0524118	0.0501551	0.492	0.374	0.067	0.027	0.01	0.001	0.002	0.002	0.202	0.229	0.018	0.005	0.061	470	35447					26637	22552
2019	Zoutleeuw	Leuven	Flemish Brabant	Flanders	Near WA	Near	Far	Far	Far	0	1	No	0.634	0.538	0.065	0.067								0.0783204	0.0798537	0.0712432	0.0634584	0.052017	0.491	0.349	0.085	0.031	0.013	0.001	0.003	0.001	0.221	0.213	0.027	0.004	0.053	181	8480					25651	21160
2019	Gingelom	Hasselt	Limburg	Flanders	Borders WA	Borders	Far	Far	Far	1	2	No	0.62	0.478	0.119	0.095								0.075844	0.0772706	0.0662149	0.0513552	0.0466001	0.5	0.359	0.075	0.03	0.011	0	0.003	0.001	0.196	0.233	0.026	0.005	0.06	149	8405					26506	21595
2019	Lummen	Hasselt	Limburg	Flanders	Far	Far	Far	Far	Far	0	0	No	0.711	0.624	0.076	0.064								0.0737633	0.0827572	0.0704074	0.0620176	0.0471173	0.507	0.354	0.084	0.027	0.013	0.001	0.004	0.002	0.212	0.215	0.02	0.004	0.063	277	14890					26231	21526
2019	Hoeselt	Tongeren	Limburg	Flanders	Near WA	Near	Far	Far	Far	0	1	No	0.661	0.579	0.038	0.078								0.07659	0.0819503	0.0700959	0.0609216	0.050201	0.497	0.347	0.083	0.029	0.016	0.001	0.003	0.001	0.201	0.223	0.02	0.004	0.071	322	9688					24866	20815
2019	Koksijde	Veurne	West Flanders	Flanders	Far	Far	Far	Far	Near	0	1	No	0.687	0.524	0.152	0.199								0.0692013	0.0833333	0.10248	0.116065	0.113239	0.493	0.221	0.116	0.02	0.013	0.001	0.003	0.003	0.386	0.133	0.019	0.007	0.08	436	21910					29798	20988
2016	Retie	Turnhout	Antwerp	Flanders	Far	Far	Far	Near	Far	0	0	No	0.754	0.691	0.048	0.095								0.0830029	0.0788572	0.0657895	0.0564167	0.0422675	0.506	0.323	0.08	0.023	0.02	0.002	0.007	0.002	0.183	0.228	0.012	0.003	0.118	232	11096	0.346	0.309	0.266	0.078	23362	18898
2016	Oud-Heverlee	Leuven	Flemish Brabant	Flanders	Borders WA	Borders	Far	Far	Far	1	2	No	0.705	0.552	0.076	0.073								0.0767338	0.0770983	0.0679851	0.0609678	0.0474802	0.496	0.331	0.089	0.029	0.01	0.002	0.003	0.001	0.195	0.263	0.008	0.004	0.067	353	10973	0.188	0.23	0.524	0.058	33851	24168
2016	Riemst	Tongeren	Limburg	Flanders	Borders WA	Borders	Far	Borders	Far	1	2	No	0.672	0.636	0.056	0.073								0.0778421	0.0729544	0.0655926	0.0623944	0.0428434	0.501	0.273	0.08	0.023	0.023	0.001	0.008	0.001	0.185	0.198	0.016	0.003	0.189	285	16572	0.317	0.291	0.251	0.141	22090	18561
2016	Nieuwpoort	Veurne	West Flanders	Flanders	Far	Far	Far	Far	Far	0	0	No	0.666	0.538	0.09	0.133								0.0762809	0.0832235	0.0884085	0.103436	0.077687	0.497	0.267	0.098	0.018	0.021	0.001	0.006	0.004	0.325	0.149	0.024	0.005	0.084	343	11379	0.403	0.303	0.22	0.074	21989	17962
2017	Merelbeke	Gent	East Flanders	Flanders	Far	Far	Far	Far	Far	0	0	No	0.707	0.566	0.052	0.053								0.0785328	0.0693726	0.0583398	0.0538615	0.0487725	0.489	0.362	0.079	0.027	0.011	0.002	0.004	0.004	0.201	0.238	0.014	0.005	0.053	664	24543	0.263	0.277	0.407	0.052	29093	23104
2017	Bocholt	Maaseik	Limburg	Flanders	Far	Far	Far	Borders	Far	0	0	No	0.77	0.685	0.03	0.053								0.0841935	0.0785703	0.0669388	0.0593129	0.0480666	0.5	0.323	0.077	0.023	0.017	0.001	0.006	0.002	0.193	0.211	0.018	0.004	0.125	219	12949	0.342	0.325	0.234	0.1	21647	18777
2017	Izegem	Roeselare	West Flanders	Flanders	Far	Far	Far	Far	Far	0	0	No	0.704	0.508	0.053	0.064								0.0709474	0.065008	0.0605172	0.0555918	0.0520064	0.492	0.35	0.077	0.026	0.014	0.001	0.005	0.004	0.229	0.221	0.019	0.004	0.051	1077	27590	0.375	0.295	0.274	0.056	23272	19526
2018	Schilde	Antwerpen	Antwerp	Flanders	Far	Far	Far	Far	Far	0	0	No	0.662	0.546	0.072	0.067								0.0830273	0.0834863	0.0732864	0.0642595	0.0619135	0.488	0.247	0.155	0.025	0.014	0.001	0.003	0.001	0.209	0.221	0.01	0.003	0.112	543	19585					33740	21945
2018	Zoutleeuw	Leuven	Flemish Brabant	Flanders	Near WA	Near	Far	Far	Far	0	1	No	0.631	0.514	0.072	0.06								0.0780184	0.0789598	0.0690751	0.0618969	0.0518946	0.495	0.345	0.085	0.031	0.015	0.001	0.003	0.001	0.219	0.215	0.027	0.004	0.054	181	8498					24972	20699
2018	Gingelom	Hasselt	Limburg	Flanders	Borders WA	Borders	Far	Far	Far	1	2	No	0.606	0.499	0.117	0.097								0.0761167	0.0757594	0.0640858	0.0515783	0.0464562	0.5	0.357	0.076	0.029	0.015	0.001	0.004	0.001	0.194	0.233	0.023	0.005	0.062	149	8391					25413	20824
2018	Herk-De-Stad	Hasselt	Limburg	Flanders	Far	Far	Far	Far	Far	0	0	No	0.695	0.596	0.028	0.052								0.078532	0.0767167	0.0696133	0.0571429	0.0493291	0.493	0.348	0.085	0.034	0.016	0.001	0.005	0.002	0.2	0.226	0.023	0.003	0.057	294	12661					25717	20969
2018	Lummen	Hasselt	Limburg	Flanders	Far	Far	Far	Far	Far	0	0	No	0.701	0.618	0.074	0.056								0.0787924	0.0807554	0.0708725	0.0621404	0.0437284	0.505	0.352	0.083	0.029	0.016	0.001	0.003	0.002	0.207	0.216	0.02	0.004	0.067	275	14762					25588	20793
2018	Wevelgem	Kortrijk	West Flanders	Flanders	Near WA	Near	Far	Far	Near	0	2	No	0.681	0.528	0.054	0.073								0.0739056	0.0714558	0.0643293	0.0579982	0.0477857	0.494	0.364	0.073	0.024	0.01	0.001	0.003	0.002	0.219	0.234	0.017	0.004	0.048	803	31412					24194	20456
2018	Koksijde	Veurne	West Flanders	Flanders	Far	Far	Far	Far	Near	0	1	No	0.675	0.492	0.141	0.195								0.0712629	0.0823594	0.105507	0.115194	0.108827	0.493	0.218	0.116	0.02	0.016	0	0.004	0.004	0.377	0.138	0.018	0.006	0.082	437	21957					30094	20484
2019	Putte	Mechelen	Antwerp	Flanders	Far	Far	Far	Far	Far	0	0	No	0.645	0.534	0.058	0.073								0.0778221	0.0776535	0.0665843	0.0604034	0.0518627	0.495	0.36	0.081	0.03	0.012	0.001	0.003	0.002	0.213	0.218	0.018	0.004	0.06	506	17800					26953	21721
2019	Lede	Aalst	East Flanders	Flanders	Far	Far	Far	Far	Far	0	0	No	0.642	0.524	0.06	0.086								0.0712529	0.068901	0.0726962	0.0599209	0.0527582	0.494	0.367	0.068	0.024	0.011	0.001	0.003	0.003	0.224	0.224	0.023	0.005	0.046	626	18701					27271	22482
2019	Keerbergen	Leuven	Flemish Brabant	Flanders	Far	Far	Far	Far	Far	0	0	No	0.654	0.532	0.082	0.077								0.0824646	0.0824646	0.0789637	0.0695503	0.0630154	0.488	0.291	0.121	0.028	0.011	0.001	0.002	0.001	0.224	0.231	0.011	0.004	0.075	693	12850					34816	23930
2019	Scherpenheuvel-Zichem	Leuven	Flemish Brabant	Flanders	Far	Far	Far	Far	Far	0	0	No	0.665	0.551	0.083	0.087								0.0775974	0.0753087	0.0698679	0.0639952	0.0583384	0.495	0.353	0.063	0.028	0.011	0.001	0.003	0.001	0.247	0.2	0.031	0.003	0.057	453	23029					25728	21186
2019	Halen	Hasselt	Limburg	Flanders	Far	Far	Far	Far	Far	0	0	No	0.696	0.572	0.09	0.058								0.0745256	0.0778119	0.0659387	0.0534294	0.0502491	0.499	0.355	0.075	0.032	0.015	0.001	0.005	0.002	0.213	0.22	0.021	0.004	0.057	258	9427					25468	21081
2019	Nieuwerkerken	Hasselt	Limburg	Flanders	Far	Far	Far	Far	Far	0	0	No	0.694	0.582	0.086	0.07								0.0737387	0.0781946	0.0694265	0.0632457	0.0543338	0.491	0.359	0.084	0.031	0.012	0.001	0.004	0.001	0.207	0.222	0.022	0.002	0.055	309	6947					24845	20752
2016	Bonheiden	Mechelen	Antwerp	Flanders	Far	Far	Far	Far	Far	0	0	No	0.677	0.586	0.053	0.055								0.0870511	0.0771899	0.0605958	0.062228	0.0498504	0.485	0.317	0.093	0.024	0.013	0.001	0.005	0.001	0.23	0.232	0.01	0.003	0.071	505	14704	0.241	0.286	0.422	0.051	30494	21932
2016	Hoogstraten	Turnhout	Antwerp	Flanders	Far	Far	Far	Borders	Far	0	0	No	0.75	0.618	0.067	0.113								0.0798282	0.0706227	0.0636831	0.0547609	0.0456026	0.513	0.279	0.099	0.018	0.017	0.002	0.005	0.001	0.151	0.209	0.011	0.003	0.204	201	21183	0.297	0.282	0.226	0.195	22945	18412
2016	Gingelom	Hasselt	Limburg	Flanders	Borders WA	Borders	Far	Far	Far	1	2	No	0.621	0.501	0.11	0.097								0.079384	0.068521	0.0630297	0.0519279	0.0391548	0.5	0.355	0.073	0.025	0.019	0.001	0.006	0.001	0.192	0.232	0.022	0.005	0.069	149	8377	0.348	0.338	0.254	0.06	24722	20150
2016	Kinrooi	Maaseik	Limburg	Flanders	Far	Far	Far	Borders	Far	0	0	No	0.722	0.671	0.018	0.056								0.0913965	0.0843285	0.0743359	0.059225	0.0404582	0.509	0.275	0.072	0.016	0.023	0.001	0.007	0.002	0.178	0.201	0.018	0.003	0.205	225	12309	0.353	0.304	0.203	0.141	20765	17793
2017	Bree	Maaseik	Limburg	Flanders	Far	Far	Far	Near	Far	0	0	No	0.742	0.622	0.057	0.071								0.0781122	0.0727707	0.0706969	0.0552379	0.0449947	0.498	0.325	0.083	0.024	0.019	0.002	0.006	0.002	0.201	0.212	0.021	0.005	0.101	245	15911	0.313	0.314	0.285	0.088	22528	19257
2017	Koksijde	Veurne	West Flanders	Flanders	Far	Far	Far	Far	Near	0	1	No	0.699	0.474	0.133	0.206								0.0725325	0.0862708	0.104754	0.116368	0.0984725	0.494	0.223	0.115	0.017	0.017	0.001	0.006	0.004	0.367	0.141	0.018	0.006	0.085	439	22094	0.305	0.296	0.336	0.063	28692	19992
2018	Meerhout	Turnhout	Antwerp	Flanders	Far	Far	Far	Near	Far	0	0	No	0.689	0.571	0.049	0.063								0.0794619	0.0777197	0.0691057	0.0632985	0.0459737	0.505	0.367	0.067	0.023	0.018	0.001	0.004	0.003	0.209	0.218	0.02	0.004	0.066	283	10326					24273	20539
2018	Bierbeek	Leuven	Flemish Brabant	Flanders	Borders WA	Borders	Far	Far	Far	1	2	No	0.692	0.57	0.06	0.08								0.0692921	0.0735793	0.0662014	0.0658026	0.0477567	0.5	0.324	0.082	0.025	0.01	0.002	0.003	0.004	0.213	0.259	0.018	0.008	0.053	257	10025					33998	25029
2018	Scherpenheuvel-Zichem	Leuven	Flemish Brabant	Flanders	Far	Far	Far	Far	Far	0	0	No	0.665	0.547	0.067	0.08								0.0769098	0.0768231	0.068855	0.0651741	0.0556037	0.494	0.35	0.062	0.027	0.013	0.001	0.004	0.002	0.246	0.203	0.031	0.003	0.059	451	22952					24934	20503
2018	Hoeselt	Tongeren	Limburg	Flanders	Near WA	Near	Far	Far	Far	0	1	No	0.654	0.582	0.031	0.067								0.0759233	0.0819063	0.0680834	0.0598308	0.047452	0.498	0.344	0.083	0.028	0.016	0.001	0.004	0.001	0.198	0.226	0.02	0.004	0.076	322	9685					23856	19874
2018	Wervik	Ieper	West Flanders	Flanders	Borders WA	Borders	Far	Far	Near	1	3	No	0.663	0.475	0.076	0.114								0.0681392	0.0657803	0.0607945	0.0592398	0.0513054	0.501	0.342	0.066	0.021	0.016	0.001	0.006	0.002	0.222	0.239	0.019	0.004	0.061	426	18643					22430	19239
2019	Hove	Antwerpen	Antwerp	Flanders	Far	Far	Far	Far	Far	0	0	No	0.724	0.614	0.071	0.093								0.067997	0.0796994	0.0810544	0.063932	0.0545701	0.479	0.293	0.102	0.024	0.011	0.001	0.001	0.002	0.225	0.254	0.01	0.003	0.074	1349	8125					34984	24292
2019	Kalmthout	Antwerpen	Antwerp	Flanders	Far	Far	Far	Borders	Far	0	0	No	0.697	0.602	0.044	0.055								0.0732503	0.0756028	0.0657649	0.0617013	0.0531466	0.488	0.308	0.095	0.026	0.011	0.001	0.002	0.003	0.194	0.235	0.01	0.004	0.111	315	18695					28018	22267
2019	Malle	Antwerpen	Antwerp	Flanders	Far	Far	Far	Far	Far	0	0	No	0.692	0.584	0.054	0.077								0.0752571	0.0812982	0.0683162	0.0576478	0.0484576	0.495	0.346	0.085	0.025	0.013	0.001	0.003	0.003	0.195	0.232	0.017	0.007	0.073	300	15561					26362	21503
2019	Berlaar	Mechelen	Antwerp	Flanders	Far	Far	Far	Far	Far	0	0	No	0.668	0.569	0.066	0.08								0.0779693	0.0853331	0.0682665	0.0611626	0.0489474	0.494	0.369	0.074	0.024	0.012	0.001	0.003	0.002	0.212	0.221	0.019	0.003	0.061	471	11527					25850	21161
2019	Wachtebeke	Gent	East Flanders	Flanders	Far	Far	Far	Borders	Far	0	0	No	0.653	0.565	0.048	0.039								0.0750161	0.0687219	0.0565189	0.0599872	0.0570328	0.491	0.352	0.067	0.023	0.01	0.002	0.003	0.002	0.209	0.232	0.022	0.005	0.074	225	7771					26364	22543
2016	Lummen	Hasselt	Limburg	Flanders	Far	Far	Far	Far	Far	0	0	No	0.718	0.646	0.058	0.052								0.0853249	0.077039	0.0675204	0.0599877	0.0392385	0.505	0.356	0.078	0.027	0.018	0.001	0.006	0.001	0.2	0.217	0.019	0.004	0.073	272	14603	0.329	0.308	0.31	0.054	24298	19820
2016	Bocholt	Maaseik	Limburg	Flanders	Far	Far	Far	Borders	Far	0	0	No	0.734	0.687	0.033	0.046								0.0874042	0.0754045	0.0661144	0.0588372	0.0446698	0.502	0.32	0.076	0.023	0.021	0.001	0.007	0.002	0.191	0.213	0.019	0.004	0.125	218	12917	0.35	0.322	0.227	0.1	20920	18156
2016	Bree	Maaseik	Limburg	Flanders	Far	Far	Far	Near	Far	0	0	No	0.721	0.634	0.063	0.053								0.078999	0.0747545	0.0689895	0.0537852	0.0426988	0.499	0.323	0.083	0.023	0.022	0.001	0.006	0.002	0.198	0.214	0.023	0.005	0.101	243	15785	0.319	0.313	0.282	0.086	21913	18609
2016	Izegem	Roeselare	West Flanders	Flanders	Far	Far	Far	Far	Far	0	0	No	0.678	0.521	0.048	0.062								0.0722323	0.0627949	0.060726	0.0573503	0.0493285	0.492	0.347	0.077	0.024	0.014	0.001	0.005	0.004	0.23	0.221	0.019	0.003	0.053	1077	27550	0.383	0.295	0.269	0.054	22765	18979
2017	Hove	Antwerpen	Antwerp	Flanders	Far	Far	Far	Far	Far	0	0	No	0.736	0.562	0.068	0.095								0.0760177	0.0799411	0.0757724	0.0626533	0.0528445	0.485	0.294	0.098	0.023	0.013	0.001	0.003	0.002	0.223	0.254	0.008	0.003	0.079	1355	8152	0.177	0.279	0.501	0.043	32783	22687
2017	Schilde	Antwerpen	Antwerp	Flanders	Far	Far	Far	Far	Far	0	0	No	0.718	0.544	0.065	0.056								0.0851151	0.0825064	0.0719182	0.0656266	0.0604092	0.485	0.245	0.151	0.023	0.015	0.001	0.003	0.001	0.21	0.22	0.009	0.003	0.119	542	19516	0.197	0.32	0.406	0.076	32007	21214
2017	Zoutleeuw	Leuven	Flemish Brabant	Flanders	Near WA	Near	Far	Far	Far	0	1	No	0.684	0.533	0.07	0.055								0.0812123	0.0781342	0.0666509	0.0621522	0.0524447	0.496	0.341	0.084	0.032	0.016	0.002	0.006	0.002	0.217	0.214	0.029	0.004	0.054	180	8446	0.332	0.346	0.263	0.06	24472	20154
2017	Gingelom	Hasselt	Limburg	Flanders	Borders WA	Borders	Far	Far	Far	1	2	No	0.639	0.471	0.105	0.102								0.0753506	0.073449	0.0628714	0.0512242	0.0436178	0.499	0.362	0.073	0.029	0.014	0.001	0.003	0.001	0.192	0.229	0.025	0.005	0.066	149	8394	0.335	0.344	0.261	0.06	25258	20758
2017	Herk-De-Stad	Hasselt	Limburg	Flanders	Far	Far	Far	Far	Far	0	0	No	0.739	0.593	0.032	0.055								0.0804598	0.0751063	0.0657377	0.0569989	0.0472367	0.494	0.347	0.085	0.03	0.016	0.001	0.005	0.001	0.199	0.229	0.023	0.004	0.06	295	12694	0.317	0.295	0.335	0.053	24946	20398
2017	Lummen	Hasselt	Limburg	Flanders	Far	Far	Far	Far	Far	0	0	No	0.753	0.603	0.069	0.056								0.0822151	0.079218	0.0682515	0.0613037	0.0412778	0.505	0.355	0.08	0.026	0.016	0.001	0.006	0.001	0.203	0.217	0.02	0.004	0.071	273	14662	0.319	0.311	0.316	0.054	24959	20419
2017	Hoeselt	Tongeren	Limburg	Flanders	Near WA	Near	Far	Far	Far	0	1	No	0.704	0.582	0.031	0.058								0.0815066	0.0769785	0.0670989	0.0578368	0.045796	0.499	0.339	0.082	0.028	0.019	0.001	0.005	0.002	0.194	0.226	0.02	0.004	0.08	323	9709	0.327	0.331	0.288	0.055	23239	19441
2017	Kortessem	Tongeren	Limburg	Flanders	Near WA	Near	Far	Far	Far	0	1	No	0.72	0.598	0.052	0.066								0.0819007	0.0750955	0.0834527	0.0648281	0.0439351	0.5	0.347	0.085	0.029	0.019	0.002	0.006	0.001	0.197	0.218	0.02	0.004	0.074	246	8359	0.318	0.31	0.319	0.053	24610	20579
2017	Wevelgem	Kortrijk	West Flanders	Flanders	Near WA	Near	Far	Far	Near	0	2	No	0.715	0.529	0.051	0.068								0.0774239	0.0702785	0.0617994	0.0575439	0.0447775	0.494	0.364	0.071	0.025	0.013	0.001	0.004	0.003	0.216	0.234	0.016	0.003	0.051	805	31457	0.367	0.292	0.291	0.05	23791	20089
2018	Kalmthout	Antwerpen	Antwerp	Flanders	Far	Far	Far	Borders	Far	0	0	No	0.695	0.615	0.038	0.056								0.0760052	0.0738551	0.0653623	0.0605784	0.0533219	0.49	0.303	0.094	0.025	0.012	0.002	0.002	0.003	0.194	0.237	0.009	0.004	0.116	313	18608					27559	21554
2018	Berlaar	Mechelen	Antwerp	Flanders	Far	Far	Far	Far	Far	0	0	No	0.676	0.578	0.065	0.068								0.0820682	0.082849	0.0664527	0.0594257	0.0442439	0.495	0.362	0.075	0.023	0.014	0.001	0.004	0.003	0.207	0.224	0.019	0.003	0.066	470	11507					24850	20271
2018	Putte	Mechelen	Antwerp	Flanders	Far	Far	Far	Far	Far	0	0	No	0.655	0.519	0.06	0.068								0.0783879	0.0744088	0.0679854	0.0591746	0.0508754	0.494	0.36	0.081	0.029	0.012	0.001	0.004	0.002	0.211	0.215	0.017	0.004	0.064	500	17584					25926	20988
2018	Dessel	Turnhout	Antwerp	Flanders	Far	Far	Far	Near	Far	0	0	No	0.737	0.632	0.071	0.051								0.0848968	0.0696992	0.0639346	0.0576459	0.0472697	0.501	0.355	0.065	0.025	0.015	0.001	0.004	0.002	0.202	0.228	0.023	0.003	0.076	348	9540					23595	20122
2018	Lede	Aalst	East Flanders	Flanders	Far	Far	Far	Far	Far	0	0	No	0.646	0.509	0.056	0.08								0.0721074	0.0698523	0.0694765	0.061047	0.051651	0.494	0.366	0.067	0.022	0.014	0.001	0.004	0.003	0.223	0.226	0.022	0.005	0.049	623	18628					26767	21882
2018	Keerbergen	Leuven	Flemish Brabant	Flanders	Far	Far	Far	Far	Far	0	0	No	0.66	0.525	0.078	0.078								0.0877482	0.0786437	0.077074	0.070952	0.0612197	0.489	0.293	0.119	0.029	0.011	0.001	0.003	0.002	0.219	0.232	0.01	0.004	0.077	687	12743					35527	23335
2018	Halen	Hasselt	Limburg	Flanders	Far	Far	Far	Far	Far	0	0	No	0.688	0.585	0.087	0.061								0.0768906	0.0762569	0.0629489	0.0536544	0.0482678	0.501	0.359	0.075	0.031	0.016	0.001	0.005	0.002	0.207	0.219	0.021	0.004	0.061	259	9461					25043	20416
2019	Oud-Turnhout	Turnhout	Antwerp	Flanders	Far	Far	Far	Near	Far	0	0	No	0.712	0.622	0.036	0.068								0.0775534	0.0738221	0.0686275	0.0672373	0.0607258	0.5	0.311	0.081	0.02	0.015	0.001	0.004	0.002	0.219	0.222	0.013	0.004	0.108	349	13662					27871	21706
2019	Herne	Halle-Vilvoorde	Flemish Brabant	Flanders	Borders WA	Borders	Far	Far	Far	1	2	No	0.596	0.444	0.131	0.183								0.0749474	0.0827576	0.0675879	0.0597777	0.0503154	0.492	0.339	0.098	0.032	0.008	0.001	0.002	0.002	0.207	0.237	0.013	0.002	0.058	149	6665					29072	23879
2019	Kortessem	Tongeren	Limburg	Flanders	Near WA	Near	Far	Far	Far	0	1	No	0.683	0.584	0.04	0.07								0.0742539	0.0782804	0.0797016	0.0734249	0.0515159	0.501	0.347	0.087	0.028	0.016	0.001	0.002	0.002	0.211	0.218	0.02	0.004	0.064	248	8442					25787	21592
2019	De Haan	Oostende	West Flanders	Flanders	Far	Far	Far	Far	Far	0	0	No	0.653	0.529	0.061	0.109								0.0741208	0.0839773	0.0907586	0.0951743	0.0867371	0.488	0.258	0.107	0.023	0.018	0.001	0.004	0.003	0.327	0.157	0.024	0.005	0.074	275	12666					25877	20246
2016	Hove	Antwerpen	Antwerp	Flanders	Far	Far	Far	Far	Far	0	0	No	0.708	0.589	0.068	0.089								0.0766491	0.0798428	0.0765262	0.0606805	0.0503624	0.483	0.294	0.095	0.023	0.015	0.001	0.003	0.001	0.22	0.258	0.007	0.003	0.081	1354	8141	0.183	0.281	0.495	0.041	32477	22109
2016	Stabroek	Antwerpen	Antwerp	Flanders	Far	Far	Far	Borders	Far	0	0	No	0.7	0.627	0.044	0.047								0.0759384	0.0713476	0.0774507	0.0621658	0.0402917	0.496	0.383	0.051	0.021	0.021	0.002	0.004	0.001	0.183	0.234	0.011	0.004	0.086	865	18515	0.32	0.382	0.233	0.064	25898	21399
2016	Erpe-Mere	Aalst	East Flanders	Flanders	Far	Far	Far	Far	Far	0	0	No	0.666	0.558	0.051	0.068								0.0818966	0.0767241	0.0666329	0.0571501	0.0414807	0.492	0.367	0.072	0.025	0.016	0.001	0.006	0.001	0.229	0.215	0.019	0.004	0.045	573	19720	0.312	0.325	0.313	0.05	26083	21510
2016	Merelbeke	Gent	East Flanders	Flanders	Far	Far	Far	Far	Far	0	0	No	0.683	0.584	0.046	0.049								0.0801516	0.070596	0.0563038	0.0572923	0.0439474	0.49	0.362	0.077	0.027	0.013	0.001	0.004	0.003	0.199	0.24	0.013	0.005	0.055	657	24279	0.273	0.278	0.4	0.049	28174	22508
2016	Herk-De-Stad	Hasselt	Limburg	Flanders	Far	Far	Far	Far	Far	0	0	No	0.72	0.646	0.028	0.048								0.0827253	0.0727316	0.0636104	0.0571859	0.0441783	0.495	0.347	0.081	0.03	0.019	0.001	0.006	0.002	0.194	0.231	0.023	0.003	0.064	293	12608	0.326	0.295	0.325	0.054	24267	19750
2017	Kalmthout	Antwerpen	Antwerp	Flanders	Far	Far	Far	Borders	Far	0	0	No	0.734	0.602	0.036	0.055								0.0761158	0.0742223	0.066324	0.0582635	0.0522045	0.489	0.299	0.094	0.024	0.014	0.002	0.003	0.003	0.192	0.236	0.008	0.004	0.121	311	18490	0.255	0.31	0.339	0.096	26613	21080
2017	Dessel	Turnhout	Antwerp	Flanders	Far	Far	Far	Near	Far	0	0	No	0.768	0.633	0.059	0.054								0.0835169	0.068828	0.0628476	0.0557129	0.0454307	0.501	0.348	0.062	0.024	0.021	0.001	0.004	0.002	0.202	0.227	0.024	0.004	0.083	347	9527	0.355	0.319	0.25	0.075	23651	19673
2017	Meerhout	Turnhout	Antwerp	Flanders	Far	Far	Far	Near	Far	0	0	No	0.723	0.536	0.042	0.055								0.0787217	0.0785269	0.0695635	0.0625487	0.0429657	0.505	0.363	0.066	0.022	0.02	0.002	0.004	0.003	0.207	0.215	0.02	0.004	0.072	281	10256	0.326	0.358	0.258	0.058	23968	19953
2017	Bever	Halle-Vilvoorde	Flemish Brabant	Flanders	Borders WA	Borders	Far	Far	Far	1	2	Yes	0.516	0.337	0.099	0.204								0.0800926	0.0773148	0.0638889	0.0518519	0.0421296	0.5	0.334	0.099	0.039	0.018	0.002	0.003	0.001	0.172	0.255	0.016	0.005	0.056	112	2160	0.3	0.316	0.338	0.046	26913	22581
2017	Herne	Halle-Vilvoorde	Flemish Brabant	Flanders	Borders WA	Borders	Far	Far	Far	1	2	No	0.637	0.441	0.107	0.183								0.0789992	0.0764215	0.0679303	0.0598939	0.0486732	0.495	0.339	0.094	0.03	0.01	0.001	0.004	0.003	0.209	0.239	0.012	0.003	0.057	148	6592	0.297	0.309	0.333	0.061	26880	22483
2017	Aarschot	Leuven	Flemish Brabant	Flanders	Far	Far	Far	Far	Far	0	0	No	0.674	0.527	0.063	0.059								0.0816271	0.0753196	0.0655378	0.0577124	0.0506965	0.488	0.369	0.067	0.027	0.015	0.001	0.005	0.002	0.23	0.201	0.025	0.005	0.054	470	29654	0.304	0.312	0.318	0.065	25411	21108
2017	Bierbeek	Leuven	Flemish Brabant	Flanders	Borders WA	Borders	Far	Far	Far	1	2	No	0.713	0.551	0.048	0.07								0.0721413	0.0699461	0.0683496	0.0648573	0.0437039	0.5	0.326	0.078	0.025	0.009	0.002	0.002	0.004	0.209	0.26	0.019	0.009	0.058	257	10017	0.204	0.254	0.483	0.058	33327	23953
2017	Boortmeerbeek	Leuven	Flemish Brabant	Flanders	Far	Far	Far	Far	Far	0	0	No	0.681	0.528	0.044	0.056								0.0794041	0.077112	0.0666339	0.0557466	0.0487066	0.493	0.356	0.076	0.025	0.013	0.001	0.003	0.002	0.202	0.245	0.012	0.004	0.061	651	12192	0.256	0.293	0.395	0.056	30604	23206
2017	Keerbergen	Leuven	Flemish Brabant	Flanders	Far	Far	Far	Far	Far	0	0	No	0.69	0.529	0.066	0.077								0.0870283	0.0785377	0.0775157	0.0702044	0.0564465	0.49	0.295	0.118	0.027	0.012	0.001	0.004	0.001	0.214	0.235	0.01	0.003	0.08	686	12707	0.235	0.266	0.435	0.063	34607	22890
2017	Scherpenheuvel-Zichem	Leuven	Flemish Brabant	Flanders	Far	Far	Far	Far	Far	0	0	No	0.71	0.54	0.06	0.081								0.0780891	0.0765733	0.0676513	0.0661354	0.0519295	0.495	0.35	0.061	0.025	0.013	0.001	0.006	0.002	0.242	0.203	0.031	0.003	0.062	451	22924	0.355	0.311	0.268	0.065	24409	20060
2017	Wervik	Ieper	West Flanders	Flanders	Borders WA	Borders	Far	Far	Near	1	3	No	0.691	0.467	0.075	0.095								0.0689784	0.0659329	0.0603761	0.0594144	0.0479803	0.5	0.342	0.066	0.019	0.019	0.001	0.007	0.002	0.221	0.238	0.019	0.004	0.061	428	18689	0.408	0.293	0.225	0.075	21883	18972
2018	Hove	Antwerpen	Antwerp	Flanders	Far	Far	Far	Far	Far	0	0	No	0.696	0.582	0.069	0.099								0.0735856	0.0787625	0.0806114	0.0634784	0.0543572	0.483	0.293	0.1	0.024	0.011	0	0.003	0.002	0.227	0.254	0.009	0.003	0.075	1348	8115					33702	23457
2018	Beerse	Turnhout	Antwerp	Flanders	Far	Far	Far	Near	Far	0	0	No	0.705	0.573	0.047	0.054								0.0793509	0.0758378	0.0630123	0.0534768	0.0444432	0.497	0.371	0.071	0.021	0.019	0.002	0.004	0.002	0.188	0.24	0.015	0.004	0.065	480	17931					26482	21459
2018	Retie	Turnhout	Antwerp	Flanders	Far	Far	Far	Near	Far	0	0	No	0.732	0.659	0.053	0.1								0.0836225	0.0759719	0.0741927	0.0547994	0.049106	0.504	0.334	0.082	0.026	0.014	0.001	0.005	0.003	0.19	0.228	0.014	0.004	0.101	232	11240					24635	19955
2018	Deinze	Gent	East Flanders	Flanders	Far	Far	Far	Far	Far	0	0	No	0.674	0.548	0.065	0.072								0.0753645	0.0705589	0.0612019	0.0535314	0.0478248	0.495	0.356	0.095	0.028	0.01	0.001	0.003	0.002	0.199	0.233	0.014	0.005	0.053	338	43264					26606	21600
2018	Evergem	Gent	East Flanders	Flanders	Far	Far	Far	Near	Far	0	0	No	0.682	0.571	0.049	0.065								0.0802837	0.0734468	0.0598014	0.0544397	0.0474894	0.492	0.372	0.066	0.027	0.012	0.001	0.003	0.002	0.201	0.229	0.017	0.005	0.065	468	35239					26219	22006
2018	Wachtebeke	Gent	East Flanders	Flanders	Far	Far	Far	Borders	Far	0	0	No	0.638	0.562	0.038	0.041								0.0746618	0.066077	0.0573621	0.0650364	0.05359	0.49	0.346	0.066	0.023	0.014	0.001	0.004	0.003	0.209	0.233	0.02	0.004	0.077	222	7683					25575	21873
2018	Herne	Halle-Vilvoorde	Flemish Brabant	Flanders	Borders WA	Borders	Far	Far	Far	1	2	No	0.577	0.448	0.115	0.185								0.0769695	0.0789315	0.0691216	0.0579535	0.0516149	0.494	0.338	0.098	0.032	0.009	0.001	0.003	0.002	0.207	0.238	0.012	0.002	0.057	148	6643					28263	23046
2018	Kortessem	Tongeren	Limburg	Flanders	Near WA	Near	Far	Far	Far	0	1	No	0.686	0.573	0.051	0.066								0.077005	0.0774781	0.0820913	0.0699077	0.0475515	0.502	0.348	0.088	0.028	0.016	0.001	0.004	0.002	0.204	0.217	0.019	0.004	0.07	249	8446					25238	21064
2018	Meulebeke	Tielt	West Flanders	Flanders	Far	Far	Far	Far	Far	0	0	No	0.664	0.55	0.06	0.108								0.0813336	0.0729071	0.0627404	0.0548635	0.051841	0.503	0.347	0.114	0.026	0.011	0.001	0.003	0.002	0.208	0.216	0.017	0.003	0.051	370	10906					22923	19212
2019	Balen	Turnhout	Antwerp	Flanders	Far	Far	Far	Near	Far	0	0	No	0.685	0.585	0.045	0.045								0.0784764	0.0781229	0.0633644	0.0555433	0.048164	0.499	0.362	0.069	0.026	0.013	0.002	0.004	0.002	0.196	0.226	0.024	0.004	0.073	310	22618					24804	20939
2019	Haaltert	Aalst	East Flanders	Flanders	Far	Far	Far	Far	Far	0	0	No	0.665	0.555	0.076	0.111								0.0788725	0.0782282	0.0673826	0.0536913	0.0491812	0.492	0.38	0.068	0.028	0.009	0.001	0.003	0.002	0.227	0.22	0.019	0.005	0.039	610	18633					27344	22991
2019	Stekene	Sint-Niklaas	East Flanders	Flanders	Far	Far	Far	Borders	Far	0	0	No	0.677	0.586	0.048	0.049								0.0775984	0.0730465	0.0649724	0.0617752	0.0522922	0.49	0.35	0.075	0.024	0.011	0.001	0.004	0.003	0.203	0.227	0.022	0.005	0.075	408	18445					26334	21524
2019	Holsbeek	Leuven	Flemish Brabant	Flanders	Far	Far	Far	Far	Far	0	0	No	0.659	0.563	0.066	0.054								0.0796134	0.0770227	0.0633719	0.0582902	0.0479275	0.5	0.347	0.084	0.036	0.008	0.002	0.002	0.002	0.196	0.256	0.012	0.002	0.053	259	10019					30773	24241
2019	Mesen	Ieper	West Flanders	Flanders	Borders WA	Borders	Far	Far	Borders	2	4	Yes	0.54	0.333	0.333	0.282								0.0488722	0.0582707	0.0610902	0.0516917	0.0451128	0.504	0.31	0.053	0.014	0.024	0.002	0.006	0.007	0.178	0.261	0.033	0.005	0.109	296	1065					20241	18293
2019	Deerlijk	Kortrijk	West Flanders	Flanders	Far	Far	Far	Far	Far	0	0	No	0.663	0.537	0.057	0.05								0.0768201	0.0696234	0.0584937	0.0516318	0.0480335	0.494	0.364	0.093	0.03	0.007	0.001	0.003	0.003	0.202	0.231	0.017	0.003	0.045	704	11946					25455	21818
2019	Ingelmunster	Roeselare	West Flanders	Flanders	Far	Far	Far	Far	Far	0	0	No	0.651	0.541	0.048	0.101								0.0775932	0.0684273	0.0599873	0.0467375	0.0523641	0.495	0.359	0.091	0.03	0.008	0.002	0.003	0.003	0.215	0.22	0.016	0.003	0.05	671	10996					23925	20206
2019	Meulebeke	Tielt	West Flanders	Flanders	Far	Far	Far	Far	Far	0	0	No	0.662	0.536	0.068	0.107								0.0795245	0.073627	0.06561	0.0545522	0.0541836	0.503	0.353	0.112	0.028	0.01	0	0.003	0.002	0.208	0.214	0.017	0.004	0.049	368	10860					23757	19945
2016	Kalmthout	Antwerpen	Antwerp	Flanders	Far	Far	Far	Borders	Far	0	0	No	0.704	0.656	0.031	0.049								0.0769524	0.0713896	0.0667539	0.0590641	0.0485384	0.488	0.3	0.091	0.024	0.013	0.002	0.004	0.003	0.188	0.237	0.009	0.004	0.125	309	18336	0.262	0.313	0.33	0.096	25888	20509
2016	Bierbeek	Leuven	Flemish Brabant	Flanders	Borders WA	Borders	Far	Far	Far	1	2	No	0.691	0.577	0.049	0.064								0.0732442	0.0691249	0.0682206	0.0617904	0.0421983	0.501	0.328	0.077	0.027	0.009	0.001	0.003	0.004	0.206	0.264	0.016	0.009	0.056	256	9953	0.21	0.259	0.476	0.055	32245	23565
2016	Zoutleeuw	Leuven	Flemish Brabant	Flanders	Near WA	Near	Far	Far	Far	0	1	No	0.657	0.564	0.068	0.044								0.080703	0.0754424	0.0677905	0.0593018	0.0483022	0.494	0.338	0.084	0.031	0.019	0.003	0.006	0.001	0.214	0.214	0.028	0.004	0.058	179	8364	0.337	0.346	0.258	0.059	23773	19444
2016	Halen	Hasselt	Limburg	Flanders	Far	Far	Far	Far	Far	0	0	No	0.736	0.639	0.056	0.056								0.0812252	0.072235	0.0584361	0.053732	0.0425465	0.5	0.351	0.074	0.029	0.017	0.002	0.007	0.002	0.201	0.224	0.023	0.004	0.067	262	9566	0.345	0.304	0.289	0.062	23854	19295
2016	Nieuwerkerken	Hasselt	Limburg	Flanders	Far	Far	Far	Far	Far	0	0	No	0.71	0.656	0.056	0.064								0.0795339	0.0703569	0.0719592	0.0633649	0.0420976	0.494	0.361	0.079	0.026	0.018	0.001	0.008	0.001	0.198	0.221	0.02	0.003	0.063	305	6865	0.35	0.32	0.266	0.065	23212	19009
2016	Meulebeke	Tielt	West Flanders	Flanders	Far	Far	Far	Far	Far	0	0	No	0.654	0.57	0.042	0.086								0.0785079	0.0703394	0.0593574	0.0549101	0.045108	0.503	0.342	0.106	0.026	0.015	0.001	0.005	0.001	0.203	0.225	0.015	0.004	0.058	374	11018	0.4	0.311	0.227	0.062	21680	18080
2017	Merksplas	Turnhout	Antwerp	Flanders	Far	Far	Far	Borders	Far	0	0	No	0.763	0.599	0.038	0.052								0.0826541	0.0833429	0.0664677	0.0575135	0.0413271	0.519	0.342	0.085	0.02	0.016	0.002	0.003	0.002	0.168	0.239	0.017	0.01	0.095	195	8626	0.322	0.323	0.259	0.096	24287	20393
2017	Zottegem	Aalst	East Flanders	Flanders	Near WA	Near	Far	Far	Far	0	1	No	0.676	0.514	0.045	0.082								0.0776402	0.073208	0.0649549	0.0581538	0.0489072	0.486	0.373	0.067	0.023	0.013	0.001	0.004	0.002	0.236	0.216	0.017	0.004	0.044	455	26137	0.296	0.336	0.316	0.052	26785	22277
2017	Halen	Hasselt	Limburg	Flanders	Far	Far	Far	Far	Far	0	0	No	0.742	0.552	0.067	0.059								0.0786434	0.0772785	0.0581688	0.0530239	0.0467241	0.502	0.353	0.074	0.029	0.016	0.001	0.006	0.002	0.202	0.223	0.021	0.004	0.07	260	9511	0.338	0.306	0.293	0.063	24338	20103
2017	De Haan	Oostende	West Flanders	Flanders	Far	Far	Far	Far	Far	0	0	No	0.674	0.496	0.071	0.09								0.0795428	0.0819078	0.0913678	0.0894758	0.0837209	0.49	0.259	0.105	0.022	0.021	0.002	0.007	0.004	0.314	0.16	0.022	0.004	0.081	275	12656	0.346	0.312	0.27	0.072	24661	19063
2017	Ingelmunster	Roeselare	West Flanders	Flanders	Far	Far	Far	Far	Far	0	0	No	0.687	0.552	0.037	0.07								0.0774479	0.0637101	0.0566107	0.0496035	0.0484971	0.498	0.355	0.089	0.026	0.013	0.001	0.005	0.003	0.215	0.219	0.016	0.003	0.053	660	10792	0.388	0.314	0.242	0.055	22853	19306
2018	Stekene	Sint-Niklaas	East Flanders	Flanders	Far	Far	Far	Borders	Far	0	0	No	0.663	0.596	0.048	0.053								0.0769021	0.071946	0.0646479	0.0601819	0.0528294	0.489	0.348	0.075	0.021	0.014	0.001	0.004	0.003	0.201	0.23	0.021	0.005	0.077	406	18352					25717	20643
2018	Ingelmunster	Roeselare	West Flanders	Flanders	Far	Far	Far	Far	Far	0	0	No	0.652	0.54	0.039	0.081								0.0775342	0.0652055	0.0595434	0.0465753	0.0508676	0.497	0.36	0.091	0.029	0.01	0.001	0.004	0.003	0.214	0.217	0.016	0.004	0.051	667	10928					23283	19564
2019	Olen	Turnhout	Antwerp	Flanders	Far	Far	Far	Far	Far	0	0	No	0.709	0.574	0.041	0.068								0.0748022	0.0756014	0.0771997	0.0525853	0.047151	0.501	0.373	0.063	0.025	0.014	0.001	0.005	0.003	0.2	0.231	0.023	0.005	0.057	541	12505					25972	21669
2019	Vosselaar	Turnhout	Antwerp	Flanders	Far	Far	Far	Near	Far	0	0	No	0.715	0.622	0.055	0.045								0.0785382	0.0802359	0.0656719	0.0574518	0.0503038	0.498	0.363	0.067	0.024	0.015	0.002	0.004	0.002	0.201	0.238	0.015	0.004	0.066	946	11187					28199	23173
2019	Westerlo	Turnhout	Antwerp	Flanders	Far	Far	Far	Far	Far	0	0	No	0.699	0.6	0.038	0.057								0.0758791	0.0758791	0.0694128	0.0668183	0.0558017	0.501	0.365	0.066	0.025	0.013	0.001	0.003	0.002	0.223	0.22	0.021	0.004	0.055	452	25051					26129	21633
2019	Herzele	Aalst	East Flanders	Flanders	Near WA	Near	Far	Far	Far	0	1	No	0.665	0.558	0.06	0.075								0.079878	0.0742794	0.0629712	0.052051	0.0480599	0.493	0.379	0.072	0.029	0.01	0.001	0.003	0.001	0.214	0.225	0.022	0.005	0.04	377	18027					27438	22949
2019	Geetbets	Leuven	Flemish Brabant	Flanders	Far	Far	Far	Far	Far	0	0	No	0.638	0.498	0.077	0.058								0.0781658	0.0820822	0.0641319	0.0579308	0.0486292	0.5	0.344	0.091	0.035	0.015	0	0.003	0.001	0.209	0.22	0.023	0.005	0.054	173	6118					24762	20495
2019	Oudsbergen	Maaseik	Limburg	Flanders	Far	Far	Far	Near	Far	0	0	No	0.715	0.62	0.042	0.042								0.0804739	0.0781807	0.0674367	0.0584763	0.0466282	0.506	0.351	0.08	0.024	0.013	0.001	0.004	0.002	0.197	0.227	0.019	0.003	0.079	202	23532					24012	20634
2019	Gistel	Oostende	West Flanders	Flanders	Far	Far	Far	Far	Far	0	0	No	0.662	0.519	0.052	0.055								0.0780788	0.0730706	0.0663383	0.0479475	0.0478654	0.497	0.348	0.084	0.031	0.013	0.001	0.004	0.003	0.201	0.232	0.021	0.007	0.054	284	12178					24920	21210
2016	Malle	Antwerpen	Antwerp	Flanders	Far	Far	Far	Far	Far	0	0	No	0.709	0.594	0.036	0.048								0.0836522	0.0742842	0.0679509	0.0528434	0.0426178	0.492	0.34	0.083	0.024	0.019	0.002	0.005	0.002	0.189	0.235	0.015	0.006	0.081	292	15158	0.297	0.325	0.304	0.074	24471	19787
2016	Schilde	Antwerpen	Antwerp	Flanders	Far	Far	Far	Far	Far	0	0	No	0.689	0.597	0.049	0.048								0.0868581	0.0824843	0.0668416	0.068128	0.0555727	0.484	0.243	0.151	0.023	0.014	0.001	0.004	0.001	0.208	0.221	0.01	0.003	0.122	539	19434	0.205	0.32	0.402	0.074	31617	20457
2016	Meerhout	Turnhout	Antwerp	Flanders	Far	Far	Far	Near	Far	0	0	No	0.701	0.582	0.035	0.054								0.080988	0.077839	0.0687857	0.0615036	0.0398544	0.505	0.357	0.066	0.023	0.019	0.002	0.007	0.002	0.207	0.213	0.021	0.004	0.079	278	10162	0.334	0.354	0.253	0.058	23309	19154
2016	Bever	Halle-Vilvoorde	Flemish Brabant	Flanders	Borders WA	Borders	Far	Far	Far	1	2	Yes	0.515	0.363	0.106	0.207								0.0846118	0.074384	0.0567178	0.0571827	0.0409112	0.502	0.323	0.101	0.04	0.022	0.001	0.005	0.001	0.172	0.259	0.016	0.004	0.055	112	2151	0.313	0.315	0.325	0.047	26652	21878
2016	Herne	Halle-Vilvoorde	Flemish Brabant	Flanders	Borders WA	Borders	Far	Far	Far	1	2	No	0.612	0.488	0.109	0.18								0.0790388	0.0749584	0.0674021	0.0619616	0.0409551	0.493	0.335	0.093	0.03	0.012	0.001	0.004	0.003	0.207	0.241	0.011	0.003	0.058	148	6617	0.309	0.306	0.325	0.061	26792	21943
2016	Aarschot	Leuven	Flemish Brabant	Flanders	Far	Far	Far	Far	Far	0	0	No	0.655	0.545	0.051	0.06								0.0820888	0.0751126	0.0631583	0.0582817	0.0481899	0.489	0.366	0.066	0.027	0.016	0.001	0.007	0.002	0.229	0.202	0.024	0.005	0.055	468	29529	0.313	0.311	0.311	0.064	24766	20435
2016	Keerbergen	Leuven	Flemish Brabant	Flanders	Far	Far	Far	Far	Far	0	0	No	0.666	0.543	0.047	0.073								0.0857299	0.0791053	0.0752085	0.0704544	0.0531525	0.49	0.295	0.113	0.025	0.014	0.001	0.005	0.001	0.21	0.238	0.011	0.003	0.084	692	12831	0.242	0.266	0.429	0.062	33475	22011
2016	Scherpenheuvel-Zichem	Leuven	Flemish Brabant	Flanders	Far	Far	Far	Far	Far	0	0	No	0.685	0.594	0.051	0.08								0.0802347	0.0734463	0.0683222	0.0666141	0.0488328	0.494	0.347	0.061	0.025	0.018	0.001	0.007	0.001	0.239	0.204	0.031	0.002	0.064	450	22833	0.363	0.31	0.264	0.063	23741	19323
2016	Hoeselt	Tongeren	Limburg	Flanders	Near WA	Near	Far	Far	Far	0	1	No	0.684	0.656	0.026	0.057								0.0842062	0.074873	0.0675101	0.056414	0.0450067	0.5	0.345	0.079	0.024	0.022	0.002	0.007	0.001	0.192	0.226	0.02	0.004	0.078	321	9643	0.334	0.327	0.285	0.054	22766	18910
2016	Kortessem	Tongeren	Limburg	Flanders	Near WA	Near	Far	Far	Far	0	1	No	0.691	0.611	0.033	0.052								0.0846991	0.0741716	0.0835028	0.0635243	0.0400766	0.503	0.347	0.085	0.027	0.022	0.002	0.006	0.001	0.191	0.221	0.02	0.004	0.074	246	8359	0.328	0.307	0.312	0.053	23844	19919
2016	Wervik	Ieper	West Flanders	Flanders	Borders WA	Borders	Far	Far	Near	1	3	No	0.656	0.482	0.075	0.09								0.0710238	0.0633601	0.0609315	0.0602839	0.0447407	0.498	0.34	0.066	0.02	0.02	0.001	0.008	0.002	0.219	0.238	0.018	0.004	0.065	424	18529	0.418	0.291	0.218	0.073	21105	18455
2016	Wevelgem	Kortrijk	West Flanders	Flanders	Near WA	Near	Far	Far	Near	0	2	No	0.691	0.566	0.04	0.062								0.078521	0.0695727	0.0625419	0.056374	0.0429516	0.495	0.362	0.072	0.024	0.014	0.001	0.005	0.002	0.214	0.234	0.016	0.003	0.052	800	31291	0.376	0.29	0.285	0.048	22924	19377
2017	Malle	Antwerpen	Antwerp	Flanders	Far	Far	Far	Far	Far	0	0	No	0.723	0.586	0.048	0.054								0.0820778	0.0744137	0.0700249	0.051618	0.0455915	0.494	0.338	0.084	0.023	0.018	0.002	0.005	0.002	0.19	0.236	0.017	0.006	0.079	294	15257	0.29	0.325	0.31	0.074	25491	20524
2017	Berlaar	Mechelen	Antwerp	Flanders	Far	Far	Far	Far	Far	0	0	No	0.707	0.572	0.052	0.065								0.0843426	0.081973	0.0652098	0.0582763	0.0422152	0.494	0.362	0.071	0.024	0.017	0.001	0.005	0.003	0.205	0.223	0.018	0.003	0.069	465	11385	0.348	0.312	0.279	0.06	24462	19992
2017	Putte	Mechelen	Antwerp	Flanders	Far	Far	Far	Far	Far	0	0	No	0.686	0.541	0.053	0.061								0.0792984	0.0743531	0.0666475	0.0607246	0.0480161	0.496	0.355	0.08	0.029	0.016	0.001	0.005	0.001	0.211	0.216	0.016	0.004	0.067	495	17379	0.328	0.319	0.296	0.058	25398	20549
2017	Beerse	Turnhout	Antwerp	Flanders	Far	Far	Far	Near	Far	0	0	No	0.737	0.565	0.039	0.052								0.078843	0.0774471	0.0608633	0.0522642	0.0436652	0.496	0.368	0.069	0.021	0.021	0.002	0.006	0.002	0.184	0.24	0.014	0.004	0.069	479	17907	0.326	0.328	0.278	0.067	26097	21062
2017	Retie	Turnhout	Antwerp	Flanders	Far	Far	Far	Near	Far	0	0	No	0.782	0.682	0.053	0.086								0.0812979	0.0761277	0.0703334	0.0556249	0.0457301	0.502	0.33	0.081	0.025	0.016	0.001	0.006	0.003	0.187	0.228	0.013	0.003	0.106	231	11184	0.336	0.309	0.271	0.084	24180	19543
2017	Evergem	Gent	East Flanders	Flanders	Far	Far	Far	Near	Far	0	0	No	0.717	0.6	0.043	0.052								0.0791548	0.0719589	0.0595089	0.0551399	0.0455454	0.491	0.37	0.066	0.027	0.013	0.001	0.004	0.002	0.2	0.229	0.016	0.005	0.066	465	34999	0.365	0.319	0.263	0.054	25616	21594
2017	Wachtebeke	Gent	East Flanders	Flanders	Far	Far	Far	Borders	Far	0	0	No	0.69	0.551	0.048	0.06								0.0750822	0.0662722	0.0589086	0.0648258	0.052334	0.492	0.338	0.066	0.023	0.015	0.001	0.005	0.002	0.208	0.234	0.02	0.004	0.083	220	7593	0.371	0.322	0.245	0.062	24851	21202
2017	Nieuwerkerken	Hasselt	Limburg	Flanders	Far	Far	Far	Far	Far	0	0	No	0.739	0.599	0.055	0.062								0.0778193	0.0727848	0.0703395	0.0625719	0.045023	0.493	0.358	0.082	0.027	0.017	0.002	0.007	0.001	0.2	0.222	0.02	0.003	0.061	309	6941	0.343	0.323	0.271	0.063	23319	19529
2017	Meulebeke	Tielt	West Flanders	Flanders	Far	Far	Far	Far	Far	0	0	No	0.696	0.565	0.053	0.104								0.0802531	0.0723904	0.0604609	0.053502	0.0487122	0.501	0.346	0.109	0.026	0.012	0.001	0.004	0.001	0.205	0.22	0.016	0.003	0.056	375	11041	0.389	0.313	0.232	0.065	22354	18730
2018	Malle	Antwerpen	Antwerp	Flanders	Far	Far	Far	Far	Far	0	0	No	0.696	0.562	0.051	0.062								0.0781955	0.0798954	0.0675384	0.0566198	0.0477934	0.495	0.341	0.086	0.025	0.016	0.001	0.003	0.003	0.194	0.233	0.016	0.007	0.076	295	15304					25806	20902
2018	Balen	Turnhout	Antwerp	Flanders	Far	Far	Far	Near	Far	0	0	No	0.684	0.562	0.045	0.043								0.0800678	0.0766796	0.0616557	0.0566181	0.046944	0.499	0.362	0.067	0.025	0.016	0.002	0.004	0.002	0.195	0.225	0.023	0.003	0.076	307	22426					24205	20249
2018	Olen	Turnhout	Antwerp	Flanders	Far	Far	Far	Far	Far	0	0	No	0.698	0.573	0.027	0.071								0.07736	0.07464	0.07304	0.05384	0.04752	0.501	0.377	0.063	0.024	0.015	0.001	0.006	0.003	0.195	0.23	0.022	0.004	0.059	541	12491					25213	20876
2018	Vosselaar	Turnhout	Antwerp	Flanders	Far	Far	Far	Near	Far	0	0	No	0.679	0.633	0.058	0.042								0.0805483	0.0772332	0.0649583	0.0573425	0.0475764	0.499	0.361	0.067	0.024	0.017	0.001	0.004	0.002	0.198	0.236	0.014	0.004	0.071	943	11159					28751	22444
2018	Sint-Martens-Latem	Gent	East Flanders	Flanders	Far	Far	Far	Far	Far	0	0	No	0.695	0.568	0.08	0.118								0.073519	0.0820156	0.0750531	0.0645504	0.0637243	0.485	0.215	0.198	0.025	0.009	0	0.002	0.001	0.216	0.233	0.009	0.003	0.088	586	8468					38483	24056
2018	De Haan	Oostende	West Flanders	Flanders	Far	Far	Far	Far	Far	0	0	No	0.638	0.489	0.059	0.092								0.0790348	0.0834652	0.0897943	0.0919304	0.0859968	0.49	0.258	0.107	0.022	0.019	0.001	0.005	0.004	0.32	0.16	0.024	0.004	0.077	274	12635					25723	19619
2018	Middelkerke	Oostende	West Flanders	Flanders	Far	Far	Far	Far	Far	0	0	No	0.619	0.479	0.103	0.104								0.0782905	0.0816495	0.087489	0.0945171	0.0831998	0.497	0.259	0.091	0.02	0.02	0	0.005	0.006	0.331	0.157	0.033	0.006	0.071	245	19371					22433	18618
2019	Zoersel	Antwerpen	Antwerp	Flanders	Far	Far	Far	Far	Far	0	0	No	0.712	0.585	0.041	0.049								0.0766362	0.0835494	0.0770455	0.0671761	0.0647655	0.49	0.31	0.102	0.027	0.012	0.001	0.002	0.002	0.223	0.22	0.017	0.008	0.075	568	21944					28908	22510
2019	Heist-Op-Den-Berg	Mechelen	Antwerp	Flanders	Far	Far	Far	Far	Far	0	0	No	0.675	0.575	0.055	0.064								0.0794606	0.0801629	0.069089	0.0618079	0.0514363	0.494	0.36	0.079	0.028	0.013	0.001	0.003	0.003	0.215	0.212	0.022	0.005	0.06	493	42681					25752	21402
2019	Sint-Martens-Latem	Gent	East Flanders	Flanders	Far	Far	Far	Far	Far	0	0	No	0.711	0.577	0.081	0.112								0.0727878	0.0762369	0.0805186	0.0650571	0.0658896	0.484	0.213	0.202	0.027	0.009	0.001	0.001	0.001	0.223	0.229	0.009	0.004	0.083	582	8392					40165	24586
2019	Haacht	Leuven	Flemish Brabant	Flanders	Far	Far	Far	Far	Far	0	0	No	0.639	0.549	0.047	0.056								0.0761592	0.0775974	0.0688309	0.0587631	0.0478049	0.489	0.363	0.069	0.032	0.01	0.001	0.002	0.002	0.207	0.244	0.014	0.004	0.052	475	14577					30072	23902
2019	Linter	Leuven	Flemish Brabant	Flanders	Near WA	Near	Far	Far	Far	0	1	No	0.617	0.531	0.043	0.073								0.0822915	0.0743234	0.0674543	0.0549526	0.052205	0.496	0.361	0.085	0.034	0.012	0.001	0.002	0.001	0.212	0.224	0.016	0.003	0.05	197	7269					26388	22317
2019	Avelgem	Kortrijk	West Flanders	Flanders	Borders WA	Borders	Far	Far	Far	1	2	No	0.609	0.465	0.063	0.074								0.0728131	0.0717308	0.0649415	0.0533307	0.0472301	0.494	0.359	0.071	0.026	0.01	0.001	0.004	0.002	0.21	0.238	0.027	0.005	0.046	459	10158					24394	20825
2019	Middelkerke	Oostende	West Flanders	Flanders	Far	Far	Far	Far	Far	0	0	No	0.632	0.495	0.099	0.113								0.0765008	0.083752	0.0888279	0.0940591	0.0876884	0.496	0.263	0.092	0.019	0.017	0.001	0.004	0.006	0.337	0.154	0.033	0.006	0.069	244	19336					22976	19254
2016	Putte	Mechelen	Antwerp	Flanders	Far	Far	Far	Far	Far	0	0	No	0.662	0.568	0.047	0.059								0.0794683	0.0718639	0.067104	0.0606606	0.0462065	0.497	0.354	0.08	0.027	0.016	0.001	0.006	0.001	0.211	0.216	0.017	0.004	0.067	490	17227	0.338	0.317	0.287	0.058	24739	19901
2016	Dessel	Turnhout	Antwerp	Flanders	Far	Far	Far	Near	Far	0	0	No	0.75	0.659	0.067	0.051								0.0826964	0.0684713	0.0627389	0.0547771	0.0435244	0.502	0.352	0.061	0.024	0.02	0.001	0.006	0.001	0.197	0.225	0.025	0.004	0.085	344	9420	0.366	0.317	0.243	0.074	23134	19010
2016	Wachtebeke	Gent	East Flanders	Flanders	Far	Far	Far	Borders	Far	0	0	No	0.666	0.603	0.045	0.054								0.0712968	0.0641803	0.0610174	0.0635213	0.0516605	0.49	0.337	0.064	0.023	0.014	0.001	0.006	0.002	0.208	0.237	0.019	0.004	0.085	219	7588	0.378	0.32	0.241	0.06	24518	20662
2016	Boortmeerbeek	Leuven	Flemish Brabant	Flanders	Far	Far	Far	Far	Far	0	0	No	0.658	0.577	0.041	0.055								0.0784994	0.0788299	0.0648653	0.0554454	0.0465212	0.493	0.355	0.075	0.026	0.013	0.001	0.005	0.001	0.202	0.246	0.011	0.003	0.063	645	12102	0.266	0.292	0.386	0.056	29737	22562
2017	Lede	Aalst	East Flanders	Flanders	Far	Far	Far	Far	Far	0	0	No	0.682	0.515	0.047	0.066								0.0733612	0.0705959	0.0678306	0.0601854	0.0486363	0.495	0.362	0.067	0.021	0.016	0.001	0.004	0.003	0.223	0.227	0.021	0.005	0.05	617	18449	0.322	0.317	0.313	0.048	26264	21446
2017	Deinze	Gent	East Flanders	Flanders	Far	Far	Far	Far	Far	0	0	No	0.707	0.552	0.066	0.065								0.0767247	0.0698955	0.0582811	0.0534262	0.0467364	0.495	0.353	0.094	0.027	0.011	0.001	0.004	0.002	0.199	0.234	0.013	0.005	0.057	336	43016	0.307	0.292	0.343	0.058	25904	21152
2017	Oudsbergen	Maaseik	Limburg	Flanders	Far	Far	Far	Near	Far	0	0	No	0.748	0.633	0.034	0.04								0.0831909	0.0742181	0.0658862	0.0580243	0.0408904	0.506	0.346	0.077	0.023	0.017	0.002	0.006	0.001	0.189	0.232	0.018	0.003	0.086	201	23375	0.331	0.321	0.29	0.058	22842	19581
2017	Peer	Maaseik	Limburg	Flanders	Far	Far	Far	Near	Far	0	0	No	0.756	0.63	0.032	0.061								0.0850119	0.0816041	0.0667559	0.052638	0.0377898	0.506	0.351	0.078	0.026	0.017	0.001	0.007	0.004	0.184	0.23	0.017	0.004	0.081	188	16427	0.336	0.323	0.276	0.065	22842	19950
2018	Oud-Turnhout	Turnhout	Antwerp	Flanders	Far	Far	Far	Near	Far	0	0	No	0.714	0.621	0.026	0.053								0.075307	0.0744193	0.0696109	0.0665779	0.0607338	0.501	0.312	0.081	0.019	0.017	0.001	0.004	0.002	0.217	0.217	0.013	0.004	0.112	345	13517					26883	20972
2018	Holsbeek	Leuven	Flemish Brabant	Flanders	Far	Far	Far	Far	Far	0	0	No	0.64	0.542	0.055	0.049								0.084392	0.0726961	0.06463	0.0574713	0.0467836	0.501	0.345	0.083	0.035	0.01	0.001	0.002	0.001	0.193	0.262	0.012	0.002	0.054	256	9905					30784	23846
2018	Nieuwerkerken	Hasselt	Limburg	Flanders	Far	Far	Far	Far	Far	0	0	No	0.69	0.623	0.065	0.07								0.0765475	0.074106	0.0702283	0.061755	0.0505529	0.492	0.357	0.084	0.03	0.013	0.002	0.005	0.001	0.204	0.222	0.021	0.002	0.059	309	6960					24291	20138
2018	Oudsbergen	Maaseik	Limburg	Flanders	Far	Far	Far	Near	Far	0	0	No	0.709	0.624	0.031	0.043								0.0820288	0.0757582	0.0665444	0.0584823	0.0440217	0.506	0.349	0.078	0.024	0.015	0.001	0.005	0.001	0.193	0.23	0.018	0.003	0.082	201	23423					23354	19910
2018	Peer	Maaseik	Limburg	Flanders	Far	Far	Far	Near	Far	0	0	No	0.708	0.614	0.038	0.06								0.0829117	0.0813266	0.0699872	0.0563921	0.0398098	0.506	0.352	0.078	0.028	0.013	0.001	0.005	0.003	0.191	0.226	0.019	0.005	0.078	188	16406					23407	20325
2018	Mesen	Ieper	West Flanders	Flanders	Borders WA	Borders	Far	Far	Borders	2	4	Yes	0.541	0.308	0.281	0.271								0.0558229	0.0625602	0.0615977	0.0490857	0.0442733	0.506	0.293	0.055	0.014	0.03	0.003	0.003	0.004	0.181	0.253	0.032	0.005	0.127	289	1040					19422	17541
2019	Zandhoven	Antwerpen	Antwerp	Flanders	Far	Far	Far	Far	Far	0	0	No	0.701	0.591	0.043	0.057								0.0743611	0.0886348	0.0758192	0.0676848	0.0587829	0.498	0.33	0.104	0.028	0.012	0.001	0.003	0.002	0.217	0.211	0.013	0.003	0.075	325	13025					26973	21938
2019	Nijlen	Mechelen	Antwerp	Flanders	Far	Far	Far	Far	Far	0	0	No	0.692	0.616	0.027	0.045								0.0758143	0.0766852	0.0667567	0.0588748	0.0554346	0.495	0.362	0.076	0.028	0.012	0.001	0.003	0.002	0.202	0.227	0.017	0.005	0.065	586	22949					26274	21403
2019	Buggenhout	Dendermonde	East Flanders	Flanders	Far	Far	Far	Far	Far	0	0	No	0.668	0.551	0.05	0.058								0.0773097	0.0785488	0.0660884	0.0595484	0.0543164	0.494	0.369	0.072	0.026	0.009	0.001	0.002	0.001	0.219	0.232	0.016	0.004	0.049	567	14517					27849	23182
2019	Lievegem	Gent	East Flanders	Flanders	Far	Far	Far	Near	Far	0	0	No	0.693	0.597	0.062	0.066								0.0757089	0.0773905	0.0713139	0.0631354	0.0592372	0.489	0.339	0.092	0.027	0.01	0.001	0.002	0.002	0.23	0.219	0.016	0.005	0.057	324	26162					26573	21710
2019	Lochristi	Gent	East Flanders	Flanders	Far	Far	Far	Near	Far	0	0	No	0.695	0.602	0.039	0.047								0.0815964	0.073019	0.0613306	0.0569752	0.0505755	0.494	0.356	0.099	0.026	0.009	0.001	0.002	0.001	0.192	0.24	0.013	0.004	0.057	371	22489					28736	23225
2019	Gooik	Halle-Vilvoorde	Flemish Brabant	Flanders	Near WA	Near	Far	Far	Far	0	1	No	0.601	0.474	0.079	0.112								0.0783415	0.0809602	0.0704855	0.0587016	0.0507365	0.493	0.35	0.095	0.037	0.007	0.001	0.002	0.002	0.212	0.23	0.012	0.003	0.05	228	9170					29085	23681
2019	Tielt-Winge	Leuven	Flemish Brabant	Flanders	Far	Far	Far	Far	Far	0	0	No	0.643	0.54	0.059	0.071								0.0734269	0.0825356	0.0717539	0.0600428	0.0489822	0.501	0.35	0.083	0.036	0.01	0.001	0.003	0.003	0.208	0.229	0.017	0.003	0.055	242	10747					28182	22579
2019	Peer	Maaseik	Limburg	Flanders	Far	Far	Far	Near	Far	0	0	No	0.708	0.637	0.041	0.066								0.0801272	0.0836137	0.0714417	0.0582299	0.0414093	0.506	0.351	0.081	0.028	0.012	0.001	0.004	0.003	0.196	0.224	0.019	0.005	0.076	187	16357					23662	20931
2019	Torhout	Brugge	West Flanders	Flanders	Far	Far	Far	Far	Far	0	0	No	0.665	0.552	0.07	0.066								0.071662	0.0749793	0.0665886	0.0582955	0.0519538	0.501	0.348	0.082	0.029	0.01	0.001	0.004	0.005	0.224	0.219	0.023	0.006	0.048	452	20463					24757	20944
2016	Berlaar	Mechelen	Antwerp	Flanders	Far	Far	Far	Far	Far	0	0	No	0.676	0.606	0.043	0.057								0.084888	0.0795323	0.0650719	0.0570383	0.041239	0.498	0.364	0.07	0.023	0.018	0.001	0.006	0.003	0.201	0.223	0.017	0.002	0.071	457	11203	0.357	0.31	0.274	0.059	24066	19421
2016	Lede	Aalst	East Flanders	Flanders	Far	Far	Far	Far	Far	0	0	No	0.661	0.569	0.037	0.055								0.0723952	0.0703843	0.0677754	0.0586445	0.0453829	0.495	0.362	0.067	0.021	0.018	0.001	0.005	0.003	0.218	0.231	0.02	0.006	0.049	616	18399	0.33	0.316	0.31	0.045	25380	20976
2016	Evergem	Gent	East Flanders	Flanders	Far	Far	Far	Near	Far	0	0	No	0.693	0.603	0.034	0.05								0.0796437	0.0704197	0.0573908	0.0560648	0.0422864	0.49	0.366	0.067	0.027	0.014	0.001	0.004	0.002	0.199	0.23	0.015	0.005	0.07	461	34692	0.373	0.317	0.258	0.052	24923	20943
2016	Oudsbergen	Maaseik	Limburg	Flanders	Far	Far	Far	Near	Far	0	0	No	0.739	0.674	0.036	0.038								0.0833654	0.0744258	0.0636896	0.0573592	0.0389238	0.506	0.344	0.075	0.024	0.02	0.001	0.007	0.001	0.184	0.235	0.018	0.003	0.087	201	23379	0.338	0.319	0.284	0.059	22246	18903
2016	Ingelmunster	Roeselare	West Flanders	Flanders	Far	Far	Far	Far	Far	0	0	No	0.665	0.544	0.028	0.068								0.073573	0.0653262	0.0549481	0.0524463	0.0457746	0.498	0.35	0.087	0.025	0.013	0.001	0.006	0.003	0.218	0.221	0.017	0.003	0.055	660	10792	0.4	0.309	0.236	0.055	22374	18570
2017	Balen	Turnhout	Antwerp	Flanders	Far	Far	Far	Near	Far	0	0	No	0.731	0.586	0.042	0.031								0.0795515	0.0731642	0.0599428	0.0581115	0.0440415	0.498	0.359	0.066	0.025	0.019	0.001	0.005	0.001	0.194	0.223	0.022	0.003	0.08	307	22356	0.307	0.355	0.27	0.068	23643	19831
2017	Olen	Turnhout	Antwerp	Flanders	Far	Far	Far	Far	Far	0	0	No	0.744	0.575	0.02	0.057								0.0787351	0.0780897	0.0698612	0.0538884	0.0459019	0.502	0.377	0.062	0.021	0.017	0.002	0.006	0.003	0.195	0.23	0.022	0.004	0.062	536	12381	0.33	0.346	0.273	0.051	24755	20582
2017	Sint-Martens-Latem	Gent	East Flanders	Flanders	Far	Far	Far	Far	Far	0	0	No	0.719	0.539	0.076	0.104								0.0758199	0.0812272	0.0699424	0.0671212	0.0601857	0.485	0.215	0.193	0.024	0.011	0.001	0.002	0.001	0.215	0.237	0.009	0.004	0.089	589	8501	0.168	0.238	0.532	0.062	38868	23034
2017	Holsbeek	Leuven	Flemish Brabant	Flanders	Far	Far	Far	Far	Far	0	0	No	0.683	0.528	0.052	0.053								0.0866633	0.0718671	0.0619024	0.056467	0.0448918	0.5	0.346	0.082	0.034	0.009	0.002	0.003	0.001	0.191	0.261	0.012	0.002	0.058	256	9920	0.229	0.275	0.446	0.049	30011	23222
2017	Gistel	Oostende	West Flanders	Flanders	Far	Far	Far	Far	Far	0	0	No	0.685	0.495	0.033	0.053								0.0799933	0.0720106	0.0619491	0.0494761	0.0452353	0.499	0.349	0.083	0.026	0.017	0.001	0.005	0.004	0.196	0.233	0.021	0.006	0.061	281	12021	0.344	0.325	0.28	0.051	23724	20049
2017	Middelkerke	Oostende	West Flanders	Flanders	Far	Far	Far	Far	Far	0	0	No	0.656	0.463	0.102	0.086								0.0781103	0.0819689	0.088539	0.0941704	0.0805089	0.497	0.262	0.09	0.019	0.021	0.001	0.007	0.005	0.33	0.156	0.03	0.005	0.073	243	19186	0.419	0.312	0.2	0.069	21724	18245
2018	Heist-Op-Den-Berg	Mechelen	Antwerp	Flanders	Far	Far	Far	Far	Far	0	0	No	0.67	0.556	0.045	0.062								0.0811631	0.0801045	0.0674007	0.0602018	0.0494507	0.493	0.359	0.078	0.027	0.015	0.002	0.004	0.002	0.211	0.213	0.021	0.004	0.064	490	42478					25118	20715
2018	Westerlo	Turnhout	Antwerp	Flanders	Far	Far	Far	Far	Far	0	0	No	0.699	0.584	0.035	0.05								0.0786449	0.074144	0.0700048	0.064861	0.0536489	0.501	0.367	0.065	0.023	0.015	0.001	0.004	0.002	0.219	0.221	0.022	0.004	0.057	449	24884					25418	20949
2018	Haaltert	Aalst	East Flanders	Flanders	Far	Far	Far	Far	Far	0	0	No	0.671	0.519	0.069	0.096								0.0813802	0.0775282	0.0638563	0.05523	0.0475803	0.491	0.381	0.067	0.028	0.012	0.001	0.003	0.002	0.225	0.219	0.018	0.005	0.039	604	18443					26619	22428
2018	Buggenhout	Dendermonde	East Flanders	Flanders	Far	Far	Far	Far	Far	0	0	No	0.652	0.536	0.047	0.047								0.0799033	0.0774862	0.0654696	0.0619475	0.0508978	0.495	0.369	0.073	0.025	0.011	0.001	0.003	0.001	0.217	0.232	0.016	0.004	0.048	565	14475					27425	22574
2018	Voeren	Tongeren	Limburg	Flanders	Borders WA	Borders	Far	Borders	Far	1	2	Yes	0.531	0.444	0.215	0.229								0.0811914	0.0905597	0.0751862	0.0658179	0.0456402	0.505	0.226	0.103	0.018	0.018	0	0.007	0.002	0.177	0.183	0.013	0.003	0.249	82	4160					22964	18798
2018	Avelgem	Kortrijk	West Flanders	Flanders	Borders WA	Borders	Far	Far	Far	1	2	No	0.611	0.461	0.061	0.072								0.0764186	0.0697605	0.0651893	0.0508795	0.0459108	0.493	0.358	0.071	0.026	0.013	0	0.005	0.001	0.209	0.236	0.027	0.005	0.048	455	10065					23857	20288
2018	Gistel	Oostende	West Flanders	Flanders	Far	Far	Far	Far	Far	0	0	No	0.651	0.546	0.041	0.053								0.0786768	0.0744487	0.062842	0.0495772	0.0476704	0.498	0.348	0.083	0.029	0.016	0.001	0.004	0.004	0.198	0.232	0.021	0.006	0.059	282	12063					24350	20631
2019	Brecht	Antwerpen	Antwerp	Flanders	Far	Far	Far	Near	Far	0	0	No	0.691	0.594	0.037	0.051								0.0807757	0.0873306	0.0721723	0.0570141	0.0501861	0.497	0.348	0.092	0.028	0.015	0.001	0.002	0.002	0.189	0.223	0.014	0.005	0.08	320	29268					27517	22104
2019	Kasterlee	Turnhout	Antwerp	Flanders	Far	Far	Far	Far	Far	0	0	No	0.732	0.62	0.049	0.074								0.0804136	0.0905389	0.0737169	0.0619844	0.0483767	0.505	0.343	0.088	0.028	0.013	0.002	0.004	0.003	0.211	0.219	0.017	0.004	0.068	258	18655					27192	21669
2019	Berlare	Dendermonde	East Flanders	Flanders	Far	Far	Far	Far	Far	0	0	No	0.656	0.569	0.05	0.061								0.0776835	0.0742101	0.0720727	0.0638568	0.0502304	0.492	0.355	0.085	0.024	0.012	0.001	0.004	0.003	0.212	0.223	0.026	0.005	0.051	392	14958					25933	21462
2019	Nazareth	Gent	East Flanders	Flanders	Far	Far	Far	Far	Far	0	0	No	0.689	0.584	0.044	0.067								0.0776774	0.0827527	0.0620215	0.0554839	0.0550538	0.491	0.348	0.101	0.03	0.01	0.001	0.002	0.002	0.214	0.225	0.014	0.005	0.049	328	11619					28221	23111
2019	Bekkevoort	Leuven	Flemish Brabant	Flanders	Far	Far	Far	Far	Far	0	0	No	0.632	0.524	0.038	0.068								0.0780805	0.0769718	0.0650934	0.0574913	0.048147	0.505	0.353	0.095	0.036	0.01	0.001	0.003	0.004	0.2	0.216	0.022	0.003	0.057	169	6306					26904	21941
2016	Beerse	Turnhout	Antwerp	Flanders	Far	Far	Far	Near	Far	0	0	No	0.708	0.588	0.034	0.047								0.0784677	0.0740367	0.0586685	0.052667	0.0424028	0.494	0.366	0.07	0.021	0.022	0.002	0.007	0.001	0.18	0.239	0.014	0.004	0.074	478	17829	0.332	0.326	0.274	0.068	25225	20453
2016	Zottegem	Aalst	East Flanders	Flanders	Near WA	Near	Far	Far	Far	0	1	No	0.657	0.53	0.042	0.078								0.079617	0.0727441	0.0639793	0.0583034	0.0456388	0.487	0.373	0.067	0.022	0.015	0.001	0.005	0.002	0.237	0.214	0.016	0.004	0.046	451	25899	0.305	0.336	0.309	0.05	26140	21703
2016	Deinze	Gent	East Flanders	Flanders	Far	Far	Far	Far	Far	0	0	No	0.686	0.581	0.066	0.064								0.0764191	0.0694464	0.0577472	0.0534419	0.0434508	0.494	0.352	0.095	0.025	0.013	0.001	0.004	0.002	0.198	0.236	0.013	0.004	0.057	334	42738	0.314	0.293	0.337	0.056	25205	20456
2016	Sint-Martens-Latem	Gent	East Flanders	Flanders	Far	Far	Far	Far	Far	0	0	No	0.698	0.56	0.073	0.105								0.0762005	0.0819537	0.0684513	0.0699777	0.0527181	0.486	0.218	0.188	0.022	0.01	0.002	0.004	0.002	0.214	0.236	0.008	0.004	0.092	590	8517	0.172	0.239	0.527	0.062	35957	22453
2016	Voeren	Tongeren	Limburg	Flanders	Borders WA	Borders	Far	Borders	Far	1	2	Yes	0.554	0.473	0.171	0.228								0.090022	0.083191	0.0753842	0.0631861	0.0434252	0.507	0.222	0.097	0.016	0.02	0.001	0.009	0.002	0.173	0.187	0.011	0.004	0.258	81	4099	0.357	0.252	0.209	0.182	21555	17528
2016	De Haan	Oostende	West Flanders	Flanders	Far	Far	Far	Far	Far	0	0	No	0.654	0.515	0.063	0.088								0.0822374	0.0829504	0.0883378	0.0922199	0.0762954	0.489	0.257	0.104	0.022	0.026	0.002	0.008	0.003	0.308	0.164	0.02	0.004	0.083	274	12622	0.354	0.311	0.266	0.069	23843	18524
[truncated: 489 more rows]
[truncated: 14 more columns]

## Sheet: Meta 1
Code	Class	Detail	Acquired Temporal Range	Available Temporal Range	Area	Max. Resolution	Other Resolutions	Source	Format	Downloaded	Remarks
[truncated: 22 more rows]

[truncated: 1 more sheets: Meta 2]
