# Supplementary material for: Language as a barrier to colorectal cancer screening in Flanders: an ecological study
Source: Arch Public Health. 2025 Mar 25;83:79. doi: 10.1186/s13690-025-01541-3 (PMC11934783; doi:10.1186/s13690-025-01541-3)
Supplement: Supplementary file 12 — Supplementary Material 12 [file 13690_2025_1541_MOESM12_ESM.xlsx]

## Sheet: Table
Item	Number	Recommendation	Page(s)
Title and Abstract	1a	Indicate the study's design with a commonly used term in the title or the abstract	1
	1b	Provide in the abstract an informative and balanced summary of what was done and what was found	1-2
Introduction - Background/Rationale	2	Explain the scientific background and rationale for the investigation being reported	3-5
Introduction - Objectives	3	State specific objectives, including any prespecified hypotheses	5
Methods - Study Design	4	Present key elements of study design early in the paper	5
Methods - Setting	5	Describe the setting, locations, and relevant dates, including periods of recruitment, exposure, follow-up, and data collection	5-6
Methods - Participants	6	Give the eligibility criteria, and the sources and methods of selection of participants	5-6
Methods - Variables	7	Clearly define all outcomes, exposures, predictors, potential confounders, and effect modifiers. Give diagnostic criteria, if applicable	6-8 Tables S2a & S2b
Methods - Data Sources / Measurement	8	For each variable of interest, give sources of data and details of methods of assessment (measurement). Describe comparability of assessment methods if there is more than one group	6; 30
Methods - Bias	9	Describe any efforts to address potential sources of bias	8-10; 27-28
Methods - Study Size	10	Explain how the study size was arrived at	5; 12
Methods - Quantitative Variables	11	Explain how quantitative variables were handled in the analyses. If applicable, describe which groupings were chosen, and why	6-10
Methods - Statistical Methods	12a	Describe all statistical methods, including those used to control for confounding	8-9 Figure S1
	12b	Describe any methods used to examine subgroups and interactions	9-10
	12c	Explain how missing data were addressed	8; 11
	12d	If applicable, describe analytical methods taking account of sampling strategy	Not applicable
	12e	Describe any sensitivity analyses	9-10
Results - Participants	13a	Report the numbers of individuals at each stage of the study - e.g. numbers potentially eligible, examined for eligibility, confirmed eligible, included in the study, completing follow-up, and analysed	7; 14-18; 20
	13b	Give reasons for non-participation at each stage	Not applicable
	13c	Consider use of a flow diagram	Not applicable
Results - Descriptive Data	14a	Give characteristics of study participants (e.g., demographic, clinical, social) and information on exposures and potential confounders	10-12 Tables S3 & S5 Figure S3
	14b	Indicate the number of participants with missing data for each variable of interest	10-12 Table S3
Results - Outcome Data	15	Report numbers of outcome events or summary measures (over time)	10-12 Tables S3 & S5 Figures S2 & S3
Results - Main Results	16a	Give unadjusted estimates and, if applicable, confounder-adjusted estimates and their precision (e.g., 95% confidence interval). Make clear which confounders were adjusted for and why they were included	13-19 Table S6 Figure S5
	16b	Report category boundaries when continuous variables were categorized	Not applicable
	16c	If relevant, consider translating estimates of relative risk into absolute risk for a meaningful time period	Not applicable
Results - Other Analyses	17	Report other analyses done e.g., analyses of subgroups and interactions, and sensitivity analyses	20-23 Tables S7 & S8
Discussion - Key Results	18	Summarise key results with reference to study objectives	23-27
Discussion - Limitations	19	Discuss limitations of the study, taking into account sources of potential bias or imprecision. Discuss both direction and magnitude of any potential bias	27-28
Discussion - Interpretation	20	Give a cautious overall interpretation of results considering objectives, limitations, multiplicity of analyses, results from similar studies, and other relevant evidence	23-28
Discussion - Generalisability	21	Discuss the generalisability (external validity) of the study results	28-29
Other Information - Funding	22	Give the source of funding and the role of the funders for the present study and, if applicable, for the original study on which the present article is based	31

## Sheet: Notes
Guidelines related to matching are not applicable to our study.
Flow diagram was not considered useful in our study since there was no recruitment of participants.
